# Supplementary material for: Telomere heterogeneity linked to metabolism and pluripotency state revealed by simultaneous analysis of telomere length and RNA-seq in the same human embryonic stem cell
Source: BMC Biol. 2017 Dec 8;15:114. doi: 10.1186/s12915-017-0453-8 (PMC5721592; doi:10.1186/s12915-017-0453-8)
Supplement: Supplementary file 3 — Single cell telomere length T/R ratio and PluriNet score. Telomere length of single hESCs by scT&R-seq and PluriNet score of single cell by average of the expression level of genes from PluriNet gene set. (XLSX 16 kb) [file 12915_2017_453_MOESM3_ESM.xlsx]

## Sheet: TR+and+PS 121 plurinet score
Cell ID	TR_ratio	Pluripotency score (log)	Telo
Long_1	4.64308	3.0511	Long
Long_2	4.57352	2.82077	Long
Long_3	4.15136	3.34146	Long
Long_4	3.32902	1.80495	Long
Long_5	3.31155	2.85827	Long
Long_6	3.08979	2.66319	Long
Long_7	3.07058	3.86221	Long
Long_8	2.9897	3.69924	Long
Long_9	2.89635	3.33839	Long
Long_10	2.80729	3.15275	Long
Long_11	2.77995	3.46025	Long
Long_12	2.77022	3.94266	Long
Long_13	2.70239	3.13247	Long
Long_14	2.62079	3.89047	Long
Long_15	2.54912	3.64559	Long
Long_16	2.51403	3.84868	Long
Long_17	2.46953	2.49408	Long
Long_18	2.34567	3.95591	Long
Long_19	2.32249	3.07108	Long
Long_20	2.26577	3.76064	Long
Long_21	2.26577	3.79955	Long
Long_22	2.2365	3.47695	Long
Long_23	2.23457	3.85589	Long
Long_24	2.21914	3.5536	Long
Long_25	2.15846	3.80519	Long
Long_26	2.15846	3.90237	Long
Long_27	2.14355	3.87067	Long
Long_28	2.14355	3.77355	Long
Long_29	2.12874	3.9334	Long
Long_30	2.12874	3.93015	Long
Long_31	2.05623	3.40608	Long
Long_32	2.02792	3.72636	Long
Long_33	2.01391	3.6005	Long
Long_34	2.00118	3.31913	Long
Long_35	1.98618	3.79304	Long
Long_36	1.95884	3.69878	Long
Long_37	1.90692	2.89514	Long
Long_38	1.87905	3.96542	Long
Long_39	1.87905	3.81878	Long
Long_40	1.85318	3.77536	Long
Long_41	1.82766	3.89984	Long
Long_42	1.82766	3.74168	Long
Long_43	1.76541	3.82745	Long
Long_44	1.76541	3.77572	Long
Long_45	1.74621	3.18976	Long
Long_46	1.70527	2.9735	Long
Long_47	1.70527	3.82485	Long
Long_48	1.65864	3.75786	Long
Long_49	1.65864	3.89665	Long
Long_50	1.64718	3.8838	Long
Long_51	1.64718	3.79959	Long
Long_52	1.62927	2.99564	Long
Long_53	1.6245	3.751	Long
Long_54	1.6245	3.79971	Long
Long_55	1.59176	3.60513	Long
Long_56	1.59107	3.85059	Long
Long_57	1.58008	3.89308	Long
Long_58	1.55833	3.7391	Long
Long_59	1.54756	3.77966	Long
Long_60	1.53688	3.7429	Long
Long_61	1.51661	3.54977	Long
Long_62	1.50862	3.28282	Long
Long_63	1.49485	3.79575	Long
Long_64	1.48452	3.77803	Long
Long_65	1.45397	3.8818	Long
Long_66	1.41421	3.72188	Long
Long_67	1.41337	3.29365	Long
Long_68	1.3566	3.74948	Long
Long_69	1.33407	2.51304	Long
Long_70	1.32442	4.04043	Long
Long_71	1.31951	3.94361	Long
Long_72	1.25701	3.69405	Long
Long_73	1.24833	3.83083	Long
Long_74	1.23475	3.83267	Long
Long_75	1.18921	3.90563	Long
Long_76	1.15669	3.813	Long
Long_77	1.13288	3.87736	Long
Long_78	1.12901	2.82235	Long
Long_79	1.07177	3.56577	Long
Long_80	1.07177	3.88975	Long
Long_81	1.04972	3.63781	Long
Medium_1	0.993092	3.91076	Medium
Medium_2	0.97942	3.58526	Medium
Medium_3	0.97942	3.8765	Medium
Medium_4	0.962386	3.6789	Medium
Medium_5	0.943226	3.30493	Medium
Medium_6	0.943226	3.04959	Medium
Medium_7	0.936505	2.82396	Medium
Medium_8	0.933033	3.87197	Medium
Medium_9	0.907519	3.88958	Medium
Medium_10	0.907519	3.41251	Medium
Medium_11	0.888843	3.97557	Medium
Medium_12	0.82932	3.65848	Medium
Medium_13	0.768438	3.29162	Medium
Medium_14	0.752623	3.81978	Medium
Medium_15	0.708331	4.01549	Medium
Medium_16	0.689576	2.91317	Medium
Medium_17	0.678302	3.60948	Medium
Medium_18	0.666961	3.94516	Medium
Medium_19	0.571662	2.99884	Medium
Medium_20	0.548734	2.52255	Medium
Medium_21	0.496546	3.76872	Medium
Medium_22	0.460094	3.57759	Medium
Medium_23	0.440896	2.67192	Medium
Medium_24	0.411455	3.27628	Medium
Medium_25	0.402586	3.72425	Medium
Short_1	0.346277	3.85879	Short
Short_2	0.319433	3.2225	Short
Short_3	0.289172	3.75452	Short
Short_4	0.280404	2.65233	Short
Short_5	0.277392	3.16261	Short
Short_6	0.2524	1.43052	Short
Short_7	0.228284	1.83768	Short
Short_8	0.226119	2.08274	Short
Short_9	0.205211	2.56368	Short
Short_10	0.19751	3.74633	Short
Short_11	0.161421	3.14052	Short
Short_12	0.101592	2.39304	Short
Short_13	0.0779612	1.71488	Short
Short_14	0.0662553	1.98847	Short
Short_15	0.0397796	1.48472	Short
