# Supplementary material for: Telomere heterogeneity linked to metabolism and pluripotency state revealed by simultaneous analysis of telomere length and RNA-seq in the same human embryonic stem cell
Source: BMC Biol. 2017 Dec 8;15:114. doi: 10.1186/s12915-017-0453-8 (PMC5721592; doi:10.1186/s12915-017-0453-8)
Supplement: Supplementary file 5 — Normalized counts (TPM) for all 121 single cells. All detected genes’ (>10 counts in ≥ 5 single cells) raw counts were normalized by library size via ‘estimateSizeFactorsForMatrix’ function from R package DESeq. (XLSX 15470 kb) [file 12915_2017_453_MOESM5_ESM.xlsx]

## Sheet: Additional file 10 Table S2
Cell_ID	Long_1	Long_2	Long_3	Long_4	Long_5	Long_6	Long_7	Long_8	Long_9	Long_10	Long_11	Long_12	Long_13	Long_14	Long_15	Long_16	Long_17	Long_18	Long_19	Long_20	Long_21	Long_22	Long_23	Long_24	Long_25	Long_26	Long_27	Long_28	Long_29	Long_30	Long_31	Long_32	Long_33	Long_34	Long_35	Long_36	Long_37	Long_38	Long_39	Long_40	Long_41	Long_42	Long_43	Long_44	Long_45	Long_46	Long_47	Long_48	Long_49
Group	Long	Long	Long	Long	Long	Long	Long	Long	Long	Long	Long	Long	Long	Long	Long	Long	Long	Long	Long	Long	Long	Long	Long	Long	Long	Long	Long	Long	Long	Long	Long	Long	Long	Long	Long	Long	Long	Long	Long	Long	Long	Long	Long	Long	Long	Long	Long	Long	Long
TR	4.64308	4.57352	4.15136	3.32902	3.31155	3.08979	3.07058	2.9897	2.89635	2.80729	2.77995	2.77022	2.70239	2.62079	2.54912	2.51403	2.46953	2.34567	2.32249	2.26577	2.26577	2.2365	2.23457	2.21914	2.15846	2.15846	2.14355	2.14355	2.12874	2.12874	2.05623	2.02792	2.01391	2.00118	1.98618	1.95884	1.90692	1.87905	1.87905	1.85318	1.82766	1.82766	1.76541	1.76541	1.74621	1.70527	1.70527	1.65864	1.65864
A1BG	0	0	0	0	0	0	5.08	11.59	0	0	0	10.62	0.27	21.37	0	0	0	21.86	0	4.9	24.85	0	3.44	35.33	8.77	4.08	24.17	10.14	9.18	10.35	0	0	10.84	7.84	17.84	21.13	0	8.6	4.17	25.25	6.02	7.53	1.25	19.32	12.32	0	3.67	4.62	9.77
A1BG-AS1	0	0	0	0	0	0	0	0	0	0	0.62	1.54	0.67	0.36	0	0	0	2.17	0	0	0	0	1.4	0	0.48	0	0	0	0	0	0	0	0.18	0	0.13	0	0	0	0	0	0	2.07	0	0	0	0	5.2	0	0.37
A1CF	0	0	0	0.27	0	0.44	0	0	0.16	0	0.07	0.18	0.09	0	0	0	0	0	0.25	0.06	0	0	0	0	0	0	0	0	0.57	0.21	0	0	0.04	0	0.02	0	0	0	0	0	0	0.47	0.3	0	0	0	0	0	0.08
A2M	0	0	0	0	0	0	0	0	0	0	0	0	0	0.8	0	0	0	0	0	0	1.28	0	0	0	0	0	0	0	0	0	0	0	0.32	0	0	0	0	0	0	0	0	0	0	0	0	0	0	0	0
A2M-AS1	0	0	0	0	1.77	0	0	0	0	0	0	0	0	0	0	0	0	0	0.84	0	0	0	0	0	0	0	9.71	0	4.92	0	0	0.3	0	0	0	0	0	0	0	0	0	0	0	0	0	0	0	0	0
A2ML1	0	0	0	2.12	0	0	0.04	0	0	0	0.19	1.78	0.52	0	0	0	0	0	0.29	0	2.14	1.42	0.57	0	0	0	0	0.52	1.41	0	0	0	0.31	0	0.31	0	0	2.87	0.84	0	0.21	0	16.47	0	0.84	0	0	0.81	0.65
A2MP1	0	0	0	0	0	0	0	0	0	0.52	0	0	0	0	0	0	0	0	0	0	0	0	0	0	0	0	0	0	0	0	0	0	0	0	0	0	0	0	0	0	0	0	0	0	0	0	0	0	0
A3GALT2	0	0	0	0	0	0	0	0	0	0	0	0	0	0	0	0	0	0	0	0	0	0	0	0	0	0	0	0	0	0	0	0	0	0	0	0	0	0	0	0	0	0	0	0	0	0	0	0	0
A4GALT	0	0	0	0	0	0	0.15	0	0	0	0	4.06	0	6.82	0	0	0	0	0	0	1.08	0	0	0	3.93	0	0	0	0	1.93	0	0.63	1.64	0	1.6	17.76	0	10.84	0	0	0	0	0	0.42	0	0	0	0.71	0.37
A4GNT	0	0	0	0	0	0	0	0	0	0	0	0	0	0	0	0	0	0	0	0	0	0	0	0	0	0	0	0	0	0	0	0	0	0	0	0	0	0	0	0	0	0	0	0	0	0	0	0	0
AA06	0	0	0	0	0	0	0	0	0	0	0	0	0	31.46	0	0	0	0	0	0	0	0	0	0	0	0	0	0	0	0	0	0	0	0	0	0	0	0	0	0	0	0	0	1.48	0	0	0	0	0
AAAS	0	12.85	0	0	0	0.6	28.53	28.62	11.86	359.48	86.99	28.29	0	23.8	18.63	33.12	0.41	12.7	19.43	6.45	7.4	57.43	1.17	33.92	45.38	54.89	16.38	18.09	15.56	50.6	20.31	29.17	12.66	0	19.95	0	0	10.92	14.71	12.83	7.06	38.27	24.85	31.52	76.63	0	12.8	11.53	2.26
AACS	26.12	0	0	0	0	0	13.6	44.61	0	0	0	17.99	0	0	12.02	14.48	0	9.83	0	13.38	6.74	53.03	9.63	18.54	17.8	21.42	19.03	15.97	12.85	6.03	41.93	19.96	25.82	7.06	16.56	0	0	46.24	11.82	9.94	32.54	5.27	12.05	3.16	0	30.79	17.62	18.29	0
AACSP1	0	0	0	0	0	0	0	0	2.07	0	0	0.78	0	0.32	0	0	0	0	0	0	0	0	0	0	0	0	0	0	0	0	0	0.3	0.18	0	0.07	17.08	0	0	1.35	0	0	0	0	0	0	0	0	0	0
AADAC	0	0	0	0	0	0	0	0	0	0	0	0	0	0	0	0	0	0	0	0	0	0	0	0	0	0	0	0	0	0	0	0	0	0	0	0	0	0	0	0	0	0	0	0	0	0	0	0	0
AADACL2	0	0	0	0	0	0	0	0	0	0	0	0	0	0	0	0	0	0	0	0	0	0	0	0	0	0	0	0	0	0	0	0	0	0	0	0	0	0	0	0	0	0	0	0	0	0	0	0	0
AADACL2-AS1	0	0	0	0	0	0	0	1.74	0	0	0	0	0.79	0	0	0	0	0	0	0.65	0	0	0	0	0	0	0	0	0	0	0	3.3	0	0	0	0	0	0	2.16	0	0	0	0	0	0	0	0	1.3	0
AADACL3	0	0	0	0	0	0	0	0	0	0	0	0	0	0	2.08	0	0	1.42	0	0	1.56	0	0	0	0	0	0	0	0	0	0	0	0	0	2.03	0	0	0	0.76	0	0	0	0	0	0	0	0	0	0
AADACL4	0	0	0	0	0	0	0	0	0	0	0	0	0	0	0	0	0	0	0	0	0	0	0	0	0	0	0	0	0	0	0	0	0	0	0	0	0	0	0	0	0	0	0	0	0	0	0	0	0
AADACP1	0	0	0	0	0	0	0	0	0	0	0	0	0	0	0	0	0	0	0	0	0	0	0	0	0	0	0	0	0	0	0	0	0	0	0	0	0	0	0	0	0	0	0	0	0	0	0	0	0
AADAT	0.28	57.65	90.22	0.55	0	0	3.46	6.91	38.26	40.2	80.29	11.79	0.41	14.26	26.74	0	0	13.02	0	0	13.78	18.59	25.34	0	33.37	0	0	1.21	0	18.22	0	0	23.08	0.14	5.99	0	13.2	0	11.8	0	0.77	33.48	0	9.84	1.15	0	3.98	6.17	5.92
AAED1	0	0	0	0	0	0	4.5	0	0	0	0	6.35	2.36	0	6.69	3.36	0.59	0	28.41	39.14	0	0	0.84	25.79	10.25	0	70.58	14.81	13.41	1.68	0	19.05	16.77	0	13.26	61.71	0	9.41	17.05	4.61	22.97	0	46.32	4.4	0	85.66	0	0.61	0.65
AAGAB	0	0.17	319.62	0	0	158.03	32.15	51.15	0	0.2	15.32	24.22	29.34	100.15	7.49	114.17	37.46	37.44	0.2	120.41	149.52	0	57.81	67.4	6.06	65.29	72.46	64.76	30.03	60.16	11.3	84.35	63.1	65.86	38.8	47.84	0	10.95	62.75	65.37	50.98	18.46	72.1	32	61.8	159.91	107.76	69.59	99.95
AAK1	0.34	0.19	0.66	0.83	0.35	1.97	0.55	0.09	5.47	0.2	3.29	3.69	0.59	4.23	3.18	0.19	1.79	3.12	1.66	1.81	3.62	0.28	3.37	1.46	3.03	0.73	5.21	1.1	2.26	1.88	0	1.72	1.32	0.1	1.15	0	0	0.39	5.97	0.57	1.43	5.4	7.45	2.49	0.09	0	2.52	0.88	1.56
AAMDC	556.89	194.07	0	0	0	282.24	168.95	18.75	112.1	0	107.86	91.12	501.77	70.95	207.45	8.68	958.31	141.38	2.62	146.79	42.04	284.23	62.74	66.65	121.4	238.79	121.62	82.02	46.2	82.44	75.38	26.73	98.98	0	115.31	79.75	611.01	48.66	157.4	154.82	73.33	9.47	222.12	172.31	486.7	0	118.81	53.88	113.93
AAMP	232.24	29.71	0.41	0.7	213.7	524.17	152.71	20.2	0.28	0.33	14.49	49.3	0.52	88.42	48.44	121.78	40.57	45.1	13.05	134.35	14.03	0.6	46.37	153.09	72.1	72.61	93.11	68.37	82.52	85.25	19.24	85.1	22.75	3.94	50.32	142.47	16.86	88.95	82.74	100.29	62.76	50.75	44.59	71.96	86.11	56.5	49.52	21.03	65.84
AANAT	0	0	0	0	0	0	0	0	0	0	16.28	0	0	0	0	0	0	0	0	0	0	0	0	0	0	0	0	0	0	0	0	0	0	0	0.15	0	0	0	0	0	0	0	0	0	0	0	0	0	0
AAR2	0	0	0	0	0.22	0	36.14	1.17	0	0	46.64	2.72	0	37.93	3.23	0	0	22	0	17.73	12.49	44.44	1.21	0	18.13	18.7	0	9.19	15.94	3.63	0	13.14	12.83	0	10.18	0	0	0	16.68	0	25.68	8.84	19.71	0.18	0	41.34	4.44	12.13	1.96
AARD	2.18	0	3.05	10.14	3.37	1.53	0	1.29	0	1.83	0	0.81	0	0	0	0	0.54	0	5.51	1.54	2.73	0.72	0	11.45	0	2.29	6.18	0	0	0	0	0.54	0	0.39	1.47	17.97	0	0	1.08	0	1.23	0	1.25	0	0	57.92	0.89	0	0
AARS	0	7.5	8.6	0.38	0	42.07	34.85	21.28	19.62	11.72	29.98	44.79	0.14	43.87	16.71	16.77	69.62	29.29	0	19.59	31.03	64.43	13.44	64.43	26.82	20.21	58.78	33.22	30.3	8.39	0	24.87	20.56	54.7	26.12	33.04	34.21	47.04	44.77	29.6	23.63	43.15	8.92	10.98	0	0	15.04	41.14	14.11
AARS2	11.05	0.5	0.74	1.49	1.16	67.45	0.07	1.03	0.23	1.96	0	6.65	11.78	2.83	5.18	3.48	2.37	2.59	1.68	0.7	2.53	31.19	2.45	6.69	2.85	4.97	15.67	2.55	2.34	2.92	0	0.45	3.07	0	3.04	0	4.54	0	1.76	5.71	0.6	3.78	3.46	3.95	0.31	0	1.75	6.78	1.52
AARSD1	338.23	0.38	367.26	0	11.49	0	35.97	0	55.68	0	314.77	30.9	0	7.81	41.87	51.04	9.43	44.84	194.17	30.3	49.79	5.33	34.43	23.06	47.35	69.3	26.3	54.86	51.95	165.14	0	118.31	154.83	107.96	18.22	82.79	217.13	37.7	56.64	86.54	63.05	26.21	34.88	58.64	200.59	76.61	93.18	83.9	62.61
AASDH	0	0	0	0	0	25.98	0	3.75	0	0	0	27.09	0	0.25	2.68	12.43	57.54	0	0	1.34	21.4	0	5.02	20.51	1.37	35.56	4.72	7.6	15.09	6.93	11.7	0.98	18.01	0	11.16	44.23	0	10.07	1.45	1.83	7.86	11.66	17.47	8.31	0	92.08	3.07	27.66	0.97
AASDHPPT	251.06	77.16	0	0.44	0.38	0.72	33.98	115.94	31.97	85.14	38.12	81.56	3.45	174.02	30.77	144.54	13.72	66.72	0	24.75	55.46	32.38	176.42	129.42	26.43	68.46	59.04	53.08	48.59	109.89	73.18	16.62	240.88	68.36	63.36	154.86	2.67	22.31	80.99	61.66	99.45	42.9	72.9	46.11	203.18	71.65	47.4	63.33	42.55
AASS	13.03	30.89	46.09	243.61	67.1	145.3	19.24	70.7	133.17	12.55	6.61	125.76	23.77	208.94	116.28	55.98	46.23	56.59	27.2	45.64	54.1	28.46	67.67	98.98	62.07	85.54	54.78	118.16	99.67	86.36	88.42	46.87	63.68	27.01	58.49	63.89	0	37.71	210.77	82.64	42.75	53.37	57.65	18.11	0.11	51.91	51.37	69.1	59.73
AATBC	0	0	0	0	0	0	0	0.63	0	0	0	0	0	0	0	0	0	0	0	0	0.65	0	0	0	1.1	0	0	0	0	0	0	0	0	0	0	0	0	0	0	0	0	0	0	0	0	0	0	0	0
AATF	100.41	0.24	0.35	0.6	0.52	21.92	108.45	36.7	181.04	175.77	88.9	12.68	61.64	31.56	18.8	35.86	43.13	94.81	0.29	26.02	13.01	66.2	21.64	0	14.88	48.59	26.45	28.54	22.61	10.38	16.39	50.8	84.33	89.23	13.29	52.04	96.98	91.73	11.64	51.8	46.71	63.85	27.41	35.42	0.71	0	23.69	43.09	33.52
AATK	0	0	0	0	0	0	0	0	0	0	0	0	0	0.15	0	0	0	0	0	0.45	0	0	0	0	1.64	0	0	0	0	0	0	0.26	0	0	0	0	0	0	0	2.15	0	0	0	0	0	0	0	0	4.08
AATK-AS1	0	0	0	0	0	0	0	0	0	0	0	0	0	0	0	0	0	0	0	0	0	0	0	0	0	0	0	0	0	0	0	0	0	0	0	0	0	0	0	0	0	0	0	0	0	0	0	0	0
ABALON	0	8.97	0	0	0	0	4.36	0	0	0	0	4.97	0	4.86	0	17.04	0	0	25.74	0	0	0	0	0	0	9.45	0	4.59	5.67	0	0	0	0	0	2.11	0	0	0	2.88	0	3.66	0	0	5	0	0	12.18	0.94	0
ABAT	0	0	0	0	0	0	8.36	0.2	2.01	0	0	2.09	0	0.15	3.3	0	0	3.38	0	2.36	1.24	0	0.41	0	0	3.68	0	7.31	4.41	0	0	0.54	88.35	0	0.12	7.62	0	0	7.82	8.94	3.17	0.9	3.16	3.53	0.21	0	0.38	2.42	0.16
ABCA1	0	0	17.16	0	0	0.2	0	0	0	0.51	0	0	7.96	0.28	0	0.38	0	1.54	0	0.81	5.28	0	1.6	0	12.97	2.01	0	1.43	0.5	0.94	3.28	0.43	0.07	0	1.17	0	11.5	0.35	0.96	0	0	0	1.92	6.22	8.29	0	0	0.34	6.27
ABCA10	0	0	0	0	0.86	0	0.05	0	0	0	0.51	0.13	0	0	0	0	0	0.85	0	0	0.59	0	0.63	0	1.92	0	4.4	0	0.84	0.31	0	2.24	0	0	1.61	5.78	0	0	1.61	0	0	9.6	0.34	3.57	0	0	0.72	1.15	0.24
ABCA11P	0	0	0	0	46.62	0	3	5.47	0.35	0	0	15.53	0	16.74	4.26	2.14	0	0	0	12.01	21.34	3.04	3.18	0	13.13	0	7.49	2.95	3.15	3.63	0	4.09	6.37	0	16.32	27.68	9.14	6.46	25.28	2.94	14.29	25.5	20.56	20.09	0	0	3.58	22.82	11.55
ABCA12	0	0	0	0	0	0	0	0	0	0	0	0	0	0	0	0	0	0	0.07	0	0	0	0	0	0	0.44	0	0	0	0	0	0.16	0	0	0	0	0	0	0	0	0	0	0.27	0	0	0	0	0	0
ABCA13	0	0.05	0	0	0	0.35	0.03	0.05	0	0.14	0	0.11	0.03	0.09	0	0	0	0	0.17	0	0.05	0	0.06	0	0.3	0	0	0.15	0	0	0	0	0.03	0	0.1	0	0	0	0	0	0.05	0	0	0.03	0	0	0	0	0.13
ABCA17P	0	0	0	0	0	0	0	0	0	0	0	0	0	0	0	0	0	0	0	0	0	0	0	0	0	0	0	0	0	0	0	0	0	0	0.03	0	0	0	0	0	0	0	0	0	0	0	0	0	0
ABCA2	0	0	0	0	0	0	0	4.1	0	0	0	1.54	0	0	0	0	0	0	0	0.14	0.45	0	1.95	0	1.49	0	0	0	0.65	0	0	0	0	0	0.19	0	0	0.91	0	0.67	0.39	0	0	0	0	0	0	0	0
ABCA3	0	0	0	0	0	0	0	0	0	0	0	0.25	0	0	0	0	0	0	0	0.17	6.04	0	0	0	3.36	0	1.05	2.27	0	0	0	0	0	0	0.04	0	0	1.68	0	0	0.85	0	0	0.33	0	0	0	1.21	0
ABCA4	0	0	0	0	0	0	0	0	0	0	0	0	0	0	0	0	0	0	0	0	0	0	0	0	0	0	0	0	0	0	0	0	0	0	0	0	0	0	0	0	0	0	0	0	0	0	0	0	0
ABCA5	0	0	0	0.1	0	0	0	0.01	0	0	0	0	0.18	0	0	0	0	0	0	0.12	0.04	0	0	7.46	0.09	0.76	0	0.92	0.57	0	0	0	0	0	1.06	0	0	0	0.53	0	0	0	0	0	0	0	0	0	0
ABCA6	0	0	0	0	0	0	0	0	0	0	0	0	0	0	0	0	0	0	0	0	0	0	0	0	0	0	0	0	0	0	0	0	0	0	0	0	0	0	0	0	0	0	0	0	0	0	0	0	0
ABCA7	3.47	0	0.11	0	0	0	0	0	0	0	0	0.37	7.99	12.14	0	0	0	0	0	2.07	1.52	0	2.04	0	2.37	2.07	1.02	0	1.55	0.87	0	0.09	0	0	1.97	0	0	1.09	1.27	0.8	0	0.64	0	0	0	0	0.27	0.32	0.23
ABCA8	0	0	0	0	0	0	0	0	0	0	0.46	0	0	0	0	0	0	0	0	0	0.25	0	0	0	0	0	0	0	0	0	0	0.11	0	0	0	0	0	0	0	0	0	0	0.12	0	0	0	0	0.12	0
ABCA9	0.23	0	0.92	7.26	0	2.56	0.12	0.34	1.87	1.86	0	0.55	0.25	1.11	2.23	0	0.44	0	4.11	0.64	3.3	0.76	1.14	0	0.25	0	0	0.4	0	0.46	0	0	0.33	0.09	0.57	0	1.05	0	0.95	0.81	0.13	2.32	0.55	0.97	0	0	0.3	0.4	0.35
ABCA9-AS1	0	0	0	0	0	0	0	0	0.97	0	0	0	0	0	0	0	1.79	0	0	0	1.83	0.93	0.28	0	0.34	0	0	0	0	0	0	0	0	0	2.52	0	9.19	0	11.32	0	0	0	7.97	0.34	0	0	0	0	0
ABCB1	0	0	0	0	0	0.66	0	0	0	0	0	0	0	0	0	0	0	0	0	0	0	0	0	0	0	0	0	0	0	0	0	0	0	0	0	0	0	0	2.46	0	0	0	0	0	0	0	0	0	0
ABCB10	0	0	0	32.42	0	0	0.08	8.71	1.46	0	0	8.71	0	0.58	0	24.88	0	0	0	0	24.34	13.16	18.35	0	4.75	2.76	10.9	0.65	8.28	0	9.01	0	0	0	4.43	0	1.97	7.75	9.03	8.54	0.42	7.92	11.67	1.36	0	0	0	0.19	1
ABCB11	0	0	0	0	0	0	0	0	0	0	0	0	0	0	0	0	0	0	0	0	0	0	0	0	0	0	0	0	0	0	0	0	0	0	0	0	0	0	0	0	0	0	0	0	0	0	0	0	0
ABCB4	0	0	0	0	0	0	0	0	0	0	0	0	0	0	0	0	0	0	0	0.3	0	0	0	0	0	0	0	4.44	0	8.57	0	0	0	0	0	0	0	0	0	0	0	0	0	0	0	0	0	0	0
ABCB5	0	0	1.15	1.25	3.47	1.39	0.15	0.44	0.92	0.29	0.66	0.59	1.03	1.25	1.34	1.82	0.31	2.48	1.09	1.19	2.66	0.92	0	0	1.41	0	2.82	0	0	1	0	1.23	3.14	0.37	1	0	1.87	0	0.31	0	0.37	0	0.37	0.51	1.1	0	0.22	0.41	0
ABCB6	13.58	0	0	39.06	0	142.46	15.41	0	0	0	6.09	0.28	0	10.13	0	0	0	9.03	0	1.51	1.49	31.4	0	10.21	5.75	1.18	4.66	0	1.77	0	0	0	0.25	19.22	3.01	12.22	7.59	0	0	0	0	8.71	3.86	0	0	0	2.12	0	17.72
ABCB7	0	0.43	53.94	0	0.23	36.34	30.94	68.9	0	150.99	2.74	10.19	0.56	9.48	16.69	9.56	0	27.27	0	7.39	1.25	5.72	1.99	38.62	7.96	8.77	17.62	49.22	6.69	10.89	14.3	44.73	10.93	0	27.31	45.4	0	4.69	18.85	9.2	17.53	17.97	32.67	12.17	0	0	53.97	23.3	8.41
ABCB8	0	0	0	0	0	0	3.46	0	1.99	0	0	0	0	0.17	0	0	0.16	4.96	0	0	0.34	0	0	0	0	0	1.6	0	0	0	0	0.28	3.92	0	1.16	0	0	0	0	5.78	1.29	0	0	0.18	0	0	0	0	0
ABCB9	0	0	0	0	0	0	0	0	0	0	0	0	0	0	0	0	0	0	0	0	0	0	0	0	0	0	0	0	0	0	0	1.07	0	0	0	0	0	0	1.79	0	0.72	0	0.87	0	0	0	8.33	0	0
ABCC1	0	0	0	0.19	0	0	0	2.18	0	29.82	5.25	7.64	0	6.19	14.49	3.03	0	0	0	11.98	6.55	0	0.45	0	1.85	5.38	1.06	6.11	5.65	0	0	1.18	4.23	0.09	1.65	0	1.15	7.93	5.5	0.83	1.1	0.66	0.99	4.36	0	15.47	7.47	0.22	1.29
ABCC10	0	0	0	0	0	0	0	3.43	13.43	0	0	1.67	0	0	0	0	0	0	0.24	3.36	0	0	0	0	0	2.11	2.75	0.5	1.06	0	0	0	0	0	0.54	0	0	0	0.29	0	3.83	0	1.94	0	0	0	0.18	1.3	0
ABCC11	0	0	0	0	0	0	0	0	0	0	0	0	0	0	0	0	0	0	0	0	0	0	0	0	0	0	0	0	0	0	0	0	0	0	0	0	0	0	0	0	0	0	0	0	0	0	0	0	0
ABCC12	0	0	0	0	0	0	0	0	0	0	0	0	0	0	0	0	0	0	0	0	0	0	0	0	0	0	0	0	0	0	0	0	0	0	0.03	0	0	0	0	0	0	0	0	0	0	0	0	0	0
ABCC13	0	0	0	0	0.39	0.62	0	0	0	0	0.23	0.6	1	0	0	15.19	1.92	0	0	0	0.27	0	0	0	0	0	0	0	0	0	0	0	0	0	0.46	0	0	0	0	0	0	0	0	0	0	0	0.59	0	0
ABCC2	0	0.19	0	0	0	0	0	0	0	0	0	0	0	0	0	0	0	0	0	0	0	0	0	0	0	0	0	0.92	0	0	0	0	0	13.07	0	0	0	2.05	0	0	0	0	0	0	0	0	0	1.2	0
ABCC3	0	0	0	0	0	0	0	0	0	0	0	0	0	0	0	0	0	0	0	0	0	0	0	0	0	0	0	0	0	0	0	0	0	0	0	0	0	0	0	0	0	0	0	0	0	0	0	0	0
ABCC4	0	0	0	0	0	0	2.42	7.44	0	0	0	14.43	0	1.41	2.81	4.23	0	17.21	0	2.97	2.34	0	4.44	0	0	0	0	0.82	1.85	0	0	1.58	0	0	0.19	0	0	1.3	24.77	0	0.17	1.54	0	2.49	0	17.78	9.55	9.49	0
ABCC5	0	0	0	0	0	0	3.27	2.13	1.48	0	23.68	5.06	31.91	9.5	1.36	0	0	18.89	0	0	12.82	0.65	7.14	5.23	6.17	5.44	3.58	3.86	7.28	7.18	11.84	1.88	5.72	0	3.67	6.26	0	3.18	23.17	32.65	10.9	11.92	4.35	0.52	0.25	0	28.91	1	7.65
ABCC5-AS1	0	0	0	0	0	0	0	0	0	0	0	0	0	0	0	0	0	0	0	0	0	0	0	0	0	0	0	0	0	0	0	0	0	0	0	0	0	0	0	0	0	0	0	0	0	0	0	0	0
ABCC6	0	0	1.09	0	0	0	0	0	0	0	0	8.68	0	0	0	0	0	0	0	0	14.3	0	0	0	0	0	0	29.75	0	0	0	0	0	0	0	0	0	0	8.56	0	0.16	0	0	0	0	0	0	0	0
ABCC6P1	0	0	0	0	0	0	0	0	0	0	0	0	0	0	2.94	0	0	0	0	0	0	0	0	0	0	0	0	0	0	0	0	0	0	0	0	0	0	0	0	0	0	0	0	0	0	0	0	0	0
ABCC6P2	0	0	0	0	0	0	0	0	0	0	0	0	0	0	0	0	0	0	0	0	0	0	0	0	0	0	0	0	0	0	0	0	0	0	0	0	0	11.23	0	0	0	0	0	0	0	0	0	0	0
ABCC8	0	0	0	0	0	0	0	0	0	0	0	0.34	0	0	0	0	0	0	0	0	1.51	0	0	0	0	0	0	0	0	0	0	0	0	0	0	0	0	0	0	0	0	0	0	0.09	0	0	0	0	0
ABCC9	19.59	8.23	33.44	17.1	19.25	19.62	3.69	7.82	10.19	8.28	2.38	5.32	15.29	5.32	6.67	2.66	8	0.84	10.73	5.57	12.42	5.04	5.91	0	4.49	3.34	0	2.04	5.28	3.26	0	9.85	3.38	0.11	3.47	0	22.87	7.66	7.07	4.93	2.57	4.14	7.94	2.03	0.63	0	3.27	3.56	3.77
ABCD1	0	0	0	0	0	0	0	16.78	2.51	0	0	0	0	0	0	0	0	0	0	2.79	0.81	0	0	0	0	0	0	0.69	0	0	0	0	0.21	0	0.47	10.04	0	4.08	1.19	0	0	0	0	1.91	0	0	1.5	0	0
ABCD2	0	0	0	0	0	0	0	0	0	0	0	0	0	0	0	0	0	0	0	0	0	0	0	0	0	0	0	0	0	0	0	0	0	0	0	0	0	0	0	0	0	0	0	0	0	0	0	0	0
ABCD3	0	0	1.72	0	1.29	0	3.45	72.55	18.48	0	11.01	67.41	103.3	46.95	19.85	5.41	0	13.53	81.32	19.68	32.59	188.95	84.08	51.01	10.19	14.74	50.42	8.04	50.09	54.4	38.46	16.87	53.17	0	13.97	59.4	117.96	22.76	16.06	17.11	25.87	111.07	6.63	8.16	0.49	0	9.09	35.98	44.77
ABCD4	10.5	0	0	0	0	4.79	13.89	0.32	23.05	0.4	13	3.9	27.92	29.05	10.56	2.65	4.43	1.8	0	1.08	3.7	0	13.57	40.71	17.66	9.41	17.8	4.8	28.21	3.81	0	13.53	0	0.69	11.35	12.18	0	9.91	21.35	30.91	24.06	14.21	4.92	23.85	0.17	0	10.28	5.32	13.56
ABCE1	25.28	60.06	73.62	0	0.26	34.18	52.46	111.58	0.24	17.35	75.3	111.43	99.75	90.73	49.37	85.72	0.17	104.76	50.88	114.46	142.34	221.78	102.11	29.29	83.63	52.46	60.08	66.32	117.99	120.5	82.8	184.59	105.48	37.98	80.65	113.89	43.53	92.66	69.85	58.83	92.76	122.66	79.84	119.67	38.02	72.97	87.89	131.13	33.1
ABCF1	155.58	68.33	163.24	0	112.66	32.42	88.31	11.77	59.89	34.27	33.9	38.61	47.37	30.23	4.77	25.12	124.25	19.49	156.02	14.96	22.4	102.78	21.67	18.38	36.21	33.98	24.31	59.77	29.24	30.64	20.78	39.48	28.25	65.89	41.71	21.99	97.88	50.31	29.1	39.67	31.34	49.21	23.93	38.76	39.51	30.52	35.88	36.08	14.55
ABCF2	50.4	5.38	0.81	0.68	79.72	85.25	5.11	0.4	99.16	0.18	13.25	13.4	0.67	12.15	13.54	13.01	35.15	5.85	0.13	13.16	43.65	57.19	2.96	6.53	15.35	16.27	28.11	22.48	18.08	32.64	7.38	21.49	10.99	0.12	9.93	0	3.45	31.4	18.11	11.33	6.1	12.98	3.06	11.19	0.11	85.96	13.71	3.41	29.13
ABCF3	0	59.6	0	0	0	0	10.36	3.01	0	0	0.51	3.62	2.2	7.27	3.12	3.13	0.27	19.12	0	3.78	0	0	12.48	0	11.94	13.89	16.45	9.86	2.08	4.69	0	0.25	1.18	0	6.97	0	2.98	2.93	6.81	2.15	6.3	5.12	7.1	2.05	0	0	3.21	2	12.99
ABCG1	0	0	0	0	0	0	0	0	0	0	0	1.14	16.88	1.28	0	0	0.24	0	0.21	1.23	0	0	8.9	10.55	0	0	0	0	0	0	0	0	0	0	0	0	0	0	0	0	0.28	1.5	1	0.14	0	0	3.1	0.25	0
ABCG2	0	0	0	0	0	0	3.27	0	0	0	0	5.49	0	0	0	0	0	0	0	0	0	0	0	0	0.24	0	0	0	0	0	0	0	0	0	3.01	0	0	0	15.36	0	5.26	0	0	0	0	0	5.87	0.66	0
ABCG4	0	0	0	0	0	0	1.31	0	0	0	0	0	0	0	0	0	0	0	0	0	0	0	4.15	0	0	0	0	6.98	0	0	0	0	3.03	0	0.42	0	0	0	0	0	0	0	0	0	0	0	0	0	0
ABCG5	0	0	0	0	0	0	0	0	0	0	0	0	0	0	0	0	0	0	0	0	0	0	0	0	0.37	0	0	0	0	0	0	0	0	0	0	0	0	0	0	0	0	0	0	0	0	0	0	0	0
ABCG8	0	0	0	0	0	0	0	0	0	0	0	0	0	0	0	0	0	0	0	0	0	0	0	0	0	0	0	0	0	0	0	0	0	0	1.3	0	0	0	0	0	0	0	0	0	0	0	0	0	0
ABHD1	0	0	0	0	0	0	0	0	0	0	0	0	0	0	0	0	0	0	0	0	0	0	0	0	0	0	0	0	0	0	0	0	0	0	0	0	0	0	0	0	0	0	0	0	0	0	0	0	0
ABHD10	0	0	0	0	0	0.4	12.01	18.57	1.68	0	0	44.42	0.19	7.62	6.24	12.49	0	17.8	0	26.39	2.45	0	14.56	22.42	30.53	27.64	11.49	21.15	15.54	56.18	28.47	24.63	0	62.07	15.1	0	0	4.6	41.85	14.02	15.25	57.09	73.93	13.72	0	83.64	31.72	40.79	36.72
ABHD11	1.96	0	0	107.45	1.91	167.39	16.38	29.3	38.93	7.82	43.34	9.87	10.85	21.68	31.66	104.35	168.36	4.19	280.01	17.09	14.08	84.73	8.15	0	2.83	15.28	14.23	29.23	20.77	27	0	10.65	28.75	123.09	16.71	0	23.06	21.42	10.68	51.91	8.88	6.23	6.52	14.54	1.59	91.93	21.87	5.47	4.66
ABHD11-AS1	0	0	0	0	0	0	0	0	0	0	0	0	0	0	0	0	0	0	0	0	0	0	0	0	0	0	0	0	0	0	0	0	0	0	0	0	0	0	0	0	0	0	0	0	0	0	0	0	0
ABHD12	1.44	4.93	0.35	0	0.26	1.97	62.13	61.11	87.26	0	15.88	61.11	89.95	13.44	4.7	30.46	0	40.57	77.37	10.55	30.86	0	30.85	43.87	27.99	24.17	26.68	35.29	20.27	0	0	5.25	65.51	14.11	14.25	64.99	4.49	8.81	36.61	2.61	27.82	6.23	33.18	24.72	0	0	18.49	22.6	23.16
ABHD12B	0	0	0	0	0	0	0	0	22.99	0	0	0.58	0	2.57	5.51	5.53	1.45	11.26	0	0	0.52	0	3.12	0	0	10.57	12.51	6.97	15.84	2.76	24.02	0	7.4	0	10.43	25.41	0	10.34	0	7.59	15.02	0	20.75	14.48	0	0	6.31	1.51	2.3
ABHD13	0	0	0	0	0	0	1.36	11.73	0	0	0	17.84	0	0	0	26.3	0	33.68	0	0.53	2.8	0	16.3	57.73	20.84	11.34	13.17	27.94	0	15.03	0	0	0.14	0	9.96	13.82	0	35.83	17.18	5.16	0.45	4.1	23.33	5	0	0	2.74	0.55	12.04
ABHD14A	0	0	0	0	0.51	0	0	0	0	0	0	15.76	0	0	0	0	0.65	0	0	0.85	3.46	84.31	0	0	7.59	0	0	0	0	0	0	0	0	158.96	0.67	0	0	6.97	0	97.22	5.78	0	0	0	156.53	0	0	0	0
ABHD14A-ACY1	0	0.55	0	0	0	0	0	0	0	0	0	5.46	0	0	0	0	0	0	0.76	1.71	4.78	39.69	0	0	0	0	0	6.93	0	0	0	0	0	0.26	0	0	0	0	3.29	0	5.49	0	0	0	0.31	0	0	0	0
ABHD14B	0	0	0	0.64	0	0	0	0	0	0	0	0	64.06	0.38	0	0	0	0	0	16.41	1.88	0	1.01	0	0	1.79	0	27.21	2.69	0	17.54	16.37	0	0	2.42	49.62	0	0	7.83	0	8.94	0	1.83	3.55	1.76	0	0	0	5.99
ABHD15	0.51	0	0	0	0	0	0.04	0	28.57	0	0.81	1.6	0.39	0.74	0	0	0	0	0	0	5.88	0	0	0	0	0	2.1	0	0	0.6	0	0	0.13	0	0.07	11.16	2.36	1.12	0	6.18	0	9.78	0	0	0.44	0	0	0.25	0
ABHD16A	170.88	3.83	0	0.68	0.29	0	61.5	1.03	0	0.32	40.23	6.31	0	6.36	0	0	0.37	0	2.12	17.74	21.34	54.88	4.27	0	0.54	1.9	3.75	1.35	11.39	4.01	18.58	0	3.4	0	2.02	0	0	8	1.55	0	9.28	0	0	4.2	0	0	3.2	17.94	0
ABHD16B	0	0	0	0	0	0	0	0	0	0	0	0	0	0	0	0	0	0	0	0	0	0	0	0	0.58	0	0	0	0	0	0	0	0	0	0	0	0	0	0	0	0	0	0.42	0	0	0	0	0	0
ABHD17A	0.4	0	0	0	7.13	0	0.21	2.5	0	2.75	0	0	0	9.21	0	28.68	0	0	0	6.3	7.77	0	0.64	0	1.33	6.94	0	1.64	3.47	1.3	0	4.65	5.9	0	6.74	0	0	0	3.78	0	0	2.85	7.1	0.57	53.31	0	2.38	10.97	1.01
ABHD17B	0	0.17	0.47	9.77	0.58	40.12	1.54	15.07	112.05	90.86	3.27	19.69	0.16	11.76	5.03	28.42	0	5.26	43.1	19.37	12.15	2.63	17.36	0	16.14	10.42	8.85	22.06	39.57	9.08	0	46.05	11.19	0.26	14.52	0	4.8	37.75	23.97	34.97	25.18	16.53	15.5	22.07	0.22	32.98	20.13	20.12	23.98
ABHD17C	0	0	0	0	0	0	9.29	0.41	19.45	99.48	0	30.86	0	0.63	6.81	0	19.37	0	0	19.43	59.21	29.61	2.56	13.12	40.85	10.62	8.98	40.91	40.93	7.69	29.68	21.89	20.13	0.76	13.81	78.51	0	0	21.07	2.34	0.69	22.37	15.82	6.9	0	0	23	18.72	55.09
ABHD2	4.29	0	0	0.15	0.14	1.89	4.01	8.26	0.37	0	2.85	5.26	0.99	8.99	2.74	2.85	0	0	0.27	1.15	8.03	0	2.29	3.49	5.54	5.8	6.53	8.35	0	2.41	0	0.78	11.91	0	2.15	0	0.89	10.61	3.04	9.93	1.51	1.64	3.48	5.42	0	11.6	16.4	0.1	15.47
ABHD3	0	0	55.19	0	0	42.31	8.44	2.82	0	0.34	0	27.84	0.23	3.43	25.43	6.38	0	0	0	11.23	43.73	0	0	34.78	1.15	4.02	7.93	0	28.31	1.13	19.67	0	0	32.09	10.75	0	0	38.46	19.71	2.92	12.22	0	0.41	0.7	0	0	40.92	27.2	6.12
ABHD4	66.79	0	0	117.1	0	0	3.04	102.48	0	0	0	9.78	80.03	18.79	3.2	33.7	0.28	17.43	0	0	7.78	0.44	2.4	12.33	58.38	18.52	56.24	0	10.68	26.48	27.88	5.73	8.17	0	13.09	59	0	81.01	48.33	79.3	68.79	1.75	0.58	16.29	0	0	75.81	22.86	71.58
ABHD5	0	0.1	0	0.24	0	0	8.51	4.11	2.57	0	0	13.13	0.78	0.41	8.9	13.4	0.13	10.11	0	0.32	7.63	57.5	7.24	11.44	2.84	11.23	10.43	11.26	6.94	1.12	25.87	2.29	1.05	1.77	2.73	0	14.17	0	2.43	3.06	11.23	14.62	28.65	2.92	0.09	0	5.1	6.53	0
ABHD6	0	0	0	0	0	0	0	0	0	0	0	1.77	0	3.44	0	0	0	2.29	0	0.48	1.88	0	0	0	6	2.99	0	0	2.24	1.68	0	0	3.02	0	2.24	0	0	0	0	2.31	0	0	13.45	11.21	0	0	9.61	0	0.33
ABHD8	0	0	13.17	0	0	0	0	0	0	0	6.01	13	7.93	0.72	0	0	0	2.63	0.29	7.7	7.57	2.9	5.31	14.86	9.35	3.43	13.56	2.44	0	2.9	0	0	2.74	4.01	2.08	0	0	7.23	1.4	2.65	6.23	0	0	2.53	0	0	2.65	1.41	0.37
ABI1	0	0.16	54.16	0.4	0	5.19	14.7	11.13	0	0	18.51	49.47	84.04	65.1	39.55	42.86	0.22	16.62	0	18.44	16.33	87	32.68	9.66	4.46	14.64	25.92	32.55	56.92	25.35	32.78	6.85	6.2	0	28.92	34.68	4.79	24.74	46.67	43.9	40.89	8.69	47.13	42.95	0.16	60.76	32.6	15.78	28.58
ABI2	2.43	3.87	1	3.03	22.14	15.76	4.23	5.75	16.29	176.91	2.65	26.89	1.53	23.23	21.07	21.35	0.36	41.51	1.96	10.13	37.4	9.14	46.43	30	39.65	21.26	20.79	16.57	37.28	12.78	32.91	13.82	7.43	7.18	17.44	27.55	4.33	11.77	43.47	21.47	10.81	48.17	12.35	15.54	0.17	0	21.52	20.46	36.79
ABI3	0	0	0	0	0	0	0	0	0	0	0	0	0	0	0	0	0	0	0	0	0	0	0	0	0	0	0	0	0	0	0	0	0	0	0	0	0	0	0	0	0	0	0	0	0	0	0	0	0
ABI3BP	0	0	0	0	0	0	0	0	0	0	0	0	0	0	1.78	0	0	0	0	0	0.5	0	0	0	0	0	0	2.25	0	0	0	0.29	0	0	0	0	0	0	0	0	0	0	0	0	0	0	0.2	0	0
ABL1	0	0	0	98.81	0	0	0	4.63	0	0	0	2.55	0	4.65	5.69	0	0	0.97	43.6	5.49	0.93	0	1.6	0	4	10.78	3.75	4.05	5.7	4.64	0	6.72	18.38	0.05	3.57	0	51.65	4.01	8.6	8.36	5.17	0	0.26	1.4	0.09	0	0.16	3.52	1.38
ABL2	1.05	0.49	1.34	16.83	0.58	2.13	0.51	4.31	0.55	0.46	2.81	5.87	23.44	0.76	0	0.56	0.17	3.96	0.46	7.71	5.45	0.93	10.06	0	1.75	0.51	1.82	1.53	5.31	3.5	0	2.45	2.32	1.06	1.75	0	2.46	1.33	5.16	5.8	1.96	4.43	0.39	4.29	0.09	0	7.2	8.02	1.34
ABLIM1	23.78	0.07	0.25	289.9	0.16	0.3	18.6	1.54	59.66	25.3	7.9	5.17	0	34.72	10.43	25.58	0	11.91	0	13.12	13.96	52.65	19.04	17.87	13.05	21.43	12.28	20.89	18.57	12.22	20.2	25.66	8.65	0.04	13.97	32.07	1.13	3.26	40.87	59.46	21.43	14.6	19.32	4.07	0.74	0	29.59	31.57	13.59
ABLIM2	0	0	0	0	0	0	0	0	0	0	0.51	0	0	0	6.22	0	0	0	0	0	0.58	0	0	0	0	0	0	0	0	0	0	0	0	0	0.06	0	0	0	0	0	0.27	0	0	8.74	0	0	0	0	0
ABLIM3	0	0	0	0	0	0	0	0	0	0	0	0	0	0	0	0	0	0	0	0	0	0	0	0	0	0	0	0	0	0	0	0	0	0	0	0	0	0	0	0	0	0	0	0	0	0	0	0	0
ABO	0	0	0	0	0	0	0	0	0	0	0	0	0	0	0	0	0	0	0	0	0	0	0	0	0	0	0	0	0	0	0	0	0	0	0	0	0	0	0	0	0	0	0	0	0	0	0	0	0
ABR	0	18.5	0	0	0	0	4.92	0	0	0	0	6.03	0.13	2.11	16.24	4.65	0	12.09	2.69	6.22	0	0	0.28	0	1.28	2.97	5.85	4.91	0	5.01	9.67	3.54	1.68	0	5.83	0	0	1.04	2.02	7.64	4.28	0	7.98	4.98	12.49	28.41	7.24	4.29	9.79
ABRA	0	0	0.15	0	0	0	0	0.47	0	0	0	0.31	0	0.17	0	0	0	0	0.54	0	0	0	0	0	0	0	0	0	0	0	0	0	0	0	0.15	0	0	0	0	0	0	0	0	0.16	0	0	0.33	0	0
ABRACL	241.95	1303.29	509.09	2978.26	399.95	248.4	952.84	736.99	960.5	740.32	366.68	812.53	798.33	954.91	573.13	535.64	205.09	1144.9	815.4	793.96	1420.48	452.88	855.71	990.61	1054.78	858.6	799.46	1009.49	864.82	828.34	947.92	722.25	878.16	1022.23	849.58	1230.87	396.46	894.79	1441.3	871.36	760.51	1109.69	811.31	1004.94	1055.93	759.35	773.06	658.58	969.15
ABT1	0	0.68	236.83	0	0.49	0	82.8	16.27	4.33	99.81	0.58	25.47	56.57	34.8	10.66	30.31	0	41.16	0.27	32.45	2.66	59.87	51.13	0	34.47	52.24	12.5	14.61	30.86	41.91	46.47	22.55	29.25	76.39	15.24	16.39	3.39	20	38.82	0	25.84	27.25	5.5	11.09	256.06	45.5	12.21	31.92	28.92
ABTB1	0	0	0	59.98	0	0	0	4.51	0	0	0	2.19	0	0	4.16	0	8.01	5.67	0	0	0	0	0	0	7.96	0	0	0	0	4.17	0	0	0	0	0.37	0	47.66	0	0	0	0.82	0	0	0	0	0	0	0	0
ABTB2	0	0	0	0	0	0	0	0.2	0	0	0	0	0	0	0	0	0	0	0	0	0	0	0	0	0	2.89	0	0	1.08	0	0	0	0	0	1.02	0	0	0	0.89	0	0	0	0	0	0	0	1.3	1.63	0.31
ACAA1	0	75.54	0	0	0	0	19.83	42.59	131.92	0	0.43	8.9	0	15.25	13.33	57.4	0	0	161.12	0.75	11.97	18.43	9.32	61.02	9.61	3.96	4.64	21.08	10.57	3.97	0	26.47	3.28	4.52	14.95	0	5.04	4.95	3.84	14.54	4.8	17.04	1.92	4.99	0.28	0	6.65	8.22	8.18
ACAA2	0.96	110.29	238.1	242.8	239.88	2.7	182.28	160.39	138.77	5.04	47.62	124.93	12.75	151.41	129.36	351.85	365.06	159.26	206.03	190.27	244.31	192.67	153.52	80.45	148.65	163.62	231.18	147.82	128.24	62.84	291.12	110.04	172.19	126.81	116.98	134.76	99.65	162.5	136.01	313.34	188.81	105.15	109.89	139.86	167.08	320.66	104.2	165.64	176.32
ACACA	11.47	3.77	6.34	20.13	0.19	0.63	3.52	29.41	0.05	0.06	10.44	27.29	0.18	19.78	12.03	46.51	11.36	26.01	0.91	17.3	15.27	2.38	9.05	22.33	14.31	32.44	23.73	14.93	15.11	10.17	21.65	6.85	15.13	5.94	11.3	7.3	0	17.47	19.9	11.6	19.22	30.5	7.25	13.7	0.05	52.98	16.33	27.84	23.65
ACACB	0	0	0	0.17	0	0	1.6	0.35	0	0	2.72	0.1	2.86	0.24	0	0	0.08	0	0	1.24	0.33	0	0.1	0	0	0.38	0.77	1.35	0.6	0	0	0.04	0	0	1.93	0	0	0	0.47	0	0.43	0	0.79	3.11	0	0	0.39	0.08	0.38
ACAD10	0	0	0	0	0.14	0	0	0	28.4	0	0	3.14	0	0.19	1.98	0	0	0	0.15	0	1.3	0	2.98	0	0	2.65	0	1.84	2.65	0.5	0	0	0	0	0.89	0	0	1.86	2.53	0	0	0	2.89	4.35	0	0	2.27	2.36	9.42
ACAD11	0.3	0.14	0	0	0	1.15	10.03	0	58.32	0	0	11.79	0.13	12.34	4.49	1.13	0	6.11	0.36	0	2.1	19.19	1.68	0	0	0	0	0	5.08	0	0	2.06	0	0	4.08	0	0	0	4.88	0	3.77	1.23	0	0	0	0	7.92	0.21	0
ACAD8	0.28	0	0	0	0.25	0	14.03	3.96	0	0	51.61	16.57	0.21	18.41	29.24	7.34	9.28	24.91	0	22.95	12.31	68.11	13.26	14.09	15.87	14.66	32.14	2.31	29.3	6.42	31.87	29.15	8.48	25.29	10.15	0	0	0	29.28	5.04	27.69	30.03	2	20.62	0	46.81	10.89	11.06	18.77
ACAD9	0	0	0	0	0.21	42.77	2.14	4.5	0	0	0	0	0	18.3	3.11	6.25	0	0	0	4.89	9.73	0	15.59	0	2.39	18.04	0	3.94	14.56	14.85	0	1.52	0	0	6.87	0	0	24.84	4.54	0	12.58	3.41	17.03	7.16	0	39.88	2.14	12.27	10.26
ACADL	0	0	0	0	0	0	0	0	0	0	0	0	0	0	0	0	0	0	0	0	0	0	0	0	10.7	0	0	0	0	0	0	0	0	0	0	0	0	0	0	0	0	0	0	0	0	0	0	0	0
ACADM	142.81	46.28	225.53	0	86.61	60.3	199	23.21	47.14	190.55	42.66	42.22	97.35	59.48	24.46	98.77	0	45.84	11.98	68.79	42.92	22.55	35.96	65.84	16.84	55.38	21.51	38.68	65.36	29.16	38.51	41.61	66.95	0	41.75	15.76	0	111.87	115.79	29.48	48.98	45.78	186.22	32.53	8.22	87.49	30.59	65.58	59.55
ACADS	0	0.27	23.1	0	108.43	0	0	0	0	97.96	30.28	0	0	0	0	2.09	0	0	0	1.19	1.17	0	0	0	0	0	7.34	0	0	0	0	0	0	0	0.3	0	0	0	3.8	0	0.42	0	0	0	0	0	7.6	0	0
ACADSB	6.99	0	36.79	31.93	0	14.74	13.86	5.89	1.6	1.53	2.18	5.88	2	12.88	2.65	11.76	48.78	10.01	15.74	2.58	3.24	1.41	3.46	15.44	19.23	8.25	28.18	3.38	8.88	1.38	11.62	2.46	6.67	1.89	8.02	0	0.28	7.36	7.49	14.72	15.87	3.66	34.67	1.05	3.52	0	5.05	3.09	5.42
ACADVL	7.46	0	125.67	0.57	0	0	0.71	5.92	0	0	1.19	7.62	0	5.39	18.07	16.32	0.32	9.85	164.9	0.52	30.07	0	1.81	13.93	5.07	8.05	0	30.83	7.24	3.62	0	29.11	7.06	31.66	10.6	33.34	0	0	9.87	2.49	6.57	23.75	20.41	6.53	0	0	0.83	5.63	0
ACAN	0	0	0	0	0	0	0	0	0	0	0	0	0	0	0	0	0	0	0	0.07	0	0	0	0	0	0	0	0	0	0	0	0	0	0	0	0	0	0	0	0	0	0	0	0	0	0	0	0	0
ACAP1	0	0	0	0	0	0	0	0	41.69	0	0	0	0	0.6	0	0	0	0	0	0.68	0.9	0	0	0	0	0	0	7.08	0	0	0	0	0	0	0.06	0	0	0	1.16	0	0.32	0	0	0	0	0	0.73	0.29	0.93
ACAP2	0.54	0.17	0.51	0	0.23	1.8	6.42	13.85	0.56	10.41	13.96	12.23	8.3	35.38	25.43	10.69	12.04	18.35	0.19	8.86	16.52	8.25	31.69	12.78	2.41	9.87	14.66	21.18	8.86	18.6	19.27	2.63	6.78	0.55	10.18	15.29	0	10.04	30.45	19.42	27.49	18.17	10.44	23.9	0.08	14.18	13.07	14.06	16.38
ACAP3	0	0	0	0	0	0	0	2.04	0	0	0	0.22	0	0.2	6.36	0	0	0	0	0	0.4	0	0	16.35	0	0	0	0	0	3.72	0	0	0.3	0	0.5	0	0	0	0.77	1.46	0	0	0	0	0	0	0.24	0.19	0
ACAT1	0	3.87	0	467.13	318.58	0	22.99	21.82	0.24	4.84	73.09	15.51	76.47	1.06	0	37.87	0.33	82.28	0.29	53.03	46.57	106.99	39.66	29.09	30.83	31.94	13.27	31.02	30.24	34.09	0	14.43	42.49	33.82	37.95	121.83	25.23	15.93	38.47	262.49	38.1	12.4	29.91	25.62	17.23	0	43.21	42.19	13.16
ACAT2	1741.87	509.28	1514.74	686.25	809.44	6.17	1295.66	521.33	1100.52	1174.08	930.01	331.99	566.57	242.74	116.75	272.28	2389.48	516.14	642.99	219.01	433.49	677.64	239.93	245.37	144.46	273.22	500.48	373.58	374.98	523.4	300.6	188.87	402.55	1430.37	137.34	172.01	128.55	229.77	114.49	224.25	241.67	359.78	180.31	364.33	1369.91	320.54	101.4	170.2	411.49
ACBD3	0	0	0.21	15.96	4.76	0	12.57	0.54	27.72	102.05	14.14	13.44	74.92	7.93	4.47	7.86	0	4.57	34.61	24.26	11.51	0.46	10.92	17.25	7.43	21.93	3.93	6.37	22.42	19.09	9.75	8.19	9.74	0.08	12.42	10.32	2.14	41.98	17.11	15.41	9.26	1.23	17.12	5.27	11.62	0	1.02	4.92	67.64
ACBD4	2.17	5.44	0	3.48	1.35	0	0.56	1.49	0.54	1.56	1.34	1.13	1.98	0	0	5.44	0	0	6.89	1.38	0.86	0.66	0.85	0	0	0	3.8	4.14	0	3.17	0	0.46	4.52	0	1.51	0	11.32	2.43	2.31	18.15	0	10.74	1.78	0.33	0	0	0.67	0.23	0
ACBD5	0.7	0	1.57	0.66	0	0	0.33	3.39	3.17	0.18	0.67	13.09	0	18.59	0	0	0.84	6.61	3.42	17.71	3.57	43.75	25.24	23.85	12.81	3.72	15	8.66	24.81	27.66	10.2	7.78	6.64	0	13.12	19.73	3.65	8.28	3.63	0	22.58	0	12.09	8.09	2.05	0	7.49	0.56	5.25
ACBD6	279.23	0.32	101.5	0	295.79	0.65	105.86	47.17	101.51	111.83	44.09	33.34	222.08	36.52	40.16	138.57	1.32	85.53	69.67	108.53	42.25	82.87	53.39	77.42	57.04	33.55	83.87	61.92	43.6	65.51	65.66	27.37	57.96	141.72	45.07	69.47	244.55	37.68	39.3	79.54	36	38.5	69.07	152.02	142.26	0	18.97	115.04	42.32
ACBD7	3.91	3.9	9.87	9.62	0.26	41.43	15.23	2.64	1.09	7.61	2.94	5.88	15.39	3.54	9.83	0.56	1.68	1.92	48.49	1.2	6.28	2.8	5.12	0	14.47	0	5.94	8.08	3.39	1.1	0	2.14	3.47	2.27	2.48	0	17.94	5.75	17.08	3.04	12.95	4.47	6.44	3.74	1.21	30.36	1.7	1.21	9.87
ACCS	1.32	0	0	0	0	0	0	0	2.76	0	0	0	0	2.42	4.3	3.72	0	0	0	0.31	0	0.59	1.62	0	0	0	0	0	0	0	0	0	0.81	0	0	0	0	0	0	0	0	0	0	1.18	0	0	0	0	0
ACCSL	0	0	0	0	0	0	0	0	0	0	0	0	0	0	0	0	0	0	0	0	0	0	0	0	0	0	0	0	0	0	0	0	0	0	0	0	0	0	0	0	2.24	0	0	0	0	0	0	0	0
ACD	0.3	69.35	0	1.9	224.99	0	43.36	9.44	46.53	0	14.79	0.42	17.72	4	19.59	2.01	59.77	5.45	0	3.07	2.2	0	12.75	0	18.01	6.98	20.58	7.43	8.01	8.81	17.42	2.6	0	41.53	8.58	0	3.82	10.98	1.43	5.4	9.06	8.75	0.36	13.67	75.73	0	16.6	4.29	1.14
ACE	0	0	0	0	0	0	0	0	0	0	0	0	0	4.45	0	0	0	0	0	0	0.75	0	0	0	0	0	0	0	0	0	0	0	0	0	0.23	0	2.43	0	0	0	0	0	5.2	0	0	0	0	4.4	0
ACE2	0	0	0	0	0	0	0	0	0	0	0	0.48	0	0	0	0	0	0	0	0	0	0	0	0	0	0	0	0	0	0	0	0	0	0	0	0	4.35	0	0	0	0	0	0	0.12	0	0	0	0	0
ACER1	0	0	0	0	0	0	0	0	0	0	0	0	0	0	0	0	0	0	0	0	0	0	0	0	0	0	0	0	0	0	0	0	0	0	0	0	0	0	0	0	0	0	0	0	0	0	0	0	0
ACER2	0	0	0	0	0	0	0	0	0	0	0	0	0	20.15	0	0	0	0	0	0.2	12.07	0	0	21.64	0	0	2.47	0	0	0	0	0.23	0	0	1.97	0	0	0	3.07	0	4.25	0	0	0.46	0	0	0	0.26	0.27
ACER3	17.9	1.4	2.75	5.65	1.03	4.82	10.7	7.32	1.51	6.13	5.1	6.32	4.59	1.43	4.45	3.67	1.4	8.74	2.71	9.35	5.51	1.07	6.24	8.42	2.71	9.22	8.91	6.71	8.61	18.53	14.52	1.37	14.58	0.09	7.27	5.36	7.93	2.09	4.17	3.2	4.83	4.8	27.99	6.29	0.96	0	2.33	10.06	6.02
ACHE	0	8.31	0	0	0	0	0	0	0	0	0	0	0	0	0	0	0	0	0	0	0	0	0	0	0	0	0	0	0	0	0	0	0.38	0	0.07	0	0	1.9	0	0	0.55	0	0	2.68	23.01	0	0	1.24	0
ACIN1	2.75	41.27	12.25	0.26	0.11	50.51	48.67	37.46	15.53	1.48	50.04	42.13	43.34	23.61	58.4	54.83	69.83	28.19	6.78	13.83	19.41	54.7	37.24	19.08	22.27	53.52	32.07	31.74	19.68	31.09	0	89.89	28.58	2.8	34.94	35.94	6.09	63.97	12.41	12.37	42.53	48.04	26.09	24.39	0	20.78	21.95	29.44	39.81
ACKR1	0	0	0	0	0	0	0	0	0	0	0	0	0	0	0	0	0	0	0	0	0	0	0	0	0	0	0	0	0	0	0	0	0	0	0	0	0	0	0	0	0	0	0	0.22	0	0	0	0	0
ACKR2	1.86	0.12	0	2.81	1.35	1.13	0.11	1.35	1.03	1.43	0	0.35	0.16	0.22	0	2.32	2.28	0	0.53	0.44	2.22	0	0.68	0	1.42	0	0	0	0	0	0	0.65	1.37	0	0.18	0	0	1.27	0.95	0	0.34	0	1.44	0.21	0.49	0	0.96	0.96	1.38
ACKR3	0	0	0	0	0	0	0	0	0	0	0	0	0	3.58	0	0	0	0	0	0	0	0	0	0	0	0	0	0	0	0	0	0	0	0	0	0	0	0	2.79	0	0	0	0	0	0	0	0	0	0
ACKR4	0	0	0	0	0	0	0	0	0	0	0	0	0	0	0	0	0	0	0	0	0	0	0	0	0	0	0	0	0	0	0	0	0	0	0	0	193.5	0	0	0	0	0	0	0.19	0	0	0	0	27.28
ACLY	183.38	24.23	29.96	1.75	0.13	139.46	34.65	70.07	32.96	0.14	42.64	73.69	22.17	40.75	138.03	93.87	162.63	43.9	37.41	100.38	48.99	38.16	81.95	85.15	58.73	116.45	79.3	93.13	108.01	75.4	40.12	56.26	137.72	45.83	56.31	42.45	3.5	56.78	64.34	100.72	90.26	119.66	75.32	46.43	76.28	164.99	74.86	87.73	70.09
ACMSD	0	0	0	0	0	0	0	0	0	0	0	0	0	0	0	0	0	0	0	0	0	0	0	0	0	0	0	0	0	0	0	0	0	0	0	0	0	0	0	0	0	0	0	0	0	0	0	1.2	0
ACO1	8.08	0.29	0	0	0	0	0.62	34.94	0	0	9.04	35.07	0	30.4	22.48	30.46	0.59	16.85	73.14	30.96	29.18	0.15	25.32	52.01	0.57	40.07	25.7	29.86	43.55	82.37	9.8	9.15	12.23	4.1	34.37	31.11	2.15	53.79	76.14	92.92	36.55	32.02	38.72	29.3	0	0	47.12	32.35	78.21
ACO2	18.28	109.46	31.22	0	0	0.76	31.35	27.87	0	0	0	30.91	18.88	17.44	26.3	50.46	0	5.97	32.58	9.68	18.49	34.83	15.26	0	12.68	2.89	17.04	6.07	24.86	10.56	0	22	11.84	0	12.36	13.48	0	10.85	11.51	17.61	10.37	3.67	18.85	20.55	7.35	37.42	3.84	9.55	55.78
ACOT1	0	0	0	0	0	0	7.62	19.27	0	0	0	0	0	0	0	0	0	0	0	0	0	0	0	0	10.22	14.8	0	0	0	0	0	0	0	0	0.88	0	0	0	0	0	0	8.31	0	22.22	0	0	0	0	24.54
ACOT11	0	0	0	0	0	0	0	0	0	0	0	3.18	0	0	0	0	0	0	0	1.25	0	0	0	0	0	0	0	0	0	0	0	0	0	0	0.05	0	0	0	0	0	0.51	0	0	0.14	0	0	0	0.23	0
ACOT12	0	0	0	0	0	0	0	0	0	0	0	0	0	0	0	0	0	0	0	0	0	0	0	0	0	0	0	0	2.71	0	0	0	0	0	0	0	0	0	0	0	0	0	0	0	0	0	0	0	0
ACOT13	49.04	0.26	79.6	0	0	103.56	20.26	23.37	0.43	58.96	15.21	25.39	0.12	29.43	8.27	38.96	1.11	28.04	130.72	40.49	36.56	0.15	22.21	22.44	42.63	20.11	20.49	14.64	32.09	33.37	33.83	30.96	19.18	64.53	33.28	26.92	2.56	35.72	43.5	14.7	30.61	14.69	40.54	19.85	2.57	24.84	24.37	25.07	40.1
ACOT2	0.39	0	0	0.72	0	489	8.63	3.51	0	0	81	15.82	446.19	57	20.51	0	0	0	0	13.63	10.07	242.03	25.03	19.77	18.26	19.12	0	3.24	17.13	17.12	0	19.24	26.25	0	8.78	70.97	4.9	0	34.77	3.53	31.96	2.49	51.78	17.58	0	0	12.5	0	12.98
ACOT4	0	0	0	0	0	0	0	0	0	0	0	2.62	0	0.46	0	0	0	0	0	0	0	0	0	0	0	0	0	12.57	0	0	0	0	0	0	5.64	0	0	0	0	0	1.51	0	0	0	0	0	0.57	0	0
ACOT6	0	0	0	0	0	0	11.08	9.92	0	0	0	4.34	0	0	0	0	0	0	0	3.53	0	0	0	0	0	0	0	0	0	0	0	0	0	0	1.93	0	0	0	0	0	0	0	0	0	0	0	0	0	0
ACOT7	293.08	142.32	0	0.91	0	112.66	91.25	39.36	110.14	1.88	106.47	29.7	12.17	87.6	47.26	24.69	0	43.2	0	56.49	57.53	258.08	96.4	111.09	62.16	66.5	55.74	74.7	62.84	128.65	125.63	53.6	71.74	93.46	89.34	106.34	73.07	103.79	57.03	45.6	59.69	62.95	72.12	105.55	291.47	0	101.37	63.82	55.75
ACOT8	0	1.35	356.55	0	0	3.63	61.3	16.89	0	0	105.9	36.59	0	44.56	119.18	7.04	0	14.33	0	9.5	83.92	0.96	48.68	27.03	18.8	43.28	36.99	39.2	0	38.71	61.14	4.56	1	83.64	27.3	0	0	55.03	44.68	0	76	41	6.39	53.73	30.94	0	63.44	24.42	42.71
ACOT9	0.36	0	0.44	0	0	0	0.19	56.83	2.75	0	9.78	77.85	0.28	47.55	47.64	38.26	0	71.43	0.36	64.59	18.71	0	11.33	18.37	15.82	10.61	58.66	70.82	25.46	46.63	20.77	61.66	12.17	0	42.34	87.92	0	20.12	97.16	65.64	82.76	73.08	27.35	23.48	0	0	31.65	74.25	51.71
ACOX1	0.14	0.28	0.34	0.41	26.25	2.08	0.83	9.96	0.31	0.64	2.71	3.91	9.02	7.57	3.17	18.86	0	7.83	1.06	15.22	5.24	0.29	3.63	8.05	0.96	4.11	7.03	7.33	20.42	7.1	27.98	5.79	9.14	0.5	6.45	14.45	2.32	20.04	13.9	12.03	10.51	6.36	1.79	1.75	7.52	0	12.38	4.93	12.76
ACOX2	0	0	0	0	0	0	0	0	0	0	0	6.24	0	0	0	0	0	2.37	0	1.99	0	0	0	0	0	0	0	0	0	0	0	0	0	0	0.38	0	0	0	0	0	0	0	0	0	0	0	0	0	0
ACOX3	0	0.37	0	0	0	0	0	5.03	0	0	0	0.6	0	0.27	0	0	0	1.94	0	2.04	0	0	0	11	0	6.36	0	6.32	0	0	12.44	6.04	1.98	0	4.32	0	0	9.37	1.04	0	0	1.56	0	0.78	0	0	0	0	0
ACOXL	37.55	0	0	0	0	0	0	0	0	0	0	0	9.74	0.32	0	0	5.93	0	0	0	7.91	0	0	0	0	0	0	0	0	0	0	0	4.96	0	1.71	0	0	0	3.7	0	2.73	0	0	1.48	0	0	0.39	0	0
ACP1	224.4	242.55	830.67	642.64	741.13	284.32	527.76	274.25	678.82	78.31	463.03	354.93	192.62	357.3	288.02	218.16	433.73	371.19	156.09	350.37	395.44	492.21	226.75	178.74	326.94	303.13	151.97	477.31	538.12	289.15	296.85	281.41	190.48	154.28	191.23	241.6	35.02	316.95	302.29	176.56	288.76	332.77	412.06	207.07	243.1	268.28	185.95	181.95	328.6
ACP2	0	48.98	0	0	0	0	23.35	0	0	0.31	11.66	0.87	0	5.02	0	9.42	3.1	0	37.87	4.44	4.07	0	2.07	15.17	1.05	3.68	3.46	1.31	0	0	0	0	1.17	0	7.73	0	0	0	4.51	0	10.64	6.17	1.04	11.74	0	0	8.6	0	0
ACP5	0	0	0	0	0	0	0	1.88	0	0	0	0	0	0.51	0	0	0	0	0	0	0	0	0	0	0	0	0	0	0	0	0	1.35	2.87	0	1.09	0	0	33.67	5.03	0	0	0	0	0	0	0	0	0	0
ACP6	0	0	0	0	0	0	28.66	0.54	0.29	0	0	15.56	0.26	10.43	0	49.38	0	12.19	0.68	2.23	10.87	0	66.59	0	14.27	0	3.93	1.41	17.92	8.98	19.5	0	0	83.34	6.05	0	29.9	12.59	18.73	9.24	5.42	12.25	5.3	21.06	0	0	16.39	20.91	26.87
ACPP	0	0	0.24	0.27	0	0	0	0.28	0	0	0	0	0	0.48	17.7	0	0	0	0	0	0	0	0	0	0.64	0	0	8.4	0	0	0	1.31	11.32	0	0.44	0	0	0	0	0	0	0	0	0.14	0	0	0	0	0
ACPT	0	0	0	0	0	0	0	0	0.39	0	0	0	0	10.17	0	0	0	0	0	0	0	0	0	0	0	0	0	0	0	0	0	0	0.29	0	0.11	0	0	0	0	0	0	0	0	0	0	0	0	0	0
ACR	0	0	0	0	0	0	0	0	0	0	0	0	0	0	0	0	0	0	0	0	0	0	0	0	0	0	0	0	0	1.49	0	0	0	0	0	0	0	0	0	0	0	0	0	0	0	0	0	0	0
ACRBP	0	0	0	0	0	8.88	0	0	0	0	0	0	0	0	0	0	0	0	0	0	0	0	0	0	0	0	0	0	2.86	0	0	0	0	0	2.93	0	0	0	0	0	0	0	0	0	0	0	0	0	0.41
ACRC	0	0	0	0	0	0	0	0	0	0	0	0	0	0	0	17.66	0	0	0	0	0	17.74	0	0	0	0	0	0	0	0	0	0	0	0	0	0	0	0	3.2	0	0	0	0	0	0	0	0	0	2.44
ACRV1	0	0	0	0	0	0	0	0	0	0	0	0	0	0.8	0	0	0	0	0	0	0	0	0	0	0	0	0	0	0	2.16	0	0	0	0	0	0	0	0	0	0	0	0	5.36	0	0	0	0	0	1.66
ACSBG1	0	0	0	0	0	0	0	1.95	0	0	0	0	0	0	2.69	0	0	0	0	0	0	0	0	0	0	0	0	0	0	0	0	0	0	0	0	0	0	0	0	0	0	0	0	3.1	0	0	0	0	0
ACSBG2	0	0	0	0	0	0	0	0	0	0	0	0	0	0	0	0	0	0	0	0	0	0	0	0	0	0	0	0	0	0	0	0	0	0	0.29	0	0	0	0	0	0	0	0	0	0	0	1.1	0	0
ACSF2	0	0	0	0	0	0	0	0	0	0	2.66	0	0	0.32	0	0	0	0	0	0	0	0	0	0	0	0	0	0	26.32	0	0	0	0	0	0.51	0	0	0	4	0	3.53	0	0	0	0	0	0	0	0
ACSF3	0	0	0	0	0	0	0	0	0.18	37.96	0	5.4	0	9.59	0	0	0.28	0	0	0.59	0.21	0	0	0	0	0	0	0	0	0.53	0	0	0	0	0.6	0	0	0	1.22	0	0.28	0	2.23	3.79	0	0	6.57	0	3.89
ACSL1	0	0	0	0	0	0	0.08	0	0	0	0	10.52	0	0.2	0	0	0	1.45	0	2.42	23.63	0	0	8.18	6.86	0.95	0	6.04	4.25	2.66	0	0.69	0	0	2.41	0	2.03	0	0	0	0.21	15.11	10.25	7.02	0	0	0	0.19	5.55
ACSL3	11.16	42.6	4.49	0.59	10.78	23.03	42.91	70.61	5.28	0.28	42.26	45.66	12.54	87.49	37.41	50.7	0	44.62	62.28	47.84	33.76	99.17	54.15	86.55	16.96	52.09	33.69	46.74	82.48	54.78	65.25	53.59	19.3	9.32	50.9	69.04	19.66	74.6	70.51	23.88	38.54	59.07	40.74	16.29	0	47.91	74.35	48.02	21.72
ACSL4	30.86	0	0.15	0	142.76	0	12.64	20.2	1.73	0	6.36	64.74	7.99	55.21	49.02	46.83	2.91	34.49	18.47	45.43	35.94	33.48	44.72	30.49	32.39	33.82	27.48	50.38	57.05	57.35	48.27	109.48	19	0	36.37	36.48	0	60.1	36.41	13.07	34.77	72.59	100.87	60.1	0.1	141.77	50.36	22.32	19.7
ACSL5	0	0	0	0	0	0	0	0	0	0	0	0	0	0	0	0	0	0	0	0	0.46	0	0	0	0	0	0	0	0	0	0	0	0	0	0	0	0	0	0	0	0	0	0	0	0	0	0	0	0
ACSL6	0	0	1.66	0	0	0.35	0.08	0.16	0.37	1.05	0	0	0	0.36	0	1.15	0	0	0.72	0.8	0	1	0	0	0	0	0	0	0	4.39	0	0.13	0.75	0	0.14	0	0	0	0	1.02	0	0.75	0	0.07	1.58	0	0	0	0
ACSM1	0	0	0	0	0	0	0	0	0	0	0	0	0	0	0	17.75	0	0	0	0	0	0	0	0	0	0	0	0	0	0	0	0	0	0	0	0	0	0	0	0	0	0	0	0	0	0	0	0	0
ACSM2A	2.78	0	0	1.12	0.16	0	0	0	1.23	0.54	0	0.76	0	0	0	2.86	0	0	0.18	0	0.67	0	0	0	0	0	0	0	0	0	0	0.57	0.26	0	0.11	0	0	0	0.44	0	0	0	0.87	0	0	0	0	0.19	0
ACSM2B	0	0	0	0	0	0	0	0	0	0	0	0	0	0	0	0	0	0	0	0	0	0	0	0	0	0	0	0	0	0	0	0	0	0	0	0	0	0	0	0	0	0	0	0	0	0	0	0	0
ACSM3	0	0	0	0	0	0	0	0	0	0	0	6.76	5.01	0.83	0	0	0	7.72	1.15	0	0	0	22.02	0	0	0	0	3.27	0	2.6	0	0.08	0	0.12	1.94	0	0	0	30.15	0	0	0	37.6	13.62	0	0	0	52.78	16.45
ACSM4	0	0	0	0	0	0	0	0	0	0	0	0	0	0	9.29	0	0	0	0	0	0	0	0	0	0	0	0	0	0	0	0	0	0	0	0	0	0	0	0	0	0	0	0	0	0	0	0	0	0
ACSM5	0	0	0	0	0	0	0	0	8.74	0	0	0	0	0	0	0	4.65	0	0	0	0	0	0	0	0	0	0	0	0	0	0	0	0	0	0.12	0	0	0	0	0	0.67	0	0	0	0	0	0	0	0
ACSM6	0	0	0	0	0	0	0	0	0	0	0	0	0	0	0	0	0	0	0	0	0	0	0	0	0	0	4.16	0	0	0	0	0	0	0	0.6	0	0	0	0	0	0	0	0	0	8.87	0	0	0	0
ACSS1	0	0	0	0	0	0.43	0	0.79	0	0	0	0	0	0	0	0	0	0	46.37	0	5.32	0	0	0	0	0	0	4.17	0	0.83	0	0	0	0	0.16	0	3.15	0	0	0	0	0	0	0	0	0	0	0	0
ACSS2	0	42.46	30.8	339.55	86.34	27.97	0	2.59	0	0	24.9	37.36	0	34.06	18.79	0	0	1.9	0	0.8	6.78	0	1.75	0	0	19.14	9.44	0	22.47	3.52	0	0.23	3.05	0	2.86	0	0	5.04	14.53	1.93	9.91	14.71	8.29	1.84	0	34.38	33.33	0.25	10.67
ACSS3	0	0.53	0	0	0	0	0	8.58	0	0	0.22	4.72	0	18.07	13.18	9.26	0	3.59	1.4	9.83	11.12	0	0	0	26.25	3.52	0	0.83	7.04	5.95	0	1.07	0.75	0	2	0	2.52	8.66	5.28	5.45	3.2	0	6.89	2.31	0	0	6.04	0	0
ACTA1	0	0	0	0	0	0	0	0	0	0	0	0	0	0.51	0	0	0	0	0	0	0	0	0	0	0	0	0	0	3.66	0	0	0	4.25	0	0.1	0	0	0	0	3.78	0	3	3.5	0	0	0	0	0	0
ACTA2	0	0	0	0	0	0	0	0	0	0	0	0	0	0	0	0	0	0	0	0	0	0	0	0	0	0	0	0	0	0	0	0	0	0	0	0	0	0	0	0	0	0	0	0	0	0	0	0	0
ACTA2-AS1	0	0	0	0	0	0	0	0	0	0	0	0	0	0	0	0	0	0	0	0	0	0	0	0	0	0	0	0	0	0	0	0	0	0	0	0	0	0	0	0	0	0	0	0	0	0	0	0.36	0
ACTB	4093.84	1808.76	5111.11	3047.03	5122.37	6304.25	4380.61	5124.06	7353.81	5169.01	4872.9	3292.34	5269.45	4411.4	6005.53	3610.34	3092.68	2792.24	6261.43	2986.62	3674.62	4407.65	6157.68	3193.08	2963.67	3430.38	3828.3	6562.66	3066.41	2562.68	2507.53	6613.69	8203.9	1003.65	2981.3	3594.9	2509.41	3597.64	3593.42	5560.21	5940.62	4102.73	2941.88	3922.61	4625.71	4513.55	3580.48	4733.36	3584.68
ACTBL2	0	0	0	0	0	0	0	0	0	0	0	0	0	0	0	0	0	0	0	0	0	0	0	0	0	0	0	0	0	0	0	0	0	0	0	0	0	0	0	0	0	0	0	0	0	0	0	0	0
ACTC1	0	0	0	0	0	0	0	27.94	0	0.83	0	0	0	1.41	0	0	0	0	0	4.31	0	0	0	0	0.28	0	0	10.92	0	1.08	0	0	0	0	3.39	0	0	0	3.14	0	2.18	0	0	0.24	0	0	0	0	0
ACTG1	2160.25	1193.29	2225.62	655.57	2794.95	2839.09	1953.27	2937.08	1929.4	2618.52	1423	2220.65	2065.64	2428.16	2373.6	2918.8	2040.4	2467.28	1479.18	2163.25	3408.14	1823.51	3792.01	2049.86	2178.7	2556.41	2621.4	2907.21	1563.4	1735.52	2657.83	2985.37	2631.43	1321.88	1774.78	2668.56	941.09	2221.92	3237.56	3313.56	3323.99	1838.18	2696.49	3261.25	1372.05	2879.7	2345.27	2406.1	2739.41
ACTG1P17	1.26	0	1.03	5.89	0.97	1.39	2.37	0	0	1.37	0	0	0	0	0	0	0	0	0.15	0.4	0	0	0	0	0	2.41	4.32	0	0	0	0	0	0.69	0.16	0.64	0	15.12	0	0	0	0	0	1.48	0	0	0	0.59	0.14	0
ACTG1P20	2.77	0.2	2.9	5.53	15.3	1.18	2.02	3.94	2.9	2.79	0.28	0.99	2	3.58	3.09	0	0.54	2.13	1.33	4.17	7.82	0.72	3.15	12.16	3.52	5.45	2.7	2.49	2.04	1.02	0	4.43	6.88	0.36	4.07	28.25	0	3.19	7.61	0	4.25	0	7.01	4.61	4.51	0	7.72	4.26	2.9
ACTG1P4	0	0	0	0	0	0	0	0	0	0.61	0	0.86	1.43	0.41	0	0	0	0	0	0	0.76	0	0	0	1.04	0	0	0	0	0	0	0	1.2	0	0.15	0	0	0	0	0	0.41	0	0.37	0	0.25	0	0	0	0
ACTG2	5.22	2.19	5.04	0	2.81	7.07	39.82	10.69	3.94	11.85	3.92	2.88	10.02	5.73	6.82	10.27	1.79	4.65	8.8	2.92	45.33	5.95	6.83	26.3	3.48	6.08	12	5.82	9.12	5.14	0	3.33	5.81	1.27	2.58	0	0	3.2	12.42	18.8	6.2	3.74	3.11	7.1	6.4	0	7.03	13.76	4.63
ACTL10	0	0	0	0	0	0	0	0	0	0	0	0	0	0	0	0	0	0	0	0	0.74	0	0	0	0	0	0	0	0	0	0	0	0	0	0	0	0	0	0	10.95	0	0	0	0	0	0	0	0	0.39
ACTL6A	221.52	62.21	337.16	1.46	201.13	2.99	181.07	235.99	271.41	966.59	15.52	163.48	117.19	107.91	89.35	204.54	0.4	73.02	1.4	90.55	177.48	246.38	101.37	142.3	135.99	311.49	138.86	55.82	156.8	214.07	20.12	129.08	56.09	46.68	116.3	319.25	221.8	92.3	144.42	63.33	140.05	65.68	152.51	61.21	93.87	59.09	143.56	97.09	145.04
ACTL6B	0	0	0	0	0	0	0	0	0	0	0	0	0	0	0	0	0	0	0	0	0	0	0	0	0	0	0	0	0	0	0	0	0	0	0.1	0	0	0	1.93	0	0	2.91	0	0	0	0	0	0	0
ACTL7A	0	0	0	0	0	0	0	0	0	0	0	0	0	0	0	0	0	0	0	0	0	0	0	0	0	0	0	0	0	0	0	0	0	0	0	0	0	0	0	0	0	0	0	0	0	0	0	0	0
ACTL7B	0	0	0	0	0	0	0	0	0	0	0	0	0	0	0	0	0	0	0	0	0	0	0	0	0	0	0	0	0	0	0	0	0	0	0	0	0	0	0	0	0	0	0	0	0	0	0	0	0
ACTL8	0	0	0	0	0	0	0	0	0	0	0	0	1.28	0	0	0	0	2.96	0	0	0	0	0	0	0	0	0	0	0	0	0	0	0	0	0	0	0	0	0	0	0	0	0	0	0	0	0	0	2.52
ACTL9	0	0	0	0	0	0	0	0	0	0	0	0	0	0	0	0	0	0	0	0	0	0	0	0	0	0	0	0	0	0	0	0	0	0	0	0	0	0	0	0	0	0	0	0	0	0	0	0	0
ACTN1	43.72	25.5	0	0	0.44	209.05	38.54	100.68	7.28	0	26.36	18.78	46.26	35.35	19.34	31.75	0.56	21.68	1.67	32.26	23.01	3	7.57	33.14	29.83	40.52	7.56	37.22	35.74	41.18	9.37	19.87	9.72	48.15	28.26	49.36	43.53	22.18	44.46	25.51	18.52	22.81	3.34	33.84	1.32	27.52	23.77	32.56	22.18
ACTN1-AS1	0	0	0	0	0	0	0	0	0	0	0	0	0	0	0	0	0	0	0	0	0	0	0	0	0	0	0	0	0	0	0	0	0	0	0	0	0	0	0	0	0	0	0	0	0	0	0	0	0
ACTN2	0	0	0	0	0	0	0	0.19	0	0	0	0	0	0.75	0	0	0	0	0	0	4.54	0	0	0	7.85	2.16	0	0	0	0	0	0	0	0	0.26	0	0	0	0	0	0	0	0	0	0	0	0	0	0
ACTN3	0	0	0	0	0	0	1.72	0.98	0	0	0	6.6	57.25	5.59	0	0	0	0	0	1.94	0	0.19	16.01	10.49	3.13	1.21	7.18	0.86	0	0	0	0	0.39	0	2.5	0	0	5.11	0.5	3.75	0	7.45	0.25	0	0	0	0	0	0.26
ACTN4	15.1	0.26	0.19	0.64	0.21	0.53	20.62	62.15	2.33	119.11	43.15	53.45	36.75	88.09	48.34	99.64	2.29	29.1	41.66	33.02	53.51	4.64	43.29	62.13	20.27	38.15	31.88	55.43	34.99	17.85	26.35	31.08	17.38	0.3	31.39	37.17	93.71	30.24	55.75	74.61	30.98	31.54	76.25	36.2	0.25	77.39	13.64	28.25	51.74
ACTR10	0	27.82	127.14	0	177.34	1.78	56.59	0.41	166.69	0.25	65.9	91.2	0.09	39.93	13.16	84.17	0	22.59	43.3	23.98	24.1	0.23	61.28	25.37	67.62	22	57.84	41.66	76.89	51.99	71.69	0.8	0.66	0.5	25.49	30.34	0	12.34	94.23	11.33	41.88	23.42	78.73	57.82	10.9	84.37	19.28	77.79	66.34
ACTR1A	44.97	0	0.77	0.44	0	49.8	85.63	115.78	141.63	0	5.03	42.87	0.33	56.38	72.42	36.35	0.24	39.86	0.21	39.75	45.07	32.44	47.75	21.48	23.47	35.99	41.64	36.12	52.1	68.51	48.58	24.71	95.03	8.91	36.3	25.7	2.66	19.6	13.19	76.75	55.42	22.89	25.13	47.13	0	0	27.76	33.96	18.36
ACTR1B	0	0	0	0	0	0	14.37	1.72	0	0	0	0.38	0	0	0	3.57	0	21.84	9.18	4.57	0.33	0	0.45	0	27.73	1.59	9.39	4.5	4.76	0	0	0.58	13.82	0	4.37	16.43	3.4	3.34	1.95	49.06	2.16	7.8	17.85	7.22	0	0	2.04	0.98	0
ACTR2	24.09	2.61	155.26	686.49	162.87	117.37	38.89	110.12	58.15	25.15	0	128.46	126.37	95.67	67.02	78.19	0.36	85.82	57.3	106.95	101.05	23.93	137.41	133.12	114.1	83.18	33.93	88	207.59	115.2	97.41	131.42	54.78	3.63	96.11	112.43	25.22	109.58	99.11	109.13	63.38	104.58	143.06	105.11	44.47	104.04	59.32	87.13	89.75
ACTR3	25.61	61.7	0.13	0.23	0.2	4.51	21.09	10.65	38.34	58.3	50.05	17.44	38.52	24.17	15.31	27.25	0.13	18.72	0.77	56.02	48.69	38.81	41.63	32.2	29.02	34.73	42.51	48.43	57.65	33.9	60.69	39.65	30.03	15.22	29.13	26.27	0	13.36	44.86	25.89	29.24	31.26	16.25	33.18	1.27	0	29.65	14.04	66.1
ACTR3B	101.39	119.54	0	0	2.18	0	50.37	15.62	0	0	0.66	40.78	0.24	8.62	0	7.73	0.34	16.26	0	5.51	26.68	0	2.3	0	35.99	30.43	45.93	33.63	13.42	15.46	17.52	11.22	7.67	28.84	10.59	37.07	0	1.88	7.01	5.54	13.6	15.4	20.8	13.42	0	0	6.9	4.24	0
ACTR3BP2	0	0	0	0	0	0	0	0	0	0	0	0	0	0	0	0	0	0	0	0	0	0	0	0	0	0	0	0	0	0	0	0	10.15	0	0	0	0	0	0	0	0	0	0	0	0	0	0	0	0
ACTR3BP5	0	0	0	0	0	0	0	0	0	0	0	0	0	0	0	0	0	0	0	0	0	0	0	0	0	0	0	0	0	0	0	0	8.2	0	0	0	0	0	0	0	0	0	0	0	0	0	0.56	0	0
ACTR3C	0	0	0	1.07	0	0	0	0	0	0	0	0	0	0	0	0	0	0	0	0	0	0	1.03	0	0	0	0	0	8.53	0	0	0	0	0	0	0	0	0	0	0	0	0	0	0	0	0	0	0	0
ACTR5	0.5	0	6.57	0	0.22	0	0	0	0	0	0	2.39	5.14	12.38	0	0	0	4.41	0	0.79	0.61	0	0.41	12.48	7.03	0	0	1.02	0	10.27	0	0.26	0	0	7.64	0	0	0	0	11.15	3.6	3.55	0	0	0	0	2.6	0.59	0.44
ACTR6	0.49	0.58	199.14	0	0	0.59	2.7	209.48	103.48	66.27	0.37	187.81	80.26	67.99	72.37	78.24	313.75	60.32	0.49	129.51	16.31	91.67	2.83	99.45	61.67	20.15	51.71	157.45	133.51	69.97	39.45	64.67	70.41	0.17	80.92	38.87	0	121.79	68.68	21.81	70.22	160.85	22.88	120.35	0	41.7	88.94	113.16	65.25
ACTR8	0	0	103.08	17.77	0.15	0	23.57	0.79	0.14	0.33	0.18	3.71	165.55	21.11	8.79	19.86	0	5.99	88.68	2.82	2.47	5.27	5.23	0	15.43	14.69	32.86	11.82	16.15	6.62	9.58	5.37	0	0	6.58	10.14	4.2	31.97	8.8	16.65	12.87	9.63	2.6	10.95	0	0	19.13	6.04	29.39
ACTRT1	0	0	0	0	0	0	0	0	0	0	0	0	0	0	0	0	0	0	0	0	0	0	0	0	0	0	0	0	0	0	0	0	0	0	0	0	0	0	0	0	0	0	0	0	0	0	0	0	0
ACTRT2	0	0	0	0	0	0	0	0	0	0	0	0	0	0	0	0	0	0	0	0	0	0	0	0	0	0	0	0	0	0	0	0	0	0	0	0	0	0	0	0	0	0	0	0	0	0	0	0	0
ACTRT3	0	157.26	0	0	0	0	8.92	0	0	0	0.33	0	0	0	0	0	0	0	0	12.64	19.95	0	11.59	0	0	0	0	0	18.83	16.16	0	0	23.24	0	4.35	0	0	24.55	15.39	0	6.51	0	37.42	10.36	0	0	0	26.2	0
ACVR1	0	0	0	0	0	0	0	0.34	0	0	0	4.12	0	17.98	0	1.4	0	1.9	0	0.2	12.81	0	0	0	8.21	18.68	4.62	5.3	28	0	24.37	0.68	0.93	0	0.5	0	0	11.8	2.04	17.32	7.34	12.25	0	5.97	0	0	7.68	0	3.79
ACVR1B	0	0	0	0	0	0	0	0.42	0	0	0	1.86	4.66	0.33	0	0	0	0	0	2.64	0.33	0	7.71	20.37	0.22	7.06	3.1	7.16	9.41	4.42	7.68	8.17	5.58	0	3.43	0	0	0	0.32	6.07	8.45	0	1.93	0	0	0	0.81	1.61	0
ACVR1C	0	0	0	0	0	0	0	0	0	0	0	0	0	0	0	0	0	0	0	3.48	0	0	0	3.48	0	0	0.83	0	0	6.12	0	0.23	0	0	0.69	4.17	0	0	0	0	0	0	0	0	0	0	0	0	0
ACVR2A	0	0.19	0	1.46	0.2	0.2	0	27.14	0	67.04	1.01	11.7	20.85	2.83	4.61	3.79	0.13	1.05	0	0.66	6.64	27.52	15.19	5.71	2.83	0.68	7.98	6.81	8.21	0.41	0	0.13	5.58	0	7.24	0	24.96	0	9.45	27.07	8.36	16.21	29.92	3.83	0	0	0.35	15.64	4.45
ACVR2B	14.92	7.57	9.7	71.42	0.43	1	3.96	8.8	0.22	0	1.71	19.88	4.17	11.28	28.48	18.97	0	3.31	26.29	10.49	14.38	11.57	5.83	18.75	6.94	14.86	15.27	4.62	25.58	8.54	9.09	14.64	4.76	0.52	11.06	6.41	1.71	5.87	18.23	3.35	8.5	9.15	7.44	5.29	0.05	44.48	9.15	5.29	6.14
ACVR2B-AS1	0	0.22	0	0	0	0	0	0.39	0	0.76	0.26	0.36	20.89	0	0	0	0	0	0	0	0.45	0.69	0.21	0	11.02	1.39	0	0	2.13	0.8	0	0	3.35	0.12	5.04	0	0	0	0	0	0.83	0	4.69	0.17	0	0	0	0	0
ACVRL1	0	0	0.93	0	0.29	0.5	0.34	0.2	0	0.33	0	0	0	0	0	0	0.17	0	0.16	0	0.18	0	0	0	0.25	0	0	0	0	0	0	0	0.09	0	0.06	0	0	0	0	0	0	0	0	0	0	0	0	0.24	0.38
ACY1	0	0	0	0.88	414.07	0	16.13	107.07	0	0	17.33	12.8	62.47	3.63	5.16	22.35	0	18.69	10.44	35.43	27.25	75.15	46.63	59.7	4.9	20.7	14.69	5.04	6.9	0	48.55	16.82	156.97	0	17.84	25.68	0	5.22	21.23	99.94	13.32	16.96	58.8	12.43	0	0	30.1	95.82	3.19
ACY3	0	0	0	0	0	0	0	0	0	0	0	0	0	0	0	0	0	0	0	0	0	0	0	0	0	0	0	0	0	0	0	0	0	0	0	0	0	0	0	0	0	0	0	0	0	0	0	0	0
ACYP1	0	380.53	10.55	0	0	0	40.76	13.64	21.77	0	1.34	119.18	194.04	127.78	84.88	8.19	0	139.3	0	40.87	164.18	85.35	49.28	109.09	108.92	24.42	120.72	25.81	82.92	109.38	123.37	107.88	156.4	82.67	65.31	261.06	0	15.31	118.6	110.4	47.65	67.17	12.86	9.74	0	209.01	101.53	23.7	104.61
ACYP2	1.03	0	0	0	0	0	0	0.81	0	0	13.21	0	62.25	0	0	6.73	0	0	0	0	10.66	0	0	0	7.71	0	23.59	0	4.48	0	0	0	0	0	2.78	0	0	0	2.44	0	3.39	0	0	0	0	0	0	0	40.94
ADA	0	0	0	0	0	549.8	0	9.59	0	0	15.24	12.86	0	9.4	26.52	0	0	0	0	8.7	0.99	0	40.49	0	14.22	2.36	37.31	5.03	7.09	39.94	0	77.27	0.75	0.2	7.94	24.47	0	2.49	21.25	10.96	12.86	0	1.45	16.27	0	0	13.37	0.49	17.99
ADAD1	0	0	0	0	0	0	0	0	0	0	0	0	0	0	0	0	0	0	0	0	0	0	0	0	0	0	0	0	0	0	0	0	0	0	0	0	0	0	0	0	0	0	0	0	0	0	0	0	0
ADAD2	0	0	0	0	0	0	0	2.36	0	0	0	0	0	0	0	0	0	0	0	0	0	0	0	0	0	0	0	0	0	0	0	0	0	0	1.76	0	0	1.84	0	0	0	0	0	0	0	0	0	0	0
ADAL	0.14	0	0	0	0	0	4.59	0.5	16.86	0.13	19.08	8.69	0	0.33	27.56	20.93	0	0	0.32	0	1.66	0	13.14	0	14.38	0	3.12	2.64	6.33	1.42	0	1.75	0	0	2.51	0	0	11.93	1.95	0	18.7	2.28	0.57	7.76	0	0	0.81	0.4	4.87
ADAM10	6.64	0	22.73	0	7.04	0	16.98	17.87	0	0	0	19.96	39.87	56.66	33.14	16.63	0.14	47.32	0	31.98	38.96	7.89	27.64	36.5	10.88	23.2	34.69	18.96	35.84	43.56	41.28	55.48	44.73	0	33.03	43.68	1.51	23.69	17.24	36.96	11.79	10.37	13.8	4.93	21.82	20.21	9.22	12.73	12.69
ADAM11	0	0	0	0.29	0	0	0	0.22	0	0	0	0	0	0	0	0	0	0	0	0	0	0	0	0	3.23	0	0	0	0	0	0	0	0	0	0	0	0	0	0	0	0	0	0	0	0	0	0	0	0
ADAM12	0	0	0	0	0	0	0	0	0	0	0	0	0	0	0	0	0	0	0	0	0	0	0	0	2.14	0	0	0.94	0	0	0	0	0	0	0	0	0	0	0	0	0	0	0	0	0	0	0	0	0
ADAM15	25.17	0.34	35.31	0	8.49	0	1.83	69.75	0	146.38	0	5.5	0	13.44	0	18.9	0	5.77	0	17.07	11.11	41.28	22.76	0	21.44	1.29	0	19.24	5.81	4.36	0	0	28.17	0.13	2.38	0	0	10.33	0.66	0	28.84	0	4.65	35.27	0	36.17	0.33	2.35	18.15
ADAM17	0	112.32	1.45	0	0	0	11.01	32.19	17.44	5.43	9.03	18.46	15.83	28.69	38.16	27.04	33.03	1.53	27.41	13.94	0.42	0.15	13.48	34.62	21.5	9	5.92	20.59	18	43.4	0	6.39	0.96	15.53	8.3	31.07	4.29	16.85	11.04	41.75	24.85	4.92	2.86	15.98	1.12	28.75	5.4	11.73	4.57
ADAM18	0	0	0	0	0	0	0	0	0	0	0	0	0	0	0	0	0	0	0	0	0	0	0	0	0	0	0	1.06	0	0	0	0	0	0	0	0	0	0	0.61	0	0	0	0	0	0	0	0	0	0
ADAM19	0.09	0.08	8.41	0.19	0.08	0	0	1.32	69.9	0	0.1	0	0	11.21	6.07	14.01	0	0.83	0	4.68	3.41	0	23.09	18.72	5.89	1.08	11.74	1.54	3.24	3.35	0	0	0.11	0	8.25	11.2	0	9.11	8.4	13.38	12.38	3.99	10.73	15.56	24.61	0	3.48	6.01	11.29
ADAM1A	0	0	0	0	0	0.37	4.13	14.94	0	0	0	0	0	4.99	0	0	0	0	0	1.21	0	0	0	10.87	0	0	17.35	0	0	0	0	0	0.13	0	0.81	39.01	0	3.97	0	0	0	3.09	0	0	0	0	0	0.26	0.27
ADAM2	0	0	0	0	0	0	0	0	0	0	0	0	0	0	0	0	0	0	0	0.23	0	0	0	0	0	0	0	0	0	0	0	0	0	0	0	0	0	0	0	0	0	0	0	0	0	0	0	0	0
ADAM20	0	0	0	0	0	0	0	0	0	0	0	0	0	0	0	0	0	0	0	0	0	0	0	0	0	0	0	0	0	0	0	0	0	0	0	0	0	0	0	5.93	0	0	0	0	0	0	0	0	0
ADAM20P1	0	0	0	0	0	0	0	0	0	0	0	0	0	0	0	0	0	0	0	0	1.23	0	0	0	0	0	0	0	0	0	0	0	0.12	0	0.38	0	0	0	0	0	0	0	0	0	0	0	0	0	0
ADAM21	0	0	0	0	0	0	0	0	0	0	0	0	0	0	0	0	0	0	0	0	0	0	0	0	0.38	0	0	0	0	0	0	0	0	0	0	0	0	0	0	0	0	0	0	0	0	0	5.09	0	0
ADAM21P1	0	0	0	0	0	0	0	0	0	0	0	0	0	0	0	0	0	0	0	0	0	0	0	0	0	0	0	0	0	0	0	0	0	0	0	0	0	0	0	0	0	0	0	0	0	0	1.45	0	0
ADAM22	0	0	0	0	0	0	13.48	0	0	0	1.19	0.99	23.47	0	19.06	0	0	4.67	0	6.8	0.31	0	0	0	1.42	3.82	5.08	0	0	2.37	11.21	0	0	21.92	0.63	0	0	0	4.6	5.45	0.61	0	5.52	1.3	0	0	2.82	13.44	8.91
ADAM23	0	0.08	14.7	0	0	0	0	4.45	0.08	0	34.61	4.03	24.1	2.49	0	3.84	0.11	0	0	2.64	0.71	0.17	4.94	4.91	3.25	2.27	8.96	0.81	2.55	1.28	0	0.31	0.66	0.33	1.77	17.63	0	6.57	6.49	0.88	1.16	0	0.12	0.28	0.08	0	3.94	1.4	11.23
ADAM28	0	0	0	0	0	0	0	0	0	22.08	0	0.3	0.27	0	0	0	0	2.83	0	0	0.11	0.16	0	0	0	0	0	1.27	0	0	0	0.09	0.05	0	0.74	0	1.08	0	1.44	0	1.49	0.62	0.21	4.93	0.07	0	2.6	0.11	0
ADAM29	0	0	0	0	0	0	0	0	0	0	0	0	0	0	0	0	0	0	0	0	0	0	0	0	0	0	0	0	0	0	0	0	0	0	0	0	0	0	0	0	0	0	0	0	0	0	0	0	0
ADAM30	0	0	0	0	0	0	0	0	0	0	0	0	0	0	0	0	0	0	0	0	0	0	0	0	0	0	0	0	0	0	0	0	0	0	0	0	0	0	0	0	0	0	0	0	0	0	0	0	0
ADAM32	0	0	0	0	0	0	0	0	0	0	0	0	0	0	0	0	0	0	0	0	0	0	0	0	0	0	0	0	1.96	0	0	2.15	0.14	0	0	0	0	0	0	0	0	0	0	0	0	0	0	0.54	0
ADAM33	0.83	0	0	0	0.16	0	5.33	9.47	0	0	0	2.17	0.2	0.21	2.2	0	0.2	0	0	0.33	0.21	0	0.83	0	0.39	0	0	0.72	3.07	0	0	0.55	0	0	0.26	0	0	0	0	0	0	0	0.21	0.11	0	0	1.58	0	0.15
ADAM3A	0	0	0	0	0	0	0	0	0	0	0	0	0	0	0	0	0	0	0	0	0.62	0	0	0	0	0	0	0	0	0	0	0	0	0	0	0	0	0	0	0	0	0	0	0	0	0	0	0	0
ADAM5	0	0	0	0	0	0	0	0	0	0	0	0	0	0	0	0	0	0	0	0	0	0	0	0	0	0	0	0	0	0	0	0	0	0	0	0	0	0	0	0	0	0	0	0	0	0	0	0	0
ADAM6	0	0	0	0	0	0	0	0	0	0	0	0	0	0	0	0	0	0	0.67	0	0	0	0	0	0	0	0	0	0	0	0	0	0	0	0	0	0	0	0	0	0	0	0	0	0	0	0	0	0
ADAM7	0	0	0	0	0	0	0	0	0	0	0	0	0	0	0	0	0	0	0	0	0	0	0	0	0	0	0	0	0	0	0	0	0	0	0	0	0	0	0	0	0	0	0	0	0	0	0	0	0
ADAM8	0	0	0	0	0	0	0	0	0	0	0	2.78	0	0.25	0	6.63	0	0	0	0	0.74	0	0	0	0	0	0	0	0	0	0	0	0	0	2.57	0	0	0	1.86	0	0	5.59	0	0	0	0	0	0	1.98
ADAM9	0	0	0	0	0	0.26	4.67	17.42	0	0	3.01	8.8	0	10.07	19.43	5.11	0	5.55	0	14.53	15.81	0	12.09	39.26	14.32	2.72	17.91	1.93	23.13	0.51	35.52	11.44	0.29	0	11.33	46.98	0	14.33	7.7	0	10.77	8.82	51.16	7.81	0	0	25.14	11.02	25.78
ADAMDEC1	0	0	0	0	0	0	0	0	0	0	0	0	0	0	0	0	0	0	0	0	0	0	0	0	0	0	0	0	0	0	0	0	0	0	0	0	0	0	0	0	0	0	0	0	0	0	0	0	0
ADAMTS1	0.26	0	0.16	0.27	60.38	0	0.61	0	42.91	0	0.98	0.72	0	4.46	1.71	4.29	0	8.15	104.22	10.85	4.8	0	7.27	13.18	9.17	4.57	7.52	1.08	1.14	0	14.91	16.83	0	0.45	9.95	15.77	11.43	20.85	5.29	5.89	0.52	27.15	2.65	0.37	0.11	0	0.39	2.66	13.75
ADAMTS10	0	0	0	0	0	0	0	0	0	0	0	0	0	0	0	0	0	0	0	0	0	0	0	0	1.19	0	0	0	0	0	0	0	0	0	0	0	0	0	0.68	0	0	0	0	0	0	0	1.32	0	0
ADAMTS12	0	0	0	0	0	0	0	0	0	0	8.69	0.34	26.95	0	1.6	0	0	3.28	0	3.32	0	0.11	5.82	0	0	3.57	4.23	1.52	3.21	3.62	6.99	1.57	0	0	1.04	0	0	0	2.04	0	0	6.15	0	5.97	0	0	5.69	1.91	0
ADAMTS13	0	18.34	0	0	0	0	0	0	0	0	0	0	0	0	0	0	0	0	0	0.57	0	0	1.1	0	0	0	0	0	0	0	0	0	0	0	0.14	0	0	0	0	0	0.81	0	0	0	0	0	0	0	0
ADAMTS14	0	0	0	38.72	0	0	0.06	5.64	27.92	0	0	0	0	2.68	0	0	0	0	0	0	0	0	0	0	0	0	0	0	0	0	0	0	0	0	0	0	0	0	0	0	0	0	0	0	0	0	0	0	0
ADAMTS15	0	0	0	105.94	0	0	0.06	1.35	0	0	0	0	0	0	0	0	0	0	0	0	0.65	0	0	0	0	0	0	0	0	0.7	0	0	0	0	0	0	0	0	0	0	0	0	0	0	0	0	0	0	0
ADAMTS16	0	0	0	0	0	0	15.8	0	0	0	0	0	4.13	2.98	0	0	0	1.09	0	0	2.99	17.83	4.4	0	0.61	0	4.21	6.06	2.13	6.81	0	3.64	5.97	0	0.66	0	0	1.5	5.23	7.7	2.1	0	0	5.42	0	0	0	4.83	6.35
ADAMTS17	0.15	0	0	0	0.11	0.3	0	0.37	0.13	0	0	0.21	0	0	0	0	0	0	1.57	0.3	0.12	0.19	0	0	0	0	0	0	0	0	0	0.11	0	0	0.07	0	0	0	0	0.16	0	0.67	0.38	0.11	0	0	0	0	0
ADAMTS18	0	0	0	0	0	0	0	0	0	0	0	0	0	0	0	0	0	0	0	0	0	0	0	0	0	0	0	0	0	0	0	0	0	0	0	0	0	0	0	0	0	0	0	0.07	0	0	0	0	0
ADAMTS19	6.09	0	3.46	0	0	5.66	21.92	17.3	0	45.85	0	13.66	20.91	9.03	1.56	0	0	19.15	0	40.98	27.44	0	7.03	18.05	9.56	22.95	9.61	17.28	25.02	5.88	6.81	12.83	12.26	0	12.52	28.8	1.49	6.59	37.23	24.73	13.24	3.42	37.07	1.97	0.1	0	7.51	12.3	14.37
ADAMTS19-AS1	0	132.82	0	0	0.73	0	0	0	0	0	0	0	0	0	10.67	0	0	0	0	12.94	0	0	0	0	9.54	0	0	6.75	7.13	0	0	0	0	0	7.5	0	0	0	5.83	0	3.23	0	14.92	0.58	0	0	4.89	0	0
ADAMTS2	1.16	0	0	0	4.01	0	0	0	0	0.67	0	3.59	0.9	0.53	0	0.59	0	7.2	17.88	0	1.36	0.61	0.49	0	0.6	0.52	2.06	0	2.35	0	0	0	0	0	0.14	0	0	0	5.77	0	0	0	0	0.22	0	0	0	0	0.23
ADAMTS20	0	0	0	0	0	0	0	0	0	0	0	0	0	0.65	0	0	0	0	0	1.09	0.78	0	0	0	0	0.62	0	0	1.85	2.08	0	0	0	0	1.5	0	0	0	0.25	1.91	0	0	0	0	0	0	0	0	0
ADAMTS3	0	0	0	0	0	0	0	17.57	0	0	0	3.88	0	0.51	0	0	0	3.71	0	0	5.61	0	0.17	0	2.61	1.21	2.4	0	0	2.39	0	11.76	0	0	0.29	0	0	0	3.23	0	0	0	0	2.61	0	0	0.47	0	0
ADAMTS4	0.56	0.22	0.97	0.72	1	0.11	0.26	0.15	0.73	0.48	0	0	2.94	0.76	0	0	0	6.43	2.36	0.68	0.83	0.46	0.9	0	0	1.2	0	0	0	0.57	0	0.38	1.81	0.35	1.92	0	45.06	2.73	4.05	2.89	0.62	0	0.61	0.52	0.01	0	0.14	0	0.56
ADAMTS5	0	0	0	0	0	0	0	0	0	0	0	0	0	0	0	0	0	0	0	1.75	0.54	0	2.46	3.15	0	0	0.72	0	0	0	0	0	0	0	1.49	0	0	0	2.09	0	0	0.45	0	0	0	0	4.31	1.95	0
ADAMTS6	0	0	0	0	0	0	0	0	0	0	0	0.23	0	0.1	1.09	0	0	0	0	0	0	0	0	0	0	0	1.92	0	0.73	0	0	0	0	0	0	0	0	0	1.39	0	0	0	0	0	0	0	0.12	0	6.65
ADAMTS7	0	0	0	0	0	0	0.51	6.79	0	0	0	0.61	0	1.62	0	0	0	1.97	0	5.05	2.43	0	5.79	5.57	2.4	4.51	2.54	0.91	3.86	3.27	6.3	8.24	3.15	0	1.82	0	0	0.68	0.88	0	5.84	0	1.03	0.71	0	0	4.14	0	0.79
ADAMTS7P1	0	0	0	0	0.11	0	0	0	0	0	0	0	0	0	0	0	0	0	0	0	0	0	0	0	0	0	0	0	0	0	0	0	0	0	0	0	0	0	0	0	0	0	0	0	0	0	0	0	0.15
ADAMTS8	0	0	0	0	0	0	8.61	0	0	0	0	2.06	0	3.25	2.18	0	0	0	0	0	0.41	0	5.72	0	0	3.88	0	0.69	0	0	0	7.97	0	0	0.47	0	0	3.06	0.79	0	3.08	0	10.91	0	0	0	0	0	0
ADAMTS9	0	0	0	0	0	0	0	0	0	0	0	0	0	0	0	0	0	0	0	0	0.3	0	0	0	0	0	0	0	0	0	0	0	13.32	0	2.01	0	0	0	0	0	0.11	0	0	0	0	0	0	0	0
ADAMTS9-AS1	0	0	0	0	0	0	0	0	0	0	0	0	0	0	0	0	0	0	0	0	0	0	0	0	0	0	0	0	0	0	0	0	0	0	0	0	0	0	0	0	0	0	0	0	0	0	0	0	0
ADAMTS9-AS2	0	0	0	0	0	0	0	0	0	0	0	0	0	0	0	0	0	0	0	0	0	0	0	0	0	0	0	0	0	0	0	0	0	0	0.26	0	0	0	0	0	0	0	0	0	0	0	0	0	0
ADAMTSL1	0	0	0	0	0	0	0	0	0	0	0	0	0	0	0	0	0	0	0	0	0	0	0	0	0	0	0	0	0	0	37.46	0	0	0	0	0	0	0	0	0	0	0	0	0	0	0	0	0	0
ADAMTSL2	0.3	0	2.35	0	0.45	3.41	0	0	0	0	0	0.22	0	0.7	2.46	0	0	0	0	0	0.45	0.44	0.44	0	0	0.26	0	0	0	0	0	0.74	0.12	0	0.2	0	0	0	0.23	0	0	0	0.23	0	0	0	0	0.57	0.2
ADAMTSL3	0	0	0	0	0	0	0	0	0	0	0	3.55	0	0	0	0	0	0	0	0	0	0	0	0	0	0	0	0	0	0	0	0	0	0	1	0	0	0	0	0	0	0	0	0	0	0	0	0	0
ADAMTSL4	0	0	0	0	0	0	0	0	0	0	0	1.83	0	6.84	0	0	0	3.93	0	0	0	0	0.24	0	0	0	3.38	0	1.81	0	0	0	0	0	0.64	0	0	6.32	0	2.65	0	0	0	0.11	0	0	0	0	0
ADAMTSL4-AS1	1.29	2.55	0.84	1.87	1.23	1.17	0.36	3.91	0	0	3.25	0.87	1.42	0.7	0	0	0	0	0	0.95	0.8	0	0	0	0	0	0	0	0	0	0	0	2.13	0.58	0.43	0	7.61	3.73	0	0	0	0	1.13	0	0	0	0	2.54	0
ADAMTSL5	0	0	0	0	0	0	0	0.35	0.36	0	0	0.32	0.5	0.16	0	0	0	1.91	0.85	0.41	2.24	0	0	0	0.6	0	0	0	0	0.7	0	0	0.5	0.21	0.21	0	2.61	0	0	0	0	0	0	0	0	0	0	0	0.57
ADAP1	0	0	0	0	0	0	9.09	0	0	0	0	0	0	0	0	0	0	0	0	0.89	0	0	0	0	0	0	0	0	0	0	0	0	0	0	0	0	0	0	0	0	0	0	0	0	0	0	0	0	0
ADAP2	0	0.19	0	0	0	0.38	0	0.35	0	0	0.26	0	0.39	0	0	0	0	0	0	5.4	0	0	0	0	0.37	0	0	0.92	0	0	0	0	0	0	4.17	0	0	5.47	0	6.02	0	1.6	0	0	0	0	0	0	0
ADAR	165.1	1.42	0.33	1.27	0.2	0.34	25.08	75.57	34.64	40.47	1.29	45.86	30.07	84.58	26.77	74.27	0.11	31.38	66.53	40.73	30.07	5.06	52.62	69.65	55.93	55.21	60.74	87.84	60.76	45.02	52.41	75.88	27.63	6.77	35.64	39.16	8.11	58.56	54.16	62.67	61.78	28.32	65.01	30.79	27.5	15.53	54.42	62.06	51.31
ADARB1	0	0.16	0.72	0	0.19	0.31	15.79	0.22	20.63	0.2	0.19	12.91	10.78	0.16	0	0	0	0	0.56	2.99	10.33	0	0.62	0	0	5.8	4.14	0	5.45	4.04	0	0.42	0.21	0.09	1.07	0	0	0.93	5.67	0	4.23	0.86	0	1.04	0	0	0.26	0	6.78
ADARB2	0.07	0	0.09	0	0.13	0.16	0.03	0.11	0	0	0	0.01	1.53	0.15	4.7	0	0	0	0.07	0.54	0	0.51	0.88	0	3.72	0	0	0	0	0	0	0.27	0.18	0	0.12	0	0	0	0	0.65	0	0	0.09	0	1.06	0	0	0	0
ADARB2-AS1	0	0	0	0	0	0	0	0	0	0	0	0	0	0	0	0	0	0	0	0	0	0	0	0	0	0	0	0	0	0	0	0	0	0	0	0	0	0	0	0	0	0	0	0	0	0	0	0	0
ADAT1	10.45	12.22	84.59	3.8	3.19	2.85	0.69	23.89	2.08	4.29	0	6.57	1.31	24.07	6.83	2.5	0	10.21	4.77	7.99	2.16	1.58	8.98	0	5.03	18.82	4.83	2.94	1.9	0	12.12	2.41	4.35	0.29	3.76	30.57	0.66	9.83	15.48	1.58	11.41	22.28	5.58	4.31	0	0	1.44	4.52	1.85
ADAT2	1.59	0.33	0	0	0.09	0.74	5.76	14.13	21.07	0.4	0.09	8.16	0.3	8.76	0	13.58	0.37	1.73	0.08	1.67	2.47	0.85	2.38	12.46	4.42	2.26	2.23	9.2	4.24	0	16.58	27.26	2.42	21.36	4.42	17.55	2.5	2.25	6.8	2.56	1.42	1.71	8.59	1.49	0.07	0	11.67	7.28	0.25
ADAT3	17.17	0	0	0	56.8	0	8.49	0	0	0	0	2.63	0	0	0	0	0	0	0	0	0	97.38	0	0	0.64	13.33	0	1.58	0	0	0	0.81	0	0	3.33	0	0	0	1.82	0	0	2.73	0	0	0	0	2.29	4.12	0
ADCK1	10.03	0	0	0	0	0	0	0	0	0.3	0	0.42	0	9.26	3.97	0	0	0	0.3	3.12	0	72.9	2.48	0	0.51	0	0	0	0	3.99	0	0	0	0	0.21	0	0	0	2.17	0	0	0	6.32	0	0	0	0	1.46	0
ADCK2	0	0	0	0	0	0	0	0	0	0	0	8.6	0	0	0	6.82	0	0	20.36	0	3.18	0	4.25	13.1	0	0	8.96	1.07	0	3.41	0	1.38	0	0	2.39	0	0	0	1.24	0	0	0	0	0	0	43.52	0	0.62	0
ADCK3	0	0	0	0	0	0	13.32	0	0	0	0	5.19	0	22.71	8.21	9.61	0	5.59	0	3.9	1.54	0	11.3	0	0	0	2.41	0	16.45	1.37	0	0.22	9.84	0	10.31	0	0	0	7.97	3.77	0.28	7.49	30.66	2.7	0	0	11.59	3.01	5.83
ADCK4	0	0	0	0	0.27	0	1.23	15.15	53.09	0	0	0.41	0	4.71	3.88	1.95	0	10.58	0.29	0	4.36	0	6.8	14.97	14.87	0	0	1.23	0	1.95	0	0	0.37	0	7.34	53.73	0	18.22	8.48	5.35	6.67	0	3.89	0.64	13.36	0	0.89	7.97	6.9
ADCK5	0	0	0	0	0	0	0	0	0.26	0	0	0	0	0	0	0	0	0	0	2.32	0	0	0	0	0	0	0	0	0	0	0	0	0	7.54	0.22	0	0	0	0	0	0	0	0	0	0	0	0	0	0.39
ADCY1	0.46	0.33	0.07	0.24	0	0.83	0.09	1.73	0.29	0.3	0.24	1.25	2.67	3.1	0	0.16	0.39	1.1	0.59	0.15	1.51	0.09	0.31	0	0.11	3.41	5.84	0.41	1.27	0.95	0	0.05	0.19	0.02	0.77	0	1.24	0	2.59	0.44	1.35	0.33	0.3	0.61	0.09	8.09	4.29	2.41	0.37
ADCY10	0	0	0	0	0	0	0	0	0	0	0	0	0	1.04	0	0	0	0	0	0	0	0	0	0	0	0	0	0	0	0	0	0	0	0	0	0	0	0	0	0	0	0	0	0	0	0	0	0	0
ADCY10P1	0	0	2.08	0	0.53	0.71	0.93	0.84	0.95	6.21	5.83	0.05	0.56	3.45	0	0	2.09	0	0	0.72	7.13	2.11	0.48	6.72	0	0	1.57	0	0	0	0	0	0	0	0.33	0	0	0	0.51	0	1.11	0	0	0.19	0.04	0	0.56	0.56	0.69
ADCY2	0.19	17.92	0.36	0	0.17	0.17	10.91	0.15	0	0.04	2.98	17.34	0	1.25	2.44	26.1	0	1.65	0.79	6.68	4.04	0	3.03	13.99	19.76	2.87	7.45	11.48	8.89	3.95	0	4.74	0.52	0.36	7.73	5.58	30.2	6.88	14.09	2.5	15.64	13.38	15.23	11.99	0	0	7.76	1.33	5.07
ADCY3	0	0	0	0	0	0	0	0	0	0	0	1.53	0	0	1.81	5.05	0	4.16	0	0.95	1.26	0	0	0	0	4.14	0	0	3.63	0	0	0.44	0	0	0.57	0	0	0	1.06	3.81	0	1.09	0.16	0	0	0	0	2.05	0
ADCY4	0	0	0	0	0	0	0	0	0	0	0	0	0	0	0	0	0	0	0	0	0	0	0	0	0	0	0	0	0	0	0	0	0	0	0	0	0	0	0	0	0	0	0	0	0	0	0	0	0
ADCY5	0	0.1	0	0	116.77	0	0	0	0	0	2.29	1.47	0	1.16	4.65	0	0	7.4	0	0.55	0.14	0	0	0	2.77	3.45	0	0	2.07	0	0	0	0.22	0	1.84	0	0	6.55	1.98	0	2.35	0	0.28	6.45	0.1	0	0.53	10.52	0
ADCY6	0	0	0	0	0	0	0	0	0	0	0.11	0	0.16	0	0	0	0	0	0	0.58	3.28	0	0	0	0	0	0	0	0	0.34	0	0	0	0	0.58	0	0	0	0.74	0	0	0	0.86	0	0.08	0	0	0	0
ADCY7	0	0	0.12	0	0	0	0	0	0.66	0	0.64	0.68	0	0.24	1.29	0	0	0	0	2.4	0.48	0	0	0	0	0	0	6.53	2.59	0.32	0	0.63	0.61	0	0.63	0	0	3.03	0.47	0	0.39	0	5.41	0.07	4.12	0	0.3	1.54	0.5
ADCY8	0	0	0	0	0	0	0	0	0	0	0	0	0	3.44	0	2.92	0	5.29	0	0	0	0	0	0	0	0	0	0.61	0	0	0	0	0	0	1.15	0	0	0	8.48	0	0	0	0	0	0	0	0	0	2.63
ADCY9	0	0.53	0	34.11	0	0.13	0	0	0	0	0	7.02	0	0	9.22	0	0	0	0	0.29	0.19	0	0	0	0	0	2.7	1.62	2.74	0	4.47	0	0.87	0	0.2	4.73	0	0	2.61	1.41	0.83	1.12	0	0	0	0	0.12	0.09	0.89
ADCYAP1	0	0	7.87	0	0	0	0	0	0	0	0	0	0	0	0	0	0.22	0	0	0	0	0	0	0	0	0	0	0	0	0	0	0	0	0	0	0	0	0	0	0	0	0	0	0	0	0	0	0	0
ADCYAP1R1	0	0	0	0	0	0.16	0	0	0	0.02	0	0.78	23.91	0	0	0	0	0.84	0	0.53	1.73	0	0	0	0	0	0	2.34	0	0	0	0	0	0	1.18	0	1.18	0	0	0	0	0	0	0.14	0	0	0	0	0
ADD1	0	153.21	56.91	0.32	0	77.88	59.65	19.9	75.01	0.15	0.17	41.41	0	33.34	6.04	37.41	139.88	26.67	33.61	31.89	26.6	0	34.61	46.6	51.16	15.26	23.03	16.56	23.81	20.22	26.35	15.25	2.57	5.02	27.59	9.29	28.86	33.08	36.41	36.08	18.99	5.02	21.29	53.96	0.38	51.6	14.87	13.18	38.46
ADD2	0	0	0.78	0	117.91	0	6.41	18.29	0	2.77	8.24	24.57	27.32	12.7	61.44	5.28	0.19	37.98	1.44	17.75	20.79	16.32	16.8	0	13.11	17.8	45.13	13.74	34.17	13.61	36.7	3.23	21.37	5.87	11.14	9.71	0	19.45	36.03	15.95	38.54	16.57	11.91	13.59	0	26.74	43.71	15.79	5.38
ADD3	23.43	2.23	56.02	0.3	93.15	20.45	14.85	38.19	3.78	206.9	27.48	49.43	33.04	16.53	9.51	19.09	0	32.93	55.23	37.11	30.97	0.13	23.33	55.2	32.91	51.69	17.65	68.24	63.24	36.68	33.17	15.15	29.98	3.41	33.62	26.32	3.63	35.84	57.27	30.98	49.23	23.05	67.33	23.43	15.94	24.36	16.98	76.75	24.71
ADD3-AS1	0	0	37.17	0	0	0	0	5.05	0	0	0	0	0	0	0	0	0	0	0	0	0	0	0	0	0	0	0	0	0	0	0	0	0	0	0.6	0	0	0	0	0	0	0	0	0	0	0	0	3.05	0
ADGB	0	0	0	0	0	0	0	0	0	0	0	0	0	0	0	0	0	0	0	0	0	0	0	0	0	0	0	0	0	0	0	0	0	0	0	0	0	0	0	0	0	0	0	0	0	0	0	0	0
ADGRA1	0	0	0	0	0	0	0	0	0	0	0	0	0	0	0	0	0	0	0	0	0	0	0	0	0	0	0	0	0	0	0	0	0	0	0.39	0	0	0	0	0	0	0	0	0	0	0	0	0	0
ADGRA1-AS1	0	0	0	0	0	0	0	0	0	0	0	0	0	0	0	0	0	0	0	0	0	0	0	0	0	0	0	0	0	0	0	0	0	0	0	0	0	0	0	0	0	0	0	0	0	0	0	0	0
ADGRA2	0	0	2.67	0	0	0	0	0	0	0	0	0	0	0	1.31	0	0	0	0	0.09	0.25	0	0.16	5.07	0	0	0	0.46	0	0	0	0	0	0	1.19	6.06	0	4.32	2.41	0	0	0.72	0	0	0	0	0	0.61	0
ADGRA3	51.29	0	0	0	0	0	7.78	11.33	0	57.72	0.29	5.32	0	10.72	8.7	11.36	0	5.93	0	2.61	4.72	12.52	0	6.71	7.56	11.64	0	10.46	4.65	14.42	0	3.12	1.89	0	5.05	0	8.32	3.27	6.97	19.19	11.25	1.91	13.33	4.39	0	0	7.98	0	23.45
ADGRB1	0	0	0	0	0	0	0	1.04	0	0	0	0	0	0	4.31	5.04	0	0	0.54	0	0	0.1	0.18	0	0	0	1.26	0	0	0	0	5.49	0	0	0	0	0	0	0.52	0	0.43	0	0	0	0	0	0	0	0
ADGRB2	0	0	11.8	0	0	0	0	1.58	0	0	0	0	0	0	0	0	0	0	0	6.36	0	0	0	0	0	2.65	5.23	0	1.99	0	0	0	0	0	0.7	0	0	0	0.27	0	0.45	0	0	0	0	0	0.34	0	0
ADGRB3	0	0	0	0	0	0	0	0	0	0	0	0	0	0	0	0	0	0	0	0	0	0	0	0	0	0	0	0	0	0	0	0	0	0	0.2	0	0	0	0	0	0	0	0	0	0	0	1.29	0.13	0
ADGRD1	0	0	0	0	0	0	0	0	0	0	0	0	0	0	0	0	0	0	0	0	0	0	0	0	0	0	0	0	0	0	0	0	0	0	0.05	0	0	0	0	0	0	0	0	0	0	0	0	0	0
ADGRE1	0	0	0	0	0	0	0	0	0	0	0	0	0	0	0	0	0	0	0	0	0	0	0	0	0	0	0	0	0	0	0	0	0	0	0	0	0	0	0	0	0	0	0	0	0	0	0	0	0
ADGRE2	0.1	0	0.12	0	0	0	0.3	0	0	0	0	0.69	0.39	0	0	9.28	0.63	0	0	0.35	5.31	0	0.06	0	0	0	0	1.55	1.76	0	0	0	0.13	0	0.46	0	5.83	0	0.45	0.24	0	0	2.46	0.28	0	0	0	0.11	0
ADGRE3	22.92	0	0	0	0	0	0	0	0	0	0	0	0	0	0	0	0	0	0	0	0	0	0	0	0	0	0	0	0	0	0	0	0	0	0	0	0	0	0	0	0	0	0	0	0	0	0	0	0
ADGRE4P	0	0	0	0	0	0	0	0	0	0	0	0	0	1.14	0	0	0	0	0	0.22	0	0	0	0	0	0	0	0	0	0	0	0	0	0	0	0	2.84	2.78	0	0	0	0	0	0	0	0	0	0	0.8
ADGRE5	0	0	0.65	0.32	0.16	0	12.58	0.3	0	0	0	1.21	0	0	0	0	0	0	0	1.24	0	0	0	0	1.59	0	0	7.87	1.66	0	0	0	0	0.18	0.1	0	2.4	0	2.26	0	0	0	0	0	0	31.84	0	0	0
ADGRF1	0.43	0	2.42	5.64	0.39	0.82	0.35	0	1.67	0	0	0.62	0.43	2.95	0	0	0	0	9.85	0	1.19	0	0	0	0	0	0	0	0	0.49	0	0.57	0.52	0.79	0	0	0	0	1.03	0	0	0	0	0.31	0	0	0.96	0	1.11
ADGRF2	0.36	0.1	0	0.84	0	0	0.12	0	0	0	0	0	0	0	0	0	0	0	0	0	0	0	0.45	0	0	0	0	0	0	0	0	0	0.39	0	0	0	0	0	0	0	0	0	0	0.08	0	0	0.23	0.15	0
ADGRF3	0	0	0	0	0	0	0	0	0	0	0	2.04	0	0	0	0	0	0	0	0	0	3.1	0	0	0	0	0	3.67	0	0	0	0	0.55	0	0	0	0	0	0	1.33	0.2	0	0	0	0	0	0.56	0	0
ADGRF4	0	0	0	0	0	0	0	0	0	0	0	0	0	0	0	0	0	0	0	0	0	0	0	0	0	0	0	0	0	0	0	0	0	0	0	0	0	0	0	0	0	0	0	0	0	0	0	0	0
ADGRF5	0	0	0	0	0	0	0	0	0	0	0	0	0	0	0	0	0	0	0	0.2	0	0	0	0	0	0	0	0	0	0	0	0	0	0	0.12	0	0	0	0	0	0	0	0	0	0	0	0	0	0
ADGRG1	0	0	6.82	0	0	0	0.11	0	0	1.31	0.33	0.59	1.09	0.23	0	1.42	3.54	0	1.22	0.68	0	0.18	0.2	0	0	0	0	7.5	1.59	1.01	0	0	0.54	0	0.47	0	0	0	0	0	0.19	0	0.3	0	0	0	0.19	0	0.23
ADGRG2	0	0	0	620.46	0	0.22	0	0	0	0.13	0	1.07	0	0	3.38	7.64	0	0	0	5.27	3.32	0	1.27	0	1.28	0	0	0.53	2.26	0	0	5.23	5.2	0	3.15	0	0	0	6.94	18.49	7	7.35	0	1.75	0	0	0	3.49	13.84
ADGRG3	0	0	0	0	0	0	0	0	0	0	0	0	0	0	0	0	0	0	0	0	0	0	0	0	0	0	0	0	0	0	0	0	0	0	0	0	0	0	0	0	0	0	0	0	0	0	0	0	0
ADGRG4	0.06	0.1	0	0	0.11	0.41	0.03	0	0.66	0.24	0.07	0	0	0.07	0	0	0.35	0	0.14	0	0	0.38	0	3.07	0	0	0.7	0	0	0.2	0	0.13	0	0.03	0.11	0	0	0	0.14	0	0.08	0.44	0.07	0.13	0	0	0	0	0
ADGRG5	0	0	0	0	0	0	0	0	0	0	0.18	0	0	0	0	0	0	0	0	0.16	6.71	0	0	0	0	1	0	0	0	0	0	0	0	0	0	0	4.29	0	0.41	6.18	0	0	0	0	0	0	0	0	0
ADGRG6	0	0	0	0	0	0	0	0	0	0	0	1.71	0	1.51	0	0	0	0	0	3.97	3.15	0	3.34	0	2.52	0	0	0	0	0.87	0	0.09	5.49	0	0.04	0	0	0	3.59	0	0	4.45	0	0	0	0	0	0.53	2.92
ADGRG7	0	0	0	0	0	0	0	0	0	0	0	0	0	0	0	0	0	0	0	0	0	0	0	0	0.44	0	0	0	0	0	0	0	0	0	0	0	0	0	0	0	0	0	0	0	0	0	0	0	3.7
ADGRL1	6.49	3.11	0.09	0	0	4.05	3.31	0.49	0	0	0.08	3.19	10.07	5.96	11.1	0.64	0.09	2.06	4.21	6.16	3.21	0	4.04	7.78	4.25	1.35	4.44	4.37	7.31	2.79	0	0.82	1.85	0.04	4.97	18.63	0	1.42	3.31	5.56	0.92	2.76	0.46	0.06	0	0	2.31	0.56	8.71
ADGRL2	0	0.09	0.37	0	0	142.14	4.29	12.42	0	0	0	31.3	98.17	41.58	21.42	2.02	0.94	7.3	11.88	25.19	25.29	39.07	6.03	46.46	3.59	3.58	12.82	1.27	21.12	13.1	5.84	23.87	0.63	46.91	16.6	12.22	1.28	12.43	25.09	28.29	19.27	14.18	13.05	12.12	0	0	8.89	10.69	7.96
ADGRL3	0	0.08	0	0	0	0.34	0	0	50.62	0	0	0	8.21	5.07	14.24	0	0	0.88	0	0	0	0	0.16	4.99	0	1.15	1.14	4.5	0	0.65	5.64	0	0.67	0	2.15	11.94	0	0	0.94	0	5.75	0	0	0.14	0	0	0.44	7	0
ADGRL3-AS1	0	0	0	0	0	0	0	0	0	0	0	0	0	0	0	0	0	0	0	0	0	0	0	0	0	0	0	0	0	0	0	0	0	0	0	0	0	0	0	0	0	0	0	0	0	0	0	0	0
ADGRL4	0	0	0	0	0	0	0	0	0	0	0	0	0	1.44	0	0	0	0	0	0	2.88	0	0	8.5	0	0	0	0	0	0	0	0	0	0	3.42	0	0	0	0	0	0	0	0	0	0	0	0	0	0
ADGRV1	9.25	0	0.04	0	0	0.05	2.29	6.37	4.21	0.03	0.4	5.1	9.96	5.16	2.46	0	11.98	0.84	1.3	3.01	5.36	0.48	3.59	1.58	0.89	2.19	1.44	1.04	3.28	1.13	0	1.4	0.33	0	0.52	9.45	0	3.46	1.72	3.1	0.95	1.8	5.38	1.26	6.87	0	3.08	4.21	3.02
ADH1A	0	0	0	0	0	0	0	0	0	0	0	0	0	0	0	0	0	0	0	0	0	0	0	0	0	0	0	0	0	0	0	0	0	0	0	0	0	0	0	0	0	0	0	2.37	0	0	0	0	0
ADH1B	0	0	0	0	0	0	0	0	0	0	0	0	0	0	0	0	0	0	0	0	0	0	0	0	0	0	0	0	0	0	0	0	0	0	0	0	0	0	0	0	0	0	0	0	0	0	0	0	0
ADH1C	0	0	0	0	0	0	0	0	0	0	0	0	0	0	0	0	0	0	0	0	0	0	0	0	0	0	0	0	0	0	0	0	0	0	0.08	0	0	0	0	0	1.39	0	0	0	0	0	0	0	0
ADH4	0	0	3.03	1.28	0.55	3.41	0.81	1.47	0.24	1.21	1.47	0.9	0.24	1.5	0	4.04	0.48	0	0.31	1.44	4.17	2.48	0	0	1.53	5.38	3.49	2.55	0	1.01	0	1.97	0	0	1.98	0	0	0	9.52	2.77	0.32	2.55	0	0.62	0	0	0.95	0.79	1.17
ADH5	53.66	269.16	201.79	1.44	164.24	609.48	157.41	126.75	241.63	52.74	230.55	235.18	128.95	167.21	241.83	300.42	308.41	424.41	453.5	335.64	240.03	255.76	295.07	279.74	206.88	233.03	233.94	283.96	165.61	208.64	184.54	186.01	168.51	143.6	180.55	516.01	92.41	353.16	349.54	210.34	170.37	261.64	246.54	277.46	301.85	348.45	131.23	237.22	237.89
ADH6	0	0	0	0	0	0	0	0	0	0	0	0	0	0	0	0	0	0	0	2.08	0	0.2	0	0	0	0	0	0	0	0	0	0	0.28	0	0.73	0	0	8.19	0	0	0	0	0	10.2	0	0	0	0.53	0.56
ADH7	0	0	0	0	0	0	0	0	0	0	0	0	0	0	0	0	0	0	0	0	0	0	0	0	0	0	0	0	0	0	0	0	0	0	0	0	0	0	0	0	0	0	0	0	0	0	0	0	0
ADHFE1	0	0	0	0	0	213.11	0	0	0	0	0	0	0	0	0	0	0.37	0	0	0	0	0	0	0	0	0	0	0	0	10.69	0	0	0	0	0	0	0	0	0	0	0	0	0	0	0	0	0	0	0
ADI1	355.21	23.57	513.67	1.33	141.28	145.07	227.81	4.29	126.04	443.2	206.5	15.83	10.26	18.18	106.13	97.22	345.48	34.26	731.15	51.76	54.93	40.8	42.09	130.48	44.48	51.7	23.26	33.08	114.4	18.64	42.16	13.33	23.9	276.33	69.96	44.61	113.18	10.27	39.33	43.3	64.05	65.42	27.9	78.55	95.28	23.17	27.67	44.95	128.89
ADIG	0	0	0	0	0	0	0	0	0	0	0	0	0	0	0	0	0	0	0	0	0	0	0	0	0	0	0	0	0	0	0	0	0	0	0	0	0	0	0	0	0	0	0	0	0	0	0	0	0
ADIPOQ	1.71	0	0.79	0	0.87	0	0.1	1.54	0.13	1.52	0.35	0.26	0.41	0.51	0	0	0.27	0	0.22	0.32	1.74	0	0.09	0	0.2	1.12	0	0	0	0	0	0	0	0.12	0.14	0	0	1.04	0.23	0	0	0	0.55	0	0	0	0.53	0	1.65
ADIPOQ-AS1	1.04	0.3	2.87	5.73	0.18	4.62	0.99	0.66	0.15	0.62	0.79	2.36	1.61	2.12	0	0.79	1.48	2.12	1.48	3.11	1.18	1.01	0.9	0	0.8	0.11	2.04	0	0	0	9.95	0.38	0.82	0.35	1.64	0	0	0	1.27	1.61	0.94	1.29	2.91	0.51	1.71	0	0.53	0.46	2.83
ADIPOR1	0	0.25	12.94	0.62	0	253.3	81.59	60.05	58.41	0	16.92	33.74	54.46	50.22	35.45	116.6	91.39	192.16	161.79	56.69	119.26	65.95	87.27	45.56	40.8	61.59	77.84	82.53	61.74	54.37	0	268	91.44	0.15	43.67	90.86	11.29	33.5	36.26	208.94	43.99	66.89	146.31	109.69	0	201.78	83.91	64	99.4
ADIPOR2	0.15	0.26	0	0	56.63	0.26	21.3	11.86	0	71.45	7.26	12.7	0	6.18	6.03	1.01	0.18	10.95	79.37	11.32	5.64	108.43	3.27	0	0.77	5.37	10.6	4.45	16.1	5.04	8.76	0.65	5.51	19.2	5.58	18.53	0	14.14	6.58	20.76	13.19	7.7	2.75	6.71	0	0	7.36	18.23	15.38
ADIRF	0	0	0	0	0	0	0	0	0	0	0	0	0	0	0	0	0	0	0	0	0	0	0	0	0	0	0	0	0	0	0	0	0	0	0	0	0	0	0	0	0	0	0	0	0	0	0	0	0
ADK	100.4	0.55	0	0.57	0	66.04	7.18	63.77	0	0	18.04	62.65	181.05	67.99	100.34	95.1	0	129.18	300.81	47.08	9.54	139.79	127.46	16.65	12.1	38.71	36.03	126.33	23.74	72.72	15.75	100.8	166.53	9.24	46.46	19.93	0	65.91	101.03	41.64	85.7	38.06	95.09	75.56	78.62	55.22	41.34	48.78	70.03
ADM	0	0	0	0	0	0	17.57	0.62	198.92	42.79	24.3	81.79	0	44.75	10.21	0	0	10.44	104.14	22.22	31.51	0	1.28	0	107.53	0	4.49	4.84	37.51	12.81	0	6.65	26.09	0	21.53	0	0	0	67.85	63.3	20.62	2.8	12.09	19.01	0.32	0	12.28	0.94	90.03
ADM2	1.28	0.26	1.55	2	0.14	3.09	0.4	0.2	0.13	0.94	0	0.9	0.19	5.78	0	0.45	0.15	1.42	2.5	1.76	1.58	0.1	0.22	0	0.28	2.18	1.73	0	0	0.99	0	0.21	0	0.31	2.03	23.64	0	0.93	1.47	1.36	0	0	1.77	0	0.05	0	0.32	0.3	0.82
ADM5	0	0	0	0	0	0	0	1.38	31.33	0.29	0	0	0	0	0	0	0	0	0	4.08	0	0	0	0	0	0	0	0	5.09	0	0	0	0	0	1.44	0	0	0	0	0	0	0	2.08	1.25	0	0	0	0	0
ADNP	0.2	0.09	0.25	95.9	77.33	18.78	7.05	25.79	55.39	10.94	0.11	56.99	13.36	24.42	15.95	34.38	19.56	50.74	39.52	37.7	36.85	29.78	10.31	20.5	22.23	66.93	10.52	34.06	66.61	27.52	28.98	59.1	23.15	64.2	15.93	12.27	2.54	17.46	18.64	76.93	48.79	30.58	22.51	12.45	0.16	17.03	42.16	20.38	15.33
ADNP2	0	58.42	9.12	0	0	29.59	0	0.71	0.09	0	15.73	6.68	0	1.1	8.84	5.92	74.85	7.03	0.11	14.72	7.03	29.68	2.58	17.04	16.37	28.89	1.3	18.64	14.77	8.14	25.7	17.87	10.39	16.22	9.54	6.8	0	22.81	21.47	4.06	8.63	5.65	5.64	3.63	0.09	18.87	2.53	19.32	26.99
ADNP-AS1	0	1.55	17.14	0	0	0	0.64	0.96	1.55	0	0	5.96	0	2.25	35.96	16.13	0	0	17.06	0	0	0.55	2.01	0	6.15	17.9	7.91	0	0	0	0	0.69	0.53	0	6.7	0	0	0	0	0	3.25	8.8	0.73	6.4	0	0	10.3	1.65	2.24
ADO	8.52	0	0	0	0	0	0	1.03	0.69	47.2	0	25.05	0	0.8	0	0	0	16.05	0	11.45	0.2	2.35	10.71	8.25	5.74	8.58	9.41	16.92	4.29	20.41	9.33	22.47	1.52	0	4.71	19.75	0	9.04	15.59	2.95	12.54	0	18.53	2.34	0	0	13.97	2.16	0
ADORA1	0	0	0	0	0	0	0	0	0	0	0	0.92	0	0	0	0	0	0	0	0	0	0	0	0	0	0	0	0	5.81	0	0	0	0	0	1.31	0	0	0	1.06	0	0	0	0	0.79	0	0	0	0	0
ADORA2A	0	0	0	0	0	0	0	0	0	0	0	0	0	3.53	0	0	0	0	0	0	0.27	0	0	0	0	0	0	0	2.77	0	0	0	0	0	0	0	0	0	0	0	0	0	0	0	0	0	0	0	0
ADORA2A-AS1	0	0	3.9	0	5.07	0	0	0	0	0	0	0	75.41	0	6.92	0	0	0	0.24	0	0.76	1.02	0	0	0	0	0	0	0	0	0	0	0.04	0	0	0	0	0	0	0	0	0	0.4	0	0	0	0	0	0
ADORA2B	0	2.49	0	0	364.72	0	0.16	1.55	0.28	0	0	8.53	0.25	20.1	0	25.8	0	8.76	0	12.24	10.01	184.24	0.4	0	0	13.36	11.3	0	2.91	0	0	0	9.95	0.16	2.01	0	0	2.01	7.8	0	11.77	0	0	0	3.22	0	0	0	0
ADORA3	0	0	0	0	0	0	0	0	0	0	0	0	0	0	0	0	0	0	0	0	0	0	0	0	0	0	0	0	0	0	0	0	0	0	0	0	0	0	0	0	0	0	0	0	0	0	0	0	0
ADPGK	72.26	0	0	0	0	25.2	0.42	41.57	13.5	0	0	15.53	0	16.16	17.68	3.55	0.62	2.41	142.43	6.01	14.55	0	3.14	0	12.2	16.76	3.11	30.86	19.12	20.45	0	39.57	23.32	0	11.8	0	3.38	4.41	22.26	2.44	16.1	48.07	10.28	7.72	0	0	19.15	11.31	31.19
ADPGK-AS1	0	0	0	0	0	0	0	0	0	0	1.2	0	0	0	0	0	0	0	0	0	0	0	0	0	0	0	0	0	0	0	0	0	0	0	0	0	0	0	0	0	0.34	0	0	0	0	0	0	7.29	0
ADPRH	0	0	0	0	0	0	0	0	0	0	0	0.77	0	0	0	0	0	0	0	0	8.5	0	2.45	0	0	0	0	0	0	0	0	0	0	0	0.29	0	0	0	0.45	0	0.49	0	0	8.26	0	0	0	0	0
ADPRHL1	0	0	0	0	0	0	10.56	0	0	0	0	0	0	9.63	0	0	0	0	0	0	0	0	0	0	0	0	0	0	0	0	0	0	0	0	0	0	0	0	0	0	0	0	0	0	0	0	0	23.48	0
ADPRHL2	7.7	0	0	0	0.66	0	21.61	18.47	0	0	62.14	16.66	0	14.75	0	0	0	3.26	131.52	4.79	25.54	0.33	10.79	0	26.91	34.15	8.43	27.27	6.4	30.06	41.78	0	17.68	0	13.64	0	0	6.74	62.8	29.7	43.54	15.74	0	22.3	205.59	61.35	41.7	10.54	19.03
ADPRM	0	0.34	0	0	0	0	0	43.87	281.54	0	0	10.16	0	28.47	0	0	0	29.19	0	12.99	0	0	2.01	0	0	19.09	0	10.16	3.58	0	0	6.1	22.04	21.31	2.7	0	0	62.81	0.98	18.44	1.08	23.47	49.28	0	0	68.58	0	17.67	23.87
ADRA1A	4.22	1.32	0.37	22.72	0.37	7.74	0.31	0.82	1.19	0.36	0	1.08	0	1.12	0	0	1.91	4.63	1.27	0	3.67	0.09	1.14	0	0	0	0	0	0	0	0	0.4	3.43	0	1.17	0	17.14	0	0.75	0	0	0	1.54	0	0.07	0	0.89	0.48	0
ADRA1B	0	0	0	0	0	0	0	0	0	0	0	0	0	0	0	0	0	0	0	0	0	0	0	0	0	0	0	0	0	0	0	0	0	0	0	0	0	0	0	0	0	0	0	0	0	0	0	0	0
ADRA1D	0	0	0	0	0	0	0	0	0	0	0	0	0	0	0	0	0	0	0	0	0	0	0	0	0	0	0	0	0	0	0	0	0	0	0	0	0	0	0	0	0	0	0	0	0	0	0	0	0
ADRA2A	0	0	0	0	0	0	0	0	0.79	0	0	0	0	0	0	0	0	0	0	0	0	0	0	0	0	0	0	0	0	0	0	0	0	0	0.04	0	0	0	1.12	11.34	1.87	0	0	0	0	0	0	0	0
ADRA2B	0	0	0	0	5.05	0	0	0	0	0	0	0	0	0	0	1.19	0	0	0	0	0	0	0	0	0	0	0	0	0	0	0	0	0	0	0	0	0	0	0.43	0	0	0	0	0	0	0	0	0	0
ADRA2C	0	0	0	0	0	0	0	0	0	0	0	1.3	0	0	0	0	0	0	0	0	2.31	0	0	0	0	5.51	0	0	0	1.03	0	0	0	0	0.37	0	0	7.73	0	0	0	0	1.5	0	0	0	0	0	0.4
ADRB1	0	0	0	0	0	0	0	0	0	0	0	0	0	0	0	0	0	0	0	0	0	0	0	0	0	0	0	0	0	0	0	0	0	0	0	0	0	0	0	0	0	0	0	0	0	0	0	0	0
ADRB2	0	0	0	0	0	0	0	0	0	0	0	0	0	0	0	0	0	0	0	0	0	0	0	0	0	0	0	0	0	0	0	0	0	0	0	0	0	0	0	0	0	0	0	0	0	0	0	0	0
ADRB3	0	0	0	0	0	0	0	0	0	0	0	0	0	0	0	0	0	0	0	0	0	0	0	0	0	0	0	0	0	0	0	0	0	0	0	0	0	0	0	0	0	0	0	0	0	0	0	0	0
ADRBK1	16.31	0	0	0	0	20.41	15.49	0.28	0	0	0	2.44	0	3.03	2.32	10.47	0	0	0	1.82	2.17	0	0	0	0.3	2.06	6.11	10.26	0	6.98	0	0	2.74	3.96	2.71	10.69	0	1.09	2.11	0	3.28	1.27	1.48	1.65	0	0	2.12	0.42	0
ADRBK2	0.88	0.17	0.17	0.01	0.46	0	2.48	0.75	0.15	0.11	0.14	13.41	0.05	7.55	17.54	0	0.25	4.39	0.64	0.33	0.49	1.31	1.57	0	0.1	5.44	1.17	1.51	7.39	0.23	0	0.82	4.84	0	2.21	0	0	4.39	5.91	14.75	4.13	17.34	0.12	1.27	0	0	1.6	9.72	5.28
ADRM1	76.78	2.48	443.55	3.81	629.71	1.56	458.44	56.29	252.32	4.58	255.01	101.01	303.26	57.42	33.07	33.67	0	132.03	155.92	52.17	26.22	44.06	79.79	0	135.25	56.49	77.56	41.57	62.43	107.05	48.07	30.42	64.32	140.67	78.01	55.4	94.78	81.33	30.03	56.8	116.03	82.37	75.13	37.02	274.96	153.8	39.66	62	10.15
ADSL	353.01	1.33	231.68	380.56	1.07	252.32	379.05	400	0.38	202.46	152.61	158.46	194.14	343.25	132.61	278.27	547.34	151.14	1.97	48.56	316.81	638.55	245.65	150.48	66.33	194.45	141.63	396.01	211	312.88	113.27	189.44	60.97	314.29	126.73	143.81	16.86	202.32	219.19	124.16	107.05	338.67	303.46	257.21	261.98	332.7	336.55	281.3	156.08
ADSS	158.12	103.94	0	0	0.39	52.21	19.13	40.92	6.28	0.22	35.44	90.11	122.6	87.25	77.71	37.56	0	121.61	25.54	73.93	55.18	15.97	96.16	44.39	64.68	82.08	48.09	63.72	92.29	61.4	37.65	83.86	48.48	25.16	85.82	92.94	52.24	72.92	69.18	67.41	43.02	66.22	36.19	62.57	30.97	0	54.72	101.32	129.7
ADSSL1	0	0	0	0	0	0	0	0	0	0	0	0	0	0	0	0	0	0	111.33	0	0	0	0	0	1.18	0	28.38	0	9.24	0	0	0	0	0	0.08	0	0	0	0	0	9.78	0	0	6.31	0.84	0	0	0	0
ADTRP	0	0	0	0	0	0	0	0	0	0	0	3.21	0	3.34	0	0	0	0	0	0.96	0	0	0	0	0	0	0	0	0	0	0	0	0	0	2.91	0	0	0	0	0	0.91	0	0	0.49	0	0	0	0	0
AEBP1	0	26.87	0	0	0	0	1	0	0	2.65	0	0.62	0.11	0.73	0	0	0	2.66	0.44	8.62	3.64	2	0	0	0	0	1.71	0	2.6	0.98	0	33.3	0.46	0	2.49	0	0	0	0	6.71	1.18	1.07	0.71	3.63	0	0	0	6.43	6.04
AEBP2	16.05	0.11	0	0.28	53.76	0	5.16	17.49	0	23.29	0	8.03	91.01	19.87	9.35	2.35	18.52	20.36	31.65	7.55	20.34	26.23	13.09	20.22	19.72	11.91	5.14	1.66	13.11	16.47	40.23	24.37	2.44	0	12.74	14.37	0	9.84	27.33	4.29	5.71	3.84	2.8	1.3	0	0	5.16	8.23	11.91
AEN	0	0.16	14.44	21.14	68.79	0.33	65.86	58.09	37.71	0.19	10.74	21.09	47.01	4.07	2.56	16.73	0	6.99	0.19	1.1	11.99	0.53	7.06	9.89	22.92	18.28	4.51	1.62	10.28	0	11.18	7.31	14.08	22.8	16.27	0	19.6	0	21.95	14.13	2.59	9.83	28.98	9.97	124.35	0	4.7	26.57	23.86
AES	67.82	0	1.34	0	0	0	31.75	33.79	102.62	17.19	4.77	13.48	4.84	27.25	43.59	0	0	33.01	0	18.63	14.95	0.66	22.43	18.67	14.22	17.23	17.01	26.88	25.89	2.43	0	32.33	6.18	41.62	24.81	0	0	33.26	29.99	16.68	17.58	18.57	13.66	25.99	0.61	62.03	16.56	47.64	8.92
AFAP1	0	0.07	0	0	31.35	0	3.21	0	0	0	0	2.55	0	1.77	1.05	2.11	0	0	32.11	0	2.66	0.14	1.85	0	0	1.13	6.48	10.66	4.22	0.53	5.57	0	1.54	3.64	1.76	0	0	0	1.92	0.73	6.06	3.46	8.59	0.46	0	0	7.48	0	9.59
AFAP1-AS1	0	0	0	0	0	0	0	0	0	0.52	0	0.12	0	0	0	0	0	0	0.21	0	3.6	0	0	0	0.15	0	0	0	0	0	0	0	0	0	0	0	0	0.5	0	0	0	0	6.85	0.06	0	0	0	0	0
AFAP1L1	1.26	0	0	0.31	0	0	0.08	3.52	0	0	0	2.26	0.69	0	0	0	0	0	0	0	0	0.13	3.31	0	8.79	0	6.86	0	2.61	0	8.5	0.48	3.39	0	0.21	0	0	0	0.36	0	0	0	0.18	5.69	0	0	0.54	6.83	0.4
AFAP1L2	0	0	0	0	0	0	0	0.24	0	0	0	0	0	0	0	0	0	0	0	0	13.79	0	2.75	0	0	0	0	5.06	4	0	0	0	0	0	2.81	0	0	0	16.37	0	0	6.57	0.55	0	0	0	0	0	0
AFF1	0	0	32.87	148.93	0	0.11	1.01	48.8	0	0.39	0.07	32.2	0.05	39.96	91.01	4.7	7.91	7.55	0	18.29	26.92	9.1	5.63	13.13	5.65	38.71	30.71	8.89	15.36	9.19	22.28	4.51	18.38	0.06	11.76	11.79	0.81	11.59	18.1	3.52	21.22	8.4	17.31	6.46	12.79	21.81	15.31	29.82	14.61
AFF2	0	0	0	0	0	0	0	0.07	0	0	0.05	0.18	0	0	0	0	0	0	0	2.52	0	0.04	4.44	0	0	0	0.57	0	2.15	0.97	0	0.09	0	0	0	0	0	0	1.52	0	0	0	0	2.39	0	0	0	0.94	0
AFF3	0.42	0.09	1.32	0	0.62	1.09	0	0.93	0.17	0.49	0.43	0.23	0.21	0.18	0	0.94	1.67	0.64	9.16	0.08	0.63	0.28	0.69	0	0.02	0	2.33	0	0.67	0	0	0.65	0.49	0.21	0.34	0	0	0	0.81	1.35	0.1	0.52	0.44	0.22	1.36	0	0.42	0.43	0.34
AFF4	0	0	8.53	0	0	0	0.13	25.26	0	0	2.78	10.35	10.96	0.31	9.08	9.53	0	14.06	0	7.3	6.33	0.4	3.92	0	3.58	4.78	2.18	9.14	11.03	10.36	21.59	9	6.29	0	5.16	15.23	0	3.48	10.37	13.65	10.84	18.54	11.05	2.31	19.36	0	6.52	8.93	23.11
AFG3L1P	0.32	0.18	0	0.66	0	0	0.43	10.75	0.18	343.84	0	6.91	0	3.88	7.57	0	0	6.56	0	0	0	49.58	4.44	10.53	7.67	3.7	18.28	0.86	8.5	6.96	11.91	4.65	0.78	0	2.56	0	13.04	0	5.97	0	1.66	21.52	0	0	42.03	0	7.96	0.25	0
AFG3L2	56.19	0.64	75.05	24.05	94.01	126.85	59.97	62.09	15.86	20.11	0.2	45.3	1.9	36.68	3.05	45.98	3.05	59.38	309.42	38.37	69.61	37.23	43.27	28.79	36.62	58.78	30.65	22.16	44.9	19.37	14.38	19.47	40.4	19.18	62.67	44.11	92.73	23.9	39.89	48.01	31.73	76.36	29.79	32.45	0	31.88	45.9	32.37	26.59
AFM	0	0	0	0	0	0	0	0	0	0	0	0	0	0	0	0	0	0	0	0	0	0	0	0	0	0	0	0	0	0	0	0	0	0	0	0	0	0	0	0	0	0	0	0	0	0	0	0	0
AFMID	78.21	5.25	390.74	9.07	1.04	2.88	193.08	57.79	38.3	13	3.31	24.45	6.42	36.58	29.32	69.92	1.46	28.42	4.76	66.68	20.35	18.87	33.29	71.91	27.87	37	30.13	186.07	38.58	1.37	40.88	24.03	146.25	15.46	48.83	64.82	16.66	61.8	25.66	68.56	82.64	30.14	88.43	2.93	14.61	0	71.87	27.68	16.57
AFP	0	0	0	0	0	0	0	0	0	3.58	0	0	0	0.37	0	0	0	29.63	0	0	0	0	0	0	0	0	0	0	0	0	0	0	0	0	0	0	0	1.85	10.08	10.89	0	0	0	0	0	0	4.98	0	0
AFTPH	0	0	0	0.31	0	0	3.43	6.89	0	0	0.16	6.86	0	20.78	15.77	0	0	10.66	60.28	13.79	0	0	18.51	0	2.52	4.4	8.67	0	9.23	2.48	8.6	0.32	8.78	0	5.37	0	0	1.85	2.16	1.36	9.56	0	0.18	9.83	0	25.27	6.55	1.08	4.21
AGA	0	0.26	0	0	0	0	3.38	0	0	0	0	7.67	0	11.79	0	0	0	2.71	0	0.85	8.56	0	5.27	0	9.65	1.77	0	0	0	0	0	0	0	0	0.72	0	0	0	0.72	2.64	0	12.59	0	21.4	0	0	0	16.04	1.16
AGAP1	85.66	0	0.34	0	4.41	3.74	1.08	7.21	0.04	0	2.44	4.6	5.84	2.07	0.74	1.87	0	2.01	16.87	1.58	0.14	0.25	0.09	0	0.09	4.28	0	1.7	1.98	4.27	0	0.54	9.93	0	1.22	3.41	2.19	1.77	5.44	0	5.05	2.02	6.12	1.7	0	0	0.83	4.47	0.43
AGAP11	0	0	0	0	0	0	0	3.6	0	0	0	0	0.6	0.48	0	0	0	0	0	0	3.72	0	17.03	0	0	0	0	0	0	0	0	0	0	0	0	0	0	0	0	0	0	0	0.9	0.42	0	0	0.64	0	0.25
AGAP1-IT1	0	0	0	0	0	0	0	1.54	0	0	0	4.04	0	0	0	0	0	0	0	0	0	0	0	0	0	0	0	0	0	0	0	0	0	20.93	0.23	0	0	0	0	0	0	0	0	0	0	0	0	0	0
AGAP2	0	0	0	0	0	0	0	0	0	0	0	0	0	0	0	0	0	0	0	0	0	0	0	0	0	0	0	0	0	0	0	0	0.08	0	0.29	0	0	0	0	0	0	0	0	0	0	0	0	0	0
AGAP2-AS1	0	0	0	0	0	0	9.87	0	0	0	0	0	0	0	0	0	0	0	0	1.14	0	0	0	0	0	0	0	0	0	0	0	0	0	0	0	0	0	0	0	0	0	0	0	0	0	0	0	0	0
AGAP3	0	0	0	0	0	0	0	15.78	51.82	0	0	12.5	36.37	6.43	2.89	3.67	112.48	0	0	0	2.51	0.2	1.81	0	2.95	10.31	5.09	1.15	7.73	0	0	2.67	7.26	0	4.82	0	5.53	0	12.78	0	10.77	5.35	0	12.06	0	0	8.37	0	11.45
AGAP4	0	9.36	0	0	0	0	0	0	0	0.5	0	1.23	14.27	3.79	8.15	0	0	6.13	43.32	6.59	0.98	1.15	4.3	0	19.94	0	0	5.7	9.1	0	0	1.32	1.5	0	5.66	0	0	29.24	0	0	6.93	0	7.35	0	0	0	8.19	1.14	0
AGAP5	0	0	0	0	0	0	0	0.59	0	0	0	0.62	18.26	4.64	0	0	0.45	0	0	1.18	0	0	0	0	0	1.46	2.91	0	0	0	0	5.24	5.66	0	0.72	0	0	0	3.39	15.96	1.32	0	0	0.36	0	0	0	0	0
AGAP6	0	0	0.27	0	0.4	0	16.11	0	22.27	0	17.07	1.25	0.9	0.94	0	0	0.37	10.37	0.72	1.86	0	30.63	1.93	0	0.56	3.67	0	3.06	4.96	7.25	0	1.94	2.21	6.29	4.75	0	0	5.96	2.9	0	9.6	0	4.27	0	46.08	0	1.85	2.96	0
AGAP7P	8.42	39.75	0	0	0	0	0	0	0	0	0	0	0	1.31	8.41	0	0	0	0	0.6	0	0	0	0	0	4.69	0	0	0	0	0	0.89	0	2.66	0.51	0	22.31	0	0	0	0	0	0.23	0.55	0	0	0	0	0.65
AGAP9	0	0	0	0	0	0	0	0	0	0	0	2.18	3.1	0	0	0	0	0	0	0	0	0	10.79	0	0	0	0	0	8.62	0	29.34	3.27	0	0	0	0	0	0	2.98	0	0	0	0	0	0	0	0	0	0
AGBL1	0	0	0	0	0	0	0	0	0	0	0	0	0	0	0	0	0	0	0	0	0	0	0	0	0	0	0	0	0	0	0	0	0	0	0.16	0	0	0	0	0	0	0	0	0	0	0	0	0	0
AGBL1-AS1	0	0	0	0	0	0	0	0	0	0	0	0	0	0	0	0	0	0	0	0	0	0	0	0	0	0	0	0	0	0	0	0	0	0	0	0	0	0	0	0	0	0	0	0	0	0	0	0	0
AGBL2	0	0	0	0	0	0	0.18	0	0	0	0	1.87	0	0	0	0	0	0	0	0	0	0	0	0	0	0	1.95	0	0	0	0	0	0	0	0	0	0	0	0	0	0	0	0	1.46	0	0	0	0	0
AGBL3	0	0	0	0	0	0	0	0	0	0	0	0	0	0	0	3.4	0	0	0	0	0	0	0	0	0	1.01	0	0	3.02	0	0	0	0	0	0	0	0	0	0	0	0	0	0	0	0	0	0	0	0.66
AGBL4	0	0	0	0	0	0	0	0	0	0	0	0	0	0	0	0	0	3.65	0	0	0	0	0	0	0	0	0	0	0	0	0	0	0	0	0	0	0	0	0	0	0	0	0	0	0	0	0	0	0
AGBL4-IT1	0	0	0	0	0	0	0	0	0	0	0	0	0	0	0	0	0	0	0	0	0	0	0	0	0	0	0	0	0	0	0	0	0	0	0	0	0	0	0	0	0	0	0	0	0	0	0	0	0
AGBL5	0.38	36.89	0	0	0.68	0.43	11.11	0	0.16	0	33.1	27.36	0	36.87	79.05	1.23	87.11	8.98	104.92	17.63	34.81	0.68	70.07	12.7	13.45	26.51	40.55	83.34	13.2	32.13	28.72	2.56	121.64	22.02	19.45	11.54	0	95.82	17.99	63.54	52.9	45.11	15.77	14.85	0	0	11.7	32.18	6.38
AGBL5-AS1	0	0	0	0	0	0	0	31.77	0	0	0	0	0	0	0	0	0	0	0	0	0	0	0	0	0	0	0	0	0	0	0	0	0	0	0	0	0	0	0	0	0	0	0	0	0	0	0	0	0
AGER	0	0	0	0	0	0	1.56	0	0	0	0	0	0	0	0	0	0	0	0	0.45	0	0	0	0	0	0	0	0	0	0	0	0	0	0	1.46	0	0	0	0	0	0	0	0	0	0	0	0	0	0
AGFG1	1.35	0	0	0.15	0	11.99	0.22	38.15	0	0.07	0.08	2.41	0	0.69	0	4.18	0	1.89	0	8.8	14.27	0	1.51	7.14	2.84	10.58	2.41	0	11.13	3.95	4.04	10.25	0.09	3.1	4.99	0	0	0	8.37	5.29	2.67	2.54	25.82	1.17	1.04	0	6.1	3.68	13.73
AGFG2	0	0	0	0	0	0	0	0	0	0	0	0.35	0	0	0	0	0	0	0	0	0	13.69	0	0	0	0	1.45	0	0	0	0	0	0	0	0.12	0	0	0	2.11	0	0	0	0.6	0	0	0	0	0.91	1.76
AGGF1	0	0	84.85	0	0.12	0.46	0	17.43	71.01	0	0	7.44	0	5.27	3.53	47.81	0	18.03	0.13	8.81	12.04	0	12.8	0	11.94	19.65	7.76	2.23	21.21	13.72	7.69	1.29	5.18	11.35	5.98	0	3.37	1.66	5.14	10.94	14.61	6.76	10.13	2.9	29.8	0	11.32	0.49	7.52
AGK	0	0	0	0	0	0	0	0.99	1.23	0	0	6.34	0	38.01	35.55	28.83	0	26.1	4.56	15.22	15.6	117.48	25.33	42.18	19.21	18.28	7.22	17.3	32.89	11.67	11.93	10.02	8.8	0	14.89	25.24	0	23.1	32.87	11.3	23.48	23.97	7.23	3.74	17.97	0	16.6	19.56	14.58
AGL	0	49.03	7.36	0.18	0	4.91	10.07	6.86	34.97	0.08	37.92	16.35	18.22	33.86	24.3	11.86	0	44.41	6.51	5.67	18.22	23.33	32.94	4.3	4.11	10.83	9.8	16.82	30.27	6.74	19.43	25.79	13.62	0	10.79	15.42	0	58.57	8.41	34.04	29.48	12.95	14.98	6.53	0.07	99.88	6.15	17.53	18.32
AGMAT	3.03	2.09	4.86	7.9	1.53	6.19	0.86	1.19	0.83	1.08	2.29	4.07	7.02	5.06	12.26	0	1.1	10.93	7.47	8.32	9.6	0.47	0.53	19.22	1.52	4.33	0	1.62	0	0	0	2.53	4.13	1.63	4.24	0	11.46	0	4.98	3.2	3.01	3.41	1.45	1.81	3.4	32.44	1.31	0.84	1.36
AGMO	0.56	0.14	0.77	0.61	0	3.7	0.13	0	0	0	0.35	1.32	0.4	1.09	0	0	0	0	0.12	0.11	0.51	0	0.58	0	2.9	3.18	2.85	0	2.2	0	42.41	0	4.22	0	0.56	0	0	0	6.5	0	0.64	0	0.66	0	0	0	8.81	2.44	0
AGO1	0.16	22.28	0	0	0.15	31.97	0.25	12.63	0	0	9.65	7.03	0.06	9.78	2.12	7.44	0	14.43	15.42	14.66	3.37	0	6.49	0	8.65	12.27	0.93	21.77	12.73	6.91	4.62	4.14	10.47	8.15	3.8	0	0	6.46	5.4	5.11	3.85	5.22	6.66	1.57	0.07	13.56	0.24	7.96	9.34
AGO2	0	0.15	0	0	0	0	4.78	0	0	0	0	15.6	0	10.42	0	21.22	0	0	0	8.88	14.53	0	7.7	27.17	2.4	13.61	2.07	15.6	0	3.43	9.94	0.19	17.47	0	8.56	0	0	13.9	0.43	0	1.9	27.47	15.2	5.37	0	0	13.84	1.29	1.99
AGO3	0	0	1.41	0	0	0	2.16	0	0	0	0	2.82	0	2.65	8.75	0	0	1.61	2.82	4.84	7.98	0	1.64	0	0	3.15	23.4	0.69	3.15	12.42	0	13	8.38	0	8.52	0	0	3.08	9.96	0	8.84	14.38	8.57	3.95	2.33	0	1.25	7.78	0
AGO4	0.24	1.33	0	0.39	0	0	1.18	0	0.19	0.64	0	7.95	0.14	0.11	1.57	3.95	0	9.94	0.44	1.37	1.1	6.94	1.14	8.65	0.58	0.5	0.99	14.2	0.82	7.06	0	0	0.33	0	2.31	6.88	0	6.36	4.09	0	0.57	1.24	0	0.06	0	0	0	0.33	0.21
AGPAT1	0	0	173.54	0	0	0.51	64.19	66.36	0	23.55	0	34.53	0	9.64	118.4	1.98	0	2.69	0.3	41.47	15.99	1.35	44.17	45.65	8.57	22.86	31.24	6.76	19.04	10.9	0	48.84	37.99	17.98	26.68	18.21	161.79	12.96	7.91	39.01	39.31	36.05	5.95	34.77	0.49	0	22.36	13.6	10.49
AGPAT2	41.36	88.87	25.88	0	37.31	0.73	88.65	36.67	17.52	0.85	9.67	9.96	0	6.36	0	0	0	25.03	0	1.12	10.8	0	17.73	21.62	1.43	2.5	9.86	11.62	10.52	5.27	0	14.09	16.64	40.79	13.71	0	5.36	0	5.73	11.59	10.07	0	43.03	6.9	0.35	0	1.93	8.66	9.66
AGPAT3	0	0	0	0	0	0	0	0.3	0	0	0	0.52	0	0	0	0	0	0	0	0	0.35	0	0.15	0	4.25	0	1.08	0	2.47	1.24	0	3.35	0	0	0.57	0	0	0	1.79	0	1.96	0	0.11	0.2	0.77	0	0	0	0
AGPAT4	0	0	0	0.16	0	0	2.9	3.03	0	0	22.6	0.32	16.7	13.59	0	0.5	0	7.53	0.08	3.01	0.19	0	0.38	3.87	1.8	8.5	2.65	4.45	2.68	8.07	4.38	0.16	6.85	0	4	0	0	13.67	2.93	0.69	16.54	0	0.82	4.73	0	0	2.3	2.49	7.01
AGPAT4-IT1	0	125.03	0	0	0	0	11.4	0	0	0.21	0	21.77	0	46.59	0	0	0	3	0	0	0	0	0	0	4.47	0	0	2.76	0	0	0	1.43	0	0.16	0.4	0	0	0	2.41	0	0	0	0	0.24	0	0	0	0.4	10.29
AGPAT5	32.35	8.12	55.1	0	0	88.5	20.08	52.67	84.01	0.11	21.72	16.07	1.18	26.29	17.26	16.6	0.13	11.76	0.11	21.65	35.72	18.32	48.41	5.54	12.49	41.65	39.2	19.56	67.25	34.65	18.81	44.94	29.5	39.69	12.5	13.27	4.12	53.97	26.45	45.57	18.88	13.39	30.79	27.64	47.77	36.83	13.67	25.71	11.43
AGPAT6	0.46	0.81	0.61	302.62	0	0	9.39	8.22	0.13	0	0.11	4.53	0.41	30.48	0	0	0	8.56	0.28	6.57	1.07	0	0.63	0	7.41	3.36	13.26	3.97	9.23	5.36	0	0.51	2	0.65	3.21	0	4.65	9.43	3.44	8.66	4.41	1.38	15.23	0.04	0	0	12.83	0.8	3.53
AGPAT9	0	0	0	0	0	0	0	0	0	0	0	0	0	0	0	0	0	0	0	0	0	0	1.48	0	0	0	0	0	0	0	0	0	0	0	0	0	0	0	0	0	0	0	0	0	0	0	0	0	0
AGPS	0	2.45	0	0	0	0	9.07	21.15	0.66	0	7.72	10.67	0	29.38	2.07	8.81	0	9.15	0	6.19	6.95	0.64	2.84	23.89	8.31	5.06	2.72	8.82	13.11	25.14	4.5	14.96	3.81	8.95	6.61	14.29	23.68	2.91	1.13	4.98	9.81	1.13	8.09	11.99	0.19	0	9.23	4.07	18.12
AGR2	0	0	0	0	0	0	0	0	0	0	0	0.89	0	0	0	0	0	0	0	0	0	0	0	0	0	0	0	0	0	0	0	0	0	0	0	0	0	0	0	0	0	0	0	0	0	0	0	0	0
AGR3	0	0	0	0	0	0	0	0	0	0	0	0	0	0	0	0	0	0	0	0	0	0	0	0	0	0	0	0	0	0	0	0	0	0	0	0	0	0	0	0	0	0	0	0	0	0	0	0	0
AGRN	0	0	0	5.31	0	0	0.09	0.78	0	0	0	2.17	0	1.61	0	0	0.09	0	0	0.77	1.42	0	0	0	0.55	0	8.55	0	1.44	1.08	0	0.09	0	0	0.39	0	0	0.51	1.57	1.49	0	0.59	0	0	0	0	3.59	2.77	1.15
AGRP	0	0	0	0	0	0	0	0	0	0	0	0	0	0	0	0	0	0	0	0	0	0	0	0	0	0	0	0	0	0	0	0	0	0	0	0	0	0	0	0	0	0	0	0	0	0	0	0	0
AGT	0	0	0	0	0	0	0	0	0	0	0	0	0	0	0	0	0	0	0	0	0	0	0	0	0	0	0	0	0	0	0	0	0	0	0	0	0	0	0	0	0	0	0	0	0	0	0	0	0
AGTPBP1	0	3.69	0.17	26.07	1.85	0	3.28	1.07	14.91	0	10.34	40.81	3.97	87.6	10.96	22.01	0	18.68	41.5	36.88	36.5	0	31.98	0	28.69	30.48	9.5	12.52	25.63	6.88	63.74	14.06	6.23	23.33	10.73	8.43	0	28.71	15.4	5.03	9.27	59.07	2.79	10.66	0	23.4	21.56	7.89	0.53
AGTR1	0	0	0	0	0	0	0	0	0	0	0	0	0	0	0	0	0	0	0	0	0	0	0	0	0	0	0	0	0	0	0	0	0	0	0	0	0	0	0	0	0	0	0	0	0	0	0	0	0
AGTR2	0	0	0	0	0	0	0	0	0	0	0	0	0	0	0	0	0	0	0	0	0	0	0	0	0	0	0	0	0	0	0	0	0	0	0	0	0	0	0	0	0	0	0	0	0	0	0	0	0
AGTRAP	674.04	176.04	179.78	776.4	377.81	0	260.73	39.28	241.54	378.74	486.87	68.97	0.43	96.4	42.4	46.51	0	137.56	314.61	6.03	60.64	180.24	70.66	84.4	83.25	30.91	135.92	52.1	78.9	54.99	31.82	101.06	26.31	230.85	64.42	67.32	6.97	149.7	65.9	104.22	41.56	70.5	119.33	53.81	123.87	0	85.37	40.8	4.71
AGXT	0	0	0	0	0	0	0	0	0	0	0	0	0	0	0	0	0	0	0	0	0	0	0	0	0	0	0	0	0	0	0	0	0	0	0	0	0	0	0	0	0	0	0	0	0	0	0	0	0
AGXT2	0	0	0	0	0	0	0	0	0	0.25	0	0	0	0	0	0	0	0	0	0	0	0	0	0	0	0	0	0	0	0	0	0	0	0	0.12	0	0	0	0	0	0	0	0	0	0	0	0	0	0
AHCTF1	16.06	9.7	0	0	0	0.12	7.51	27.61	7.06	0	12.54	14.94	0.69	21.86	20.16	12.42	0	10.62	0	10.6	8.31	7.1	7.24	21.2	10.42	23.59	14.4	8.12	15.92	6.9	19.98	17.38	9.85	0	10.47	12.69	1.75	6.91	17.19	10.1	16.85	26.61	18.04	6.27	0	11.74	20.52	5.71	31.02
AHCTF1P1	0	0	0	0	0	0	0	0	0	0	0.1	0.23	0.06	0.19	0	0	0	0	0	0.12	0	0	1.22	0	0	1.69	1.68	0	0	0	0	0	0	0	0.12	0	0	0.81	0	0	0.18	0	0	0	0	0	0.26	0	0.15
AHCY	157.86	1.4	3.03	80.9	31.51	306.51	48.17	70.27	97.11	275.55	253.45	117.96	2.57	286.61	80.19	104.28	271.96	124.21	50.87	258.27	158.18	56.18	201.61	56.21	160.09	138.05	118.6	258.23	129.06	119.84	79.47	108.58	226.64	24.95	109.87	168.16	0	75.24	208.41	133.08	182.97	183.69	156.11	134.74	105.58	280.1	228.79	121.96	115.16
AHCYL1	0	70.64	42.81	0	71.53	73.21	3.77	47.7	93.89	127.94	27.53	47.01	79.96	24.82	60.57	52.49	96.05	30.96	0	35.5	16.39	3.41	34.77	66.73	30.66	60.06	43.76	5.17	101.17	33.12	56.6	44.42	37.49	0.23	33.5	59.88	70.26	30.45	39.39	19.98	41.25	35.41	18.92	44.55	12.45	55.41	23.42	18.2	76.88
AHCYL2	1.04	1.27	1.85	3.35	1.23	2.45	0.63	5.11	0.72	0	2.22	12.3	3.52	24.29	1.87	0.25	0.16	1.25	1.39	1.64	13.57	0.4	3.36	0	0.66	0.49	19.88	0	13.64	9.64	7.04	0.17	0	0.4	1.45	0	0	2.27	6.54	0.89	2.29	0.44	5.94	0.68	0.33	0	0	2.94	0.53
AHDC1	0	0	6.68	0	0	0	0	6.31	0	0	0	5.52	0	0.12	0	0	0	0	9.74	0	0	0	0	0	0.32	0	0	0	0	0.31	0	1.93	1.06	0	0.54	0	0	0	0.68	0.86	0.13	0.68	0	0.14	0	0	2	0	0.12
AHI1	7.83	0.2	0	0	0.12	74.2	0.22	2.99	0	64.52	21.65	5.35	0.07	18.16	21.79	0	0	7.97	0.25	3.8	6.28	2.71	28.56	0	12.99	0	6.34	7.19	0	3.64	0	10.17	0.33	0	2.92	10.05	43.07	2.05	21.45	15.01	14.96	14.33	2.95	2.38	0.25	0	11.04	13.63	7.38
AHNAK	0	0	0	0	0	20.04	0	0.05	0	0	4.85	2.39	0	0.23	0	4.63	0	0	0	0.45	3.02	0	1.15	0	2.89	0	0	0	5.6	1.16	0	0.14	0	0	1.38	0	0	0	0.69	0	1.99	18.82	5.65	0.25	0	0	0	0.81	1.62
AHNAK2	0	0	0	0	0	0	0	0	0	0	0	0	0	0	0	0	0	0	0	0	0.97	0	1.29	0	0.16	0	0	0.54	0	0.22	1.88	0	0	0	0.02	0	0	0	0	0	0.26	0	0	0.07	0	0	0	0	0
AHR	0.31	0	0.08	3.96	0.08	0.58	7.31	17.22	0.21	0.08	0.61	4.32	0.09	3.6	2.41	3.22	0.83	3.46	1.25	3.04	1.19	0.11	0.2	0	0.83	0	0	0	0.86	0.67	0	8.21	0.32	0.05	0.72	5.85	1.21	7.15	1.42	0	2.16	0	5.76	0.19	0.51	0	4.01	0.27	2.78
AHRR	0.01	0	0	0	0	0.19	0	0.17	0	0	0.13	0	0.08	6.67	0	0	0	0	0.15	0	0.13	0.29	0	0	0	0	0	0	2.84	0	0	1.5	0	0	0	0	0	0	0.77	0.98	0	0.75	0	0	0	0	0	0	0
AHSA1	134.09	348.84	75.26	0	357.07	0	176.23	154.33	245.95	252.39	109.46	110.48	0	162.38	122.26	189.94	533.32	166.66	0	102.62	210.19	57.83	86.7	134.69	140.5	166.03	107.52	58.93	136.14	317.09	228.48	146.43	160.07	25.34	122.28	268.6	38.93	106.53	73.15	224.61	125.84	124.39	150.14	132.96	44.07	372.84	190.73	227.37	161.94
AHSA2	0	0	0	0	0	1.37	0	2.36	0	0.2	0	5.03	0	2.21	0	0	0	10.79	0.39	7.34	15.68	0.36	8.91	0	0	7.05	0	2.5	8.81	3.97	0	4.29	1.4	0	2.54	24.35	0	0	7.2	16.35	3.46	0	5.97	0	48.02	0	3.37	3.84	0.8
AHSG	0	0	0	0	0	0	0	0	0	0	0	0	0	0.48	0	0	0	0	0	0	0	0	0	0	0	0	0	0	0	0	0	0	0	0	0	0	0	0	14.1	0	0	0	0	0	0	0	0	0	0
AHSP	0	0	0	0	0	0	0	0	0	0	0	0	0	0	0	0	0	11.73	0	0	0	0	0	0	0	0	0	0	0	0	0	0	0	0	32.89	0	0	0	0	0	15.65	0	51.76	24.51	0	0	0	0	0
AICDA	0	1.54	0.48	1.97	0	2.39	0.13	0.34	0	2.71	0.32	0.33	1.65	0.55	0	0	0	0	1.77	0.41	0.34	0.64	1.03	0	0.78	0	0	0	0	0	0	1.14	0	0	0.62	0	0	0	0.61	2.11	0.51	1.54	1.11	0.66	0	0	0.73	0.28	0.28
AIDA	0.81	0.51	34.14	0	0	0.34	43.36	26.28	1.37	42.79	46.51	25.52	80.8	49.38	18.62	32.04	0	58.01	100.87	37.96	54.48	15.49	91.21	41.03	57.4	29.63	32.75	18.51	67.53	38.05	23.2	34.86	40.41	35.92	30.36	36.82	76.23	38.69	46.98	43.98	25.79	33.51	76.35	33.21	0.17	68.14	46.62	73.16	34.03
AIF1	0	0	0	0	0	0	0	0	0	0	0	0	0	0	0	17.39	0	70.85	0	0	0	0	0	0	0	0	0	0	0	0	0	0	0	0	2.19	0	0	0	0	0	0	9.49	93.51	0	0	0	1.53	0	0
AIF1L	0.17	202.25	148.33	0.75	0	0.61	51.99	51.46	18.78	99.22	76.81	38.67	33.97	25.55	109.12	39.82	0.21	39.56	38.85	47.38	23.02	15.11	80.77	18.29	29.77	55.86	49	41.12	15.51	32.63	51.7	33.26	52.51	37.17	30.87	10.94	17.74	66.45	57.92	62.38	41.74	101.74	39.2	42.59	72.19	29.73	45.42	15.75	49.05
AIFM1	0.44	63.22	24.29	8.66	1.94	140.61	14.34	28.5	0.28	0	99.51	48.12	50.49	88.08	27.16	69.35	0	68.55	306.72	33.21	32.18	4.13	23.08	12.46	35.64	48.99	10.72	23.85	44.85	33.82	50.55	83.19	28.76	18.64	35.94	26.74	8.08	43.02	31.44	34.2	31.58	58.09	26.58	42.3	0.65	0	27.14	35.25	47.03
AIFM2	47.84	0	0	1.26	1.19	0	3.36	14.18	0.42	0	0	0	0.33	1.82	0	27.19	0	1.68	0	1.54	4.74	0	4.69	0	0.19	2.04	0	1.59	5.64	0	0	0.17	2.35	0	1.38	0	0	0	0.93	0	2.26	0	0	0.13	0	0	0	0.32	2.87
AIFM3	0	0	0	0	0	0	0	0	0	0	0	2.95	0	0	0	0	0	0	0	2.24	0	0	0	0	0.89	0	0	0	2.33	0	0	0	4.96	0	4.47	0	0	0	0	0	0	0	0	5.36	0	0	0	0	0.34
AIG1	55.44	0	0.44	0	0	0	2.97	2.67	0	0	3.19	51.58	0.27	1.08	42.5	0	1.01	3.78	118.48	14.87	28	102.07	8.32	66.8	4.98	41.17	11.53	78.38	23.2	5.56	25.18	19.44	2.19	0	26.06	0	0	0	96.99	51.72	30.62	0	1.02	35.24	0	0	39.37	12.92	5.62
AIM1	0.38	0.43	0	4.8	0	0	1.67	0.34	0	0.4	0.25	0.33	0.12	0	0	8.43	0.09	0.72	0.17	3.95	0.77	0.07	2.36	0	8.44	1.88	2.77	0.33	2.1	0	0	0.38	0.16	0	1.07	0	0	3.45	0.34	0	0.32	0	0.1	0.11	0	0	0.58	0.29	0.1
AIM1L	34.87	0	0	0	0	0	0	0	0	0	0	0.32	0	2.82	0	0.76	0	4.13	0	0	0	0	0.57	0	0.19	6.07	3.99	0	1.01	4.94	0	0.49	0	1.91	1.83	6.98	36.15	0	0.55	0	0.15	0	0.97	0	0	0	0	1.67	0.15
AIM2	0	0	0	0	0	0	0	0	0	0	0	5.2	0	0	0	0	0	0	0	0	0	0	0	0	0	0	0	0	0	0	0	0	0	0	0.3	0	0	0	0	0	0	0	0	0	0	0	0	0	0
AIMP1	68.21	143.11	0	0.5	165.39	36.07	76	74.77	12.35	22.03	10.19	74.25	131.08	40.52	48.51	42.54	74.48	76.13	44.1	59.89	31.29	61.43	47.37	61.29	59.41	20.74	32.74	82.44	27.29	48.28	110.91	50.58	142.57	59.33	83.15	117.34	32.6	59.69	29.38	91.92	58.84	113.88	117.75	100.94	44.45	40.72	28.43	52.9	71.87
AIMP2	811.28	53.89	834.24	1.99	397.85	318.36	279.89	238.29	493.35	236.29	207.44	68.53	56.83	199.52	167.56	152.64	700.61	133.98	3.57	58.95	55.71	350.04	179.57	0	145.33	88.63	63.98	209.52	119.79	143.07	65.01	212.61	66.98	482.4	95.43	180.19	249.46	93.48	90.89	123.55	212.51	155.38	40.32	120.59	509.52	4.73	183.65	174.34	87.24
AIP	0	0	0	0	0	0	42.4	35.87	41.3	0	39.1	3.59	0	46.9	54.48	0	0	0	0	3.8	0	0.47	19.17	0	7.6	20.77	41.92	0	18.2	35.1	0	28.54	7.41	0	9.3	31.42	65.05	21.73	2.48	9.38	13.36	18.65	0.62	0	2.13	0	28.79	23.81	48.08
AIPL1	1.74	0	1.29	0.91	0.9	6.19	0.44	0	1.24	0.15	2.84	0.37	1.54	0.38	9.2	0	0	0	2.98	0.59	2.57	0	0	10.66	0.91	0	2.34	0.84	3.61	0	0	0.21	0.79	2.04	0.8	13.18	5.49	0	0	0	0	1.73	0.43	0	3.79	0	0	0.57	0.5
AIRE	0	0	0	0	0	0	0	2.06	0	0	0	0	0	0	3.41	0	0	0	8.74	0	0	0	0	0	0	0	0	0	0	0	0	1.44	0.18	0	0.07	0	0	0	0.61	0	0	0	0	0	0	0	0	0	0
AIRN	0	0	0	0	0	0	0	0	0	0	0	0	0	0	0	0	0	0	0	0	0	0	0	0	0	0	0	0	0	0	0	0	0	0	0	0	0	0	0	0	0	0	0	0	0	0	0	0	0
AJAP1	0	0	0	0	0	0	0	0	0	0	0	3.28	13.71	0	0	0	0	0	0	1.56	0.26	0	2.44	0	4.19	0	13.69	0	0	6.84	0	0	0	0	0.49	0	0	0	0.5	0	0	0	0	0	0	0	0	0	0
AJUBA	0	0	0.65	1.15	0	0.32	15.09	4.66	0	0	0	0	0	3.47	16.99	0	0	13.24	0	0	7.83	0	3.04	9.36	0	3.25	0	3.85	1.62	0	0	6.75	0.57	0	5.76	0	0	4.56	5.31	1.67	0.25	0	10.94	0	0	0	1.38	6.88	0.94
AK1	8.99	70.47	0.73	9.16	0.38	1.51	21.15	7.27	0	0	0	11.1	8.4	5.59	10.78	2.75	1.32	9.67	58.72	5.82	2.03	0	11.37	0	0.49	0	3.12	27.72	2.66	6.42	61.81	11.57	0	33.25	5.6	0	19.74	0	4.45	8.32	9.97	0	4.08	0.66	0.99	0	0.9	15.52	3.52
AK2	30.23	77.61	80.13	1.22	110.86	0.72	167.13	87.12	297.57	56.78	104.27	48.11	17.06	68.4	39.49	65.15	144.45	100.37	181.56	38.09	74.16	82.29	62.18	57.12	92.24	41.03	79.08	62.9	57.08	76.08	88.23	56.49	66.16	58.49	60.19	100.36	41.62	49.43	69.01	59.97	44.26	42.89	30.24	99.17	132.48	112	72.78	57.1	42.29
AK3	2.8	0.6	0.13	3.64	142.21	119.57	14.19	74.12	28.18	279.96	17.45	76.97	13.48	59.41	27.79	85.26	0.51	33.31	0.98	19.84	53.55	0.32	40.41	24.69	49.8	25.76	35.54	79.25	86.3	41.55	41.56	110.1	4.76	24.31	28.73	27.1	5.26	33.77	46.09	35.51	26.47	49.3	55.22	29.75	33.34	0	10.58	48.93	50.7
AK4	39.81	0.3	177.74	0.18	4.19	38.9	79.14	36.62	44.58	109.54	47.25	74.76	31.59	50.17	125.49	45.65	0.2	76.05	76.95	109.35	102.52	140.3	148.9	146.49	63.8	102.09	78.97	119.8	131.53	72.53	65.26	117.51	26.37	39.23	81.95	136.84	54.99	84.73	38.16	92.01	78.01	116.05	94.42	98.46	36.8	72.49	103.06	68.28	70.63
AK5	0	0	0	0	0	0	0	0	0	0	2.96	0.51	39.92	0	0	0	0.21	0	0	0	0	37.67	0	0	1.53	0	4.22	0.76	0	0	0	0	5.91	0	0.3	0	0	0	0	0	0	0	0	1.05	0	0	0	0	0
AK6	58.39	773.47	399.83	0	509.19	1.19	327.81	41.42	281.57	162.28	157.32	181.89	325.96	200.6	385.26	193.17	635.88	225.49	0	132.7	93.46	0.63	197.74	155.06	160.17	36.32	222.72	331.31	537.34	403.56	208.74	205.8	120.63	518.32	94.69	121.36	223.88	118.38	136.65	117.27	194.44	225.76	38.81	46.75	426.02	430.36	107.6	154.27	474.83
AK7	0	0	0	0	0	0	0	2.33	0	0	0	1.28	4.26	1.13	0	7.29	0	0	0	0	0	3.65	0	0	0	5.39	19.15	0	0	0	0	0	0	0	2.66	0	0	0	2.64	28.34	1.71	0	5.29	2.65	0	0	0	0	0.23
AK8	0	0	0	0	0	0	0	0	0	0	1.57	0	0	0	0	0	0	0	0	0	0	0	0	0	0	0	0	0	0	0	0	0	0	0	0.83	0	0	0	0	0	0	0	0	0	0	0	0	1.75	5.56
AK9	0	0	0.94	0	0	0.41	0.12	0	0	0	0	0	0	0	0	0	112.06	0	1.16	0	0.68	0.28	2.35	0	0.04	0	2.76	0	0	0	0	0	0	0	0.49	0	0	4.41	11.97	0	0.63	1.72	0	7.73	0	0	3.56	0.23	0
AKAP1	95.52	90.64	3.15	0.64	0	4.94	18.11	7.5	26.67	1.06	31.64	34.28	38.44	49.61	6.02	6.04	0	32.83	162.73	5.73	26.09	6.46	5.53	0	13.84	14.31	3.53	8.89	36.2	27.71	35.01	11.76	39.23	0	17.98	55.56	0	1.86	25.18	1.38	14.8	8.8	18.11	11.76	0	25.71	45.29	13.06	11.09
AKAP10	0	0	0	0	0	0	0	0	0	0	4.31	13.42	23.99	0.57	0	3.04	0	8.26	0	3.75	0	0	0.25	23.38	5.94	5.4	5.33	0.64	10.8	0	8.81	0.49	5.07	0	5.98	0	0	0.95	3.68	0	4.9	0	1.66	1.55	0	0	1.16	10.38	12.73
AKAP11	0.12	0.05	0	0	0.05	0	3	29.77	0	0.06	0	11.84	6.2	1.12	1.62	1.2	0	2.72	0	3.41	4.32	0	13.16	6.14	4.27	0.36	4.33	1.76	9.58	3.4	6.95	2.27	0.08	0.36	0.73	0	0.09	0.37	4.08	6.59	2.98	1.31	0.07	1.36	0	10.21	3.38	4.4	0.31
AKAP12	58.82	38.66	100.54	0.13	17.64	0.13	61.59	32.47	52.64	45.12	22.25	17.88	22.89	19.78	14.46	23.47	5.01	24.03	78.8	35.09	24.73	53.83	12.15	11.13	36.13	57.21	30.52	24.63	35.85	19.79	20.97	29.55	20.12	16.26	27.07	69.34	17.52	19.17	36.35	48.17	24.09	37.39	18.87	4.99	28.54	14.71	26.28	21.24	28.11
AKAP13	4.11	0	0	0	5.82	1.56	0	8.21	0	0	0	0.46	0	9.73	0.87	3.04	0	7.09	0	1.98	4.35	0	4.12	6.86	1.22	3.28	1.52	0	7.52	2.23	7.56	6.11	1.68	0.13	4.78	0	0	10.99	8.42	3.62	10.06	0.47	1.03	3.27	0	0	2.31	2.14	3.11
AKAP14	0	0	0	0	0	0	0	0	0	0	0	0	0	0	0	0	0	0	0	26.03	0	0	0	0	0	0	0	0	0	0	0	0	0	0	0	0	0	0	0	0	0	0	0	0	0	0	0	0	0
AKAP17A	0	0	51.5	0	131.52	0	9.56	0	0	0	19.01	1.31	0	4.88	2.49	11.25	0	0	0	1.95	0	0	0.62	0	2.86	1.11	8.76	3.15	0	8.75	0	0	9.66	3.7	4.08	0	19.03	8.18	0.45	6.86	10.76	0	8.84	1.23	23.99	0	0.29	0.91	0.24
AKAP2	0	0.07	0.11	0	0.16	36.53	9.59	5.62	96.85	0.18	0	29.99	0	18.63	1.16	3.51	0	9.53	20.59	2.16	12	0.16	11.08	4.49	14.33	7.1	19.01	17.63	14.79	16.52	15.24	19.79	12.08	29.25	5.85	10.5	12.24	17.09	33.97	16.46	16.32	18.07	23.22	11.28	0.07	0	12.25	31.66	29.99
AKAP3	4.05	0	0	0	0	0	0	0	0	0	0	0	0	0	0	0	0	11.48	0	0	0	27.03	0	0	0	0	0	0	1.61	0	0	23.6	0	0	0	0	0	0	0	0	0	0	0	0	0	0	0	0	0
AKAP4	0	0	0	0	0	0	0	0	0	0	0	0	0	0	0	0	0	0	0	0	0	0	0	0	0	0	0	0	0	0	0	0	0	0	0	0	0	0	0	0	0	0	0	0	0	0	0	0	0
AKAP5	1.94	0.29	1.63	4.92	0.87	1.38	0	0.9	0.6	2.55	0.9	1.42	1.21	1.11	5.82	1.54	0	0.88	5.21	3.27	12.07	8.28	0.38	0	4.03	0	1.07	7.2	4.3	0	0	21.26	0.51	0.04	4.37	0	0	9.62	7.05	2.57	0.65	4.23	19.85	0.25	0	0	0.57	0.79	7.73
AKAP6	0	0	0	0	0	0	0	0	0	0	0	0	0	0	0	0	0	0	3.52	0	0	0	0	0	0	0	0	0	0	0	0	0	0	0	0	0	2.18	0	0	0	0	0	0	0	0	0	0	0	0
AKAP7	47.85	92.56	31.88	0.52	0	91.16	21.3	46.31	0	0	36.63	100.75	62.77	22.29	136.79	0	0.57	20.43	0	27.12	3.55	46.86	46.46	25.12	25.37	11.61	77.33	28.37	30.46	26.98	0	102.2	4.06	0	17.23	90.16	0	7.11	26.1	17.95	11.78	5.35	31.9	12.84	0	0	58.2	45.38	1.06
AKAP8	3.79	0.14	0.83	0	72.89	0	4.54	6.24	21.68	63.42	1.66	6.88	29.9	15.7	4.5	0	0	19.95	46.61	14.3	15.16	49.2	10.14	17.36	16.67	10.03	15.84	3.56	4.51	9.61	0	4.21	1.17	0	10.68	20.77	0	0	3.69	21.71	8.19	0	23.18	1.85	0.14	0	8.25	5.57	1.31
AKAP8L	0.3	0.51	0	0	0	0	19.88	3.02	0.25	202.32	43.87	20.55	6.77	41.98	46.01	0	0	34.3	37.22	19.16	52.64	1.25	9.47	68.96	18.1	38.87	19.18	26.35	26.5	6.98	34.63	0.97	15.57	57.87	30.68	0	34.72	49.46	30.45	14.79	21.15	15.23	16.23	3.18	215.13	0	5.83	26.32	24.55
AKAP9	2.72	0.12	1.58	0.1	0.04	0.16	9.77	5.04	13.94	74.89	30.59	15.43	13.13	8.63	5.71	12.74	13.29	16.87	70.87	22.09	8.25	9.87	2.78	2.45	32.9	11.88	2.23	8.03	14	9.56	16.61	10.68	4.47	11.38	9.37	8.79	3.03	7.74	16.53	5.67	10.13	11.82	13.98	7.16	41.47	0	6.98	2.85	9.95
AKIP1	78.46	68	1.8	27.11	1.15	395.45	73.07	13.16	6.42	489.24	194.04	29.07	3.94	32.34	23.5	26.53	0.95	33.39	318.76	19.88	21.03	100.37	78.37	0	22.41	9.65	55.61	39.66	34.1	49.42	90.13	14.73	38.99	302.93	32.58	0	102.7	6.29	99.31	16.34	51.14	16.89	6.59	35.11	2	0	78.44	52.91	47.01
AKIRIN1	49.96	114.48	140.05	302.92	14.87	290.33	39.48	169.07	98.58	0.24	56.98	185.14	171.99	112.61	163.55	205.53	91.6	136.18	282.15	63.17	179.05	161.99	168.7	107.35	210.21	137.61	116.28	115.95	155.17	149.74	121.43	315.95	134.42	66.73	98	108.49	58.07	176.5	124.29	126.17	124.35	144.88	122.25	114.09	10.69	150.6	147.43	124.55	250.21
AKIRIN2	0.32	0	0	413.26	0	0.54	6.28	10.07	0	19.56	0	29.06	0	43.25	16.71	48.22	0	108.18	0	36.66	12.11	0	30.32	16.11	67.74	20.47	33.06	44.92	8.37	26.21	36.43	7.82	17.79	0	16.42	38.54	55.86	11.76	55.53	57.55	40.08	38.9	87.55	26.31	14.9	0	39.71	68.16	20.24
AKNA	14.38	0	0.21	0	0	0.98	0.04	0.5	2.17	0	15.58	5.57	0	3.06	6.65	0	0.09	0	0	1.31	0.24	2.39	1.88	0	0.28	0	4.72	1.03	3.55	0.28	0	6.77	0.15	0	0.58	4.95	1.03	3.97	1.65	0	1.74	0	0.11	0.71	0	0	1.16	4.26	0.11
AKNAD1	0	0	0	0	0	11.84	0	0	0	0	0	0	0	0	0	0	0	0	0	0	0	0	0	0	0	0	0	0	0	0	0	0	0	0	0	0	0	0	0	0	0	0	0	0	0	0	0	0	0
AKR1A1	228.6	173.97	0.55	2.59	22.59	400.44	237.64	74.62	205.18	254.24	197.27	198.29	880.69	91.91	78.49	226.45	139.43	179.51	0	121.41	35.98	95.83	142.1	92.32	115.17	50.68	114.09	224.66	119.98	169.36	171.12	89.18	167.59	533.48	93.15	303.78	85.77	115.78	198.69	113.91	153.49	145.69	63.53	151.67	524.24	76.67	104.82	90.7	195.54
AKR1B1	451.95	198.62	243.87	796.87	0	302.96	379.52	144.02	65.14	286.67	325.02	223.13	126.42	182.74	46.65	131.69	204.76	103.32	0.88	101.94	162.51	281.61	124.77	202.34	103.48	187.06	158.95	199.17	89.6	279.51	50.85	85.43	81.4	582.79	143.49	134.5	217.23	147.73	165.63	144.61	196.11	156.51	252.38	64.5	883.17	373.39	199.03	103.7	313.62
AKR1B10	3.01	0	0	19.64	0.45	0.81	0.21	1.4	0	0.3	0.51	0.52	0	0	0	0	0	0	1.77	0	1.2	0.4	0.69	0	0.5	0	0	0	0	0	0	0.79	0	0	0.12	0	0	0	0	9.19	0	0	0	0	0	0	2.62	0.35	0
AKR1B15	0	0	0	0	0	0	0	0	0	2.64	1.23	0	0	0	0	2.51	0	0	0	0	0	0	0	0	0	0	0	0	0	0	0	0.41	0	0	0	0	0	0	0	0	0	0	0	0	0	0	0	0	0
AKR1C1	0	0	0	0	0	0	0	0	0	0	0	0	0	0	0	0	0	0	0	0	0	0	0	0	0	0	0	0	0	0	0	0	0	0	0	0	0	0	0	0	0	0	0	0	0	0	0	8.67	0
AKR1C2	0	0	0	0	0	0	0	0	0	0	0	0	0	0	0	2.28	0	0	0	0.55	0.21	0	0	0	0	0	0	0	0	0	9.92	0	0	0	0	0	0	0	0	0	0.23	0	0	0	0	0	0	0	0
AKR1C3	0	0	0	0	0	0	0	0	0.44	79.88	0	0	0	0	0	0	0	4.65	0	25.78	0.64	0	0	0	0	11.93	60.04	0	0	0	0	0	0	0	1.09	31.5	0	0	0	0	0.69	0	0	0	0	0	0.78	0	0
AKR1C4	0	0	0	0	0	0	0	0	0	0	0	0	0	0	0	0	0	0	0	0	0	0	0	0	0	0	0	0	0	0	0	0	0	0	0	0	0	0	0	0	0	0	0	0	0	0	0	0	0
AKR1C6P	0.45	0	0	0	1.77	3.94	0	1.06	0.34	4.78	0.96	0	0.7	0	0	0	0	0	0	0.54	0.98	0	0	0	0	0	0	0	0	0	0	1.37	0	0.87	0.22	0	0	0	0	0	0	0	0	0.62	2.17	0	0.12	1.64	0
AKR1C8P	0	0	0	0	0	0	0	0	0	0	0	0	0	0	0	0	0	0	0	0	0	0	0	0	0	0	0	0	0	0	0	0	0	0	0.07	0	0	0	0	0	0	0	0	0	0	0	0	0	0
AKR1D1	0.9	0	1.23	0.85	0	3.53	0.23	0	2.07	0.98	1.12	0.98	2.79	0.29	0	0	0	0	1.34	0.55	0.28	0	0	0	0	0	0	1.89	0	0	0	0.27	3.83	0	0.2	0	0	0	3.42	0	0	0	0	0.1	0.19	0	0	0	0.3
AKR1E2	0	0	0	0	0	0	0	0	0	0	0	1.92	0	0	0	0	0	0	0	0.36	0	0	0	0	0	0	0	0	0	0	0	0	0	0	0.38	0	0	0	0	0	1.01	0	0	0	0	0	0	0	0
AKR7A2	22.54	45.53	474.26	3.1	31.79	28.35	49.55	38.16	0	2.02	25.47	33.9	0	10.06	27.55	53.84	32.7	11.56	0.85	20.31	18.84	0.48	27.36	0	12.05	16.37	24.22	30.98	4.14	14.6	13.35	16.05	32.61	2.38	10.78	14.12	14.62	0	8.62	10.32	22.11	5.03	18.41	28.52	0.66	0	30.51	12.53	32.82
AKR7A2P1	0	0	0	0	0	0	0	0	0	0	0	0	0	0	0	0	0	0	0	0	0	0	0	0	0	0	0	0	0	0	0	0	0	0	0.33	0	0	0	0	0	0	0	0	0.16	0	0	0	0	0
AKR7A3	0	0	0	0	0	0	0	0	0	0	0	6.41	0	0	0	0	0	0	0	0	0	0	0	25.44	0	0	0	0	0	0	0	0	0	0	1.86	0	0	1.42	0	0	1.39	0	4.55	0	0	0	0	0.61	0
AKR7L	0	0	0	0.6	0	0	0	0	0	0	0	0	0	0	0	0	0	0	0	0	0.79	0	0	0	0	0	0	0	0	0	0	0	0	0	0.16	0	0	2.87	0	0	0	0	0	0	0	0	0	0	0
AKT1	0.44	0	0	0	0	123.1	7.77	12.53	59.51	0	0.24	7.61	39.87	21.82	8.66	1.45	72.32	1.97	0.22	8.45	3.51	57.76	17.34	11.13	9.95	11.58	2.54	10.05	11.57	0	25.18	14.34	4.65	0	12.83	0	2.76	4.06	2.63	37.8	9.62	7.91	15.26	11.43	0	0	2.98	15.88	17.63
AKT1S1	18.08	0	0	0	0	0	3.18	9.72	0.29	0	0	8.58	0	9.15	17.84	4.48	0	6.08	0	11.77	6.67	50.94	16.92	17.19	3.59	0	9.36	13.37	8.94	17.91	0	1.09	8.77	0.17	9.72	30.27	0	8.37	12.18	0	2.25	0	5.28	14.39	0	0	7.15	8.58	0.9
AKT2	8.55	0	0	2.47	0	0.28	8.61	9.79	36.24	3.87	1.39	4.13	0	5.2	0	6.87	6.86	1.29	0.47	1.4	2.17	0.53	2.5	17.44	7.69	7.34	0	0	8.06	2.26	0	11.61	8.15	5.03	4.91	0	2.86	7.03	5.03	22.71	1.51	7.39	10.84	10.44	0	0	13.21	7.83	2.18
AKT3	83.61	0	0	123.06	0	0	0.2	32.21	0	0	0	7.72	0	8.4	2.45	5.54	0	0	0	20.47	3.6	0	11.33	4.86	1.32	12.83	15.51	24.54	9.87	11.08	4.88	0.2	0.35	0	4.4	5.68	0	10.13	14.58	4.27	2.5	4.93	33.11	6.72	0.97	111.33	9.89	9.49	5.82
AKTIP	0	0	143.15	0	0.22	0	4.87	0	0	0	29.23	11.77	0	41.33	0	1.62	0	11.99	0.25	19.57	0	0	23.03	0	9.85	20.45	2.85	42.82	25.23	41.21	14.11	0.43	20.88	0	6.2	14.93	77.21	1.52	43.15	13.36	13.93	24.82	19.15	3.46	0	0	0.38	20.02	8.61
ALAD	0	0.16	0.93	0	0	0	0.1	0	0	0	0	0.26	0	1.17	0	21.41	0	6.84	0	13.97	0.47	0	3.77	0	5.13	11.18	0	3.18	3.35	11.97	0	5.92	0	38.28	1.13	11.58	2.4	5.89	9.6	0	12.17	0	3.89	3.71	0	32.14	0	2.99	15.08
ALAS1	0	0	0	0	0	0	12.1	20.19	0	0	53.67	2.61	0	31.19	0	11.55	0	41.14	0	4.03	70.06	24.69	12.44	13.69	2.27	17.41	28.11	8.28	24.43	10.68	0	0	27.69	16.17	17.51	0	0	30.87	19.55	7.34	6.42	68.14	4.49	3.96	0	0	10.17	9.77	14.11
ALAS2	0	0	0	0	0	0	0	0	0	0	0	0	0	0	0	0	0	0	0	0	0	0	0	0	0	0	0	0	0	0	0	0	0	0	0	0	0	0	0	0	0	0	0	0	0	0	0	0	0
ALB	0	0	0	0	0	0	0	0.43	0	0	0	0	0	0	0	0	0	0	0	0	0	0	0	0	0	0	0	0	0	0	0	0	0	0	0	0	0	0	0	0	0	0	0	0	0	0	0	0	0
ALCAM	0.12	1.85	0	0	1.11	0	6.08	16.38	35.08	0.25	0	9.38	3.55	4.11	11.42	18.01	0.29	1.11	54.38	14.43	22.12	0.78	6.74	18.87	11.98	38.21	33.44	10.33	19.62	36.03	14.23	5.31	18.76	8.25	8.23	53.35	3.12	1.53	31.53	5.61	9.89	7.15	5.35	7.5	0	69.57	19.79	10.98	11.89
ALDH16A1	18.3	0.17	1.25	0	0	19.65	6.75	0.69	13.74	0	0.67	2	0	3.52	8.13	6.8	4.98	5.54	0	0.97	3.55	0	0	0	3.46	3.62	2.38	0.86	1.81	2.72	0	1.32	3.08	0.4	3.1	0	0	0	5.43	1.87	0.55	1.48	5.39	2.97	34.6	0	8.69	0.5	2.63
ALDH18A1	22.92	0	21.52	0.37	0.16	0	39.11	27.21	1.33	52.64	0.19	26.52	60.38	10.33	30	45.18	0	25.17	0	44.06	37.92	6.96	25.42	71.19	36.84	24.68	14.21	26.28	40.09	46.84	60.38	8.64	14.85	0	31.86	21.3	6.61	12.99	48.33	22.26	20.94	22.72	59.94	42.02	0.14	29.56	41.43	48.86	15.88
ALDH1A1	0	0	0	0	0	0	0	4.09	0	0	0	0	0	0	0	0	0	0	0	0	0	0	0	0	0	0	0	3.22	0	0	0	0	0	0	0	0	0	0	0	0	0	0	0	0	0	0	0.39	0	0
ALDH1A2	0	0	0	0	0	0	0	0	0	0	0	0	0	0	0	0	0	0	0	0	0	0	0	0	0	0	0	0	0	0	0	0	0	0	0	0	0	0	0	0	0	0	0	0	0	0	0	0	0
ALDH1A3	0	0	0	0	0.33	7.56	6.73	13.03	0	0	0	0.26	0	0.68	0	29.27	0	0	0	14.61	4.55	0.17	6.08	0	7.23	11.21	17.1	0.77	4.87	6.1	0	2.37	7.59	0	0.96	0	0	0	3.62	0	0.74	11.98	0	0	0	0	3.34	0.22	2.79
ALDH1B1	60.23	0.24	2.38	0	0.47	12.69	11.96	12.17	0	0	4.16	2.48	8.11	52.23	39.51	4.77	2.08	17.77	23.77	18.69	9.93	6.44	10.93	0	1.26	37.32	11.44	21.46	10.49	9.89	0	4.8	0.41	2.83	11.43	48.13	0.92	24.66	22.48	16.15	10.46	7.21	0.55	24.5	0	0	3.62	12.54	13.54
ALDH1L1	0	0	0	0	0	0	0	0	0	0	0	0	0	0	0	0	0	0	0	0	0	0	0	0	0	0	0	0	0	0	0	0	0	0	0.09	0	0	0	0	0	0	0	0	0	0	0	0	0	0
ALDH1L1-AS1	0	0	0	0	0	0	0	0	0	0	0	0	0	0	0	0	0	0	0	0	0	0	0	0	0	0	0	0	0	0	0	0	0	0	0	0	0	0	0	0	0	0	0	0	0	0	0	0	0
ALDH1L1-AS2	0	0	0	0	0	0	0	0	0	0	0	0	0	0	0	0	0	0	0	0	0	0	0	0	0	0	0	0	0	0	0	0	0.33	0	0.12	0	0	0	0	0	0	0	0	0	0	0	0	0	0
ALDH1L2	0	0.43	0.37	0.99	0.11	0.79	0.57	1.04	0	0.18	0.18	0	0	0	2.4	3.2	0.55	0	0.2	0.12	18.31	0.53	0.53	0	1.23	4.34	1.15	2.02	0.79	0	0	0	0.19	0	0.35	0	1.01	0	2.14	0	0.33	0	11.84	0	0	0	0	0.08	0.19
ALDH2	81.43	0	0	0	0	0	22.13	15.2	0	6.04	0.69	7.54	31.03	36.48	33.65	0	0.74	11.47	121.48	55.25	1.18	0.29	25.45	16.22	24.3	14.99	66.58	11.13	25.29	56.94	0	0	7.96	0	29.8	0	60.27	0	79.53	26.08	29.91	9.22	23.8	29.95	2.45	0	4.34	5.4	81.53
ALDH3A1	0	0	0	0	0	0	0	0	0	0	0	0	0	0	0	0	0	0	0	0	0	0	0	0	0	0	0	0	0	0	0	0	0	0	0	0	0	0	0	0	0	0	0	0	0	0	0	0	0
ALDH3A2	11.91	0.42	23.31	0.66	19.06	1.92	60.07	43.32	0.31	0.54	24.99	42.63	135.86	24.93	21.54	70.5	1.69	91	7.29	37.65	113.29	3.73	29.94	41.51	54.46	40.32	46.3	55.2	46	41.61	18.78	58.34	55.11	16.27	36.44	39.74	71.48	52.55	43.71	32.91	49.08	58.99	20.58	65.46	129.58	27.51	9.4	27.16	50.58
ALDH3B1	0.21	0	1.94	3.3	0.23	0	0.37	0	0	0.23	0.33	0.14	0.92	0.22	0.03	3.2	1.29	2	35.46	0.53	1.21	2.02	0.27	0	0.89	0	2.79	0	0.65	0	0	0.02	0.13	0	0.75	14.81	0	0	1.8	0	0	0	0	0	0	0	0	0.4	0.87
ALDH3B2	0	0	0	0	0	0	0	0	0	0	0	0	0	0	0	0	0	0	0	0	0	0	0	0	0	0	0	0	0	0	0	0	0	0	0	0	0	0	0	0	0	0	0	0	0	0	0	0	0
ALDH4A1	122.65	0	0	0	0	0	7.89	21.07	42.06	0	0.4	0.71	0	10.84	0	0	0	0	8.48	2.99	0	0	0	0	0.43	9.88	12.45	0	8.23	19.56	14.78	8.62	0.82	0	4.43	0	0	12.72	0.45	5.14	0.34	2.7	0	6.5	0	0	0	0	15.04
ALDH5A1	0.58	0.13	0	133.9	0	0	4.28	0.17	0	0	0.68	0.19	1.52	0.3	0	2.37	0	1.58	0.86	2.74	0.27	0	0.61	0	0.12	0	0	0.5	0	0	0	0	0.08	0.27	1.36	0	4.07	10.92	1.17	0	0.69	0.89	0	0.1	0.09	0	0	0	0.22
ALDH6A1	7.86	1.16	75.87	8.37	7.7	8.36	14.38	27.98	40.08	4.45	9.52	12.44	4.62	6.66	19.02	1.73	4.41	8.93	48.21	4.26	9.33	10.52	2	31.36	23.78	16.6	3.7	1.62	13.41	6.76	0	6.01	13.12	14.68	10.65	0	11.44	16.58	10.9	24.31	11.64	11.84	3.45	4.36	0.35	0	13.37	7.6	5.66
ALDH7A1	36.16	0.64	0.16	0.27	23.1	162.08	53.24	48.09	3.72	0	13.74	53.79	39.15	35.81	65.99	74.31	162.75	29.62	231.17	64.43	46.43	23.04	63.25	25.84	57.13	36.58	52.37	33.6	36.56	50.49	36.53	53.07	51.42	14.37	28.94	61.72	9.23	40.78	77.96	56.55	57.71	31.74	25.46	45.31	2.22	42.91	36.87	52.82	29.33
ALDH8A1	0	0	0	1.44	0	0.97	0.06	0	0	0.28	1.45	0	0	0	0	0	0	0	1.65	0.02	0.4	0.23	0	0	0	0	0	0	0	0	0	0.05	0	0	0	0	0	0	0.61	0	0	0	1.12	0.16	0.17	0	0.76	0	0
ALDH9A1	78.58	84.61	0	0	169.96	0	53.33	68.44	0	0	91.68	66.99	182.9	18.26	25.67	32.21	0.28	21.87	0	69.84	105.05	195.67	51.81	74.24	80.72	58.63	56.44	40.6	68.61	69.27	69.97	29.26	9.11	0	40.09	29.61	0	24.09	44.41	11.05	51.86	80.87	159.08	65.03	0.2	0	51.09	47.95	32.35
ALDOA	879.83	98.27	866.78	350.73	680.52	210.7	1032.94	469.08	417.01	600.48	764.68	361.74	374.37	460.53	303.32	235.62	403.96	497.67	263.99	373.15	275.1	846.83	373.03	282.68	389.04	411.55	492.34	474.59	384.68	509.51	319.68	308.54	289.2	521.74	405.14	507.36	454.84	327.58	500.43	473.71	419.04	479.89	332.44	417.17	1752.01	201.21	479.73	458.47	496.14
ALDOB	0	0	0	0	0	0	0	0	0	0	0	0	0	0	0	0	0	0	0	0	0	0	0	0	0	0	0	0	0	0	0	0	0	0	0	0	0	0	0	0	0	0	0	0	0	0	0	0	0
ALDOC	594.35	0	0	0	0	0	62.94	63.89	0	0	124.96	46.07	0	20.15	29.46	0	0	23.42	0	12.61	33.06	9.75	55.91	0	5.64	35	25.91	69.88	45.92	8.63	21.41	68.74	22.3	36.35	16.29	0	0	32.25	25.03	20.3	22.81	32.28	6.71	50.82	0	0	16.87	39.61	11.9
ALG1	0	1.61	3.51	6.07	10.03	2.66	39.88	26.19	84.81	1.04	11.45	6.5	10.02	13.62	19.72	16.35	37.38	6.36	116.97	14.72	14.01	0.93	17.59	0	16.48	10.05	9.33	23.25	13.59	11.55	0	6.93	31.56	4.88	8.15	7.84	4.64	18.32	7.83	14.45	17.18	6.49	5.28	9.01	13.8	77.79	10.62	13.19	28.3
ALG10	0	0	0	0	12.1	0	0	0	0	0	0	18.23	0	5.9	0	15.39	0	5.22	1.97	1.95	3.26	0	0	9.85	3.41	0	2.25	0	1.71	0	0	0.42	6.41	0	1.39	0	0	46.76	3.51	0	0.26	1.4	4.89	0.14	0	0	0	0	12.63
ALG10B	1.05	0	0.6	0.36	2.42	0.84	0.5	5.03	0.51	1.36	1	2.31	0.51	0.67	5.44	0.84	0.69	2.56	3.1	2.21	3.46	0.33	0	4.83	1.32	3	2.21	0.38	3.15	0.34	12.37	1.09	0.08	0.23	2.99	0	0	1.73	5.61	5.05	1.63	3.1	1.05	0.73	1.07	10.05	7.17	0.64	0
ALG11	28.7	0	0.29	0	0.21	74.9	46.22	70.55	0	0	0.49	4.07	0	21.85	42.28	0	0	14.92	75.28	3.08	4.17	50.98	0	12.05	21.29	8.75	9.22	7.12	2.36	39.73	40.9	0	14.95	9.56	11.66	4.41	3.89	0	24.17	8.61	25.02	62.56	6.23	4.63	222.4	0	20.47	4.95	4.59
ALG12	0	0	0	0.54	0	0	8.17	4.49	0	0	0.28	32.83	27.05	36.31	0	47.56	0	0	0.26	2.17	15.51	0	19.91	0	6.91	16.59	2.98	69.58	0	11.89	0	8.54	7.85	0	6.28	0	0	6.35	3.7	13.99	15.04	11.12	8.94	10.57	0	43.35	29.85	8.07	34.77
ALG13	1.91	0.13	0	0.3	0.14	2.47	20.53	52.83	0.18	1.42	57.54	82.37	28.13	64.38	91.53	71.57	0.15	53.69	41.58	7.9	32.17	14.36	38.71	104.95	25.32	39.12	52.51	64.32	51.26	47.89	64.5	4.19	67.7	23.54	58.16	33.58	2.6	53.51	107.85	30.27	30.86	78.56	63.29	56.41	0.13	34.36	70.33	47.76	92.54
ALG14	56.13	0	0	0	0	0	0	9.4	0	0	20.24	29.61	0	4.37	0	0	0	0	0	48.46	0	0	0	0	1.17	0	0	0	0	0	0	0	0.43	0	16.74	0	0	0	2.74	55.61	0	0	0	0	0	0	1.05	0.72	0
ALG1L	1.79	27.59	3.88	0	6.34	1.55	15.73	3.17	0.25	9.63	129.7	11.41	10.45	6.79	0	0	0	0	12.58	9.84	0.85	27.58	9.96	0	4.31	15.52	0	14.77	10.76	0	0	9.97	9.14	8.62	2.63	0	0	9.48	11.8	0	11.05	0	8.23	3.87	0	0	4.84	8.24	5.92
ALG1L2	0	2.54	32.36	0	0	0	0	0	0	0	0	0	0	15.32	0	0	0	0	0	0	0	0	0	0	0	0	0	0	0	0	0	0	0	0	0	0	0	0	0	0	0	0	0	0	0	0	0	0	0
ALG1L9P	0.52	0	1.5	5.71	0	3.48	0.22	1.63	0.21	1.13	8.4	1.56	13.7	15.17	0	0	0	5.6	1.52	0.49	2.21	0.48	1.85	0	4.09	9.8	0	4.19	0	0	0	0.27	0.2	0.69	0.37	0	0	5.46	0.98	16.97	0.94	0	1.5	1.68	0	0	0.98	1.23	0
ALG2	0	41.19	0	0	0	1.83	34.13	6.77	0	0	0.23	26.36	7.31	17.12	2.83	66.72	147.63	61.69	37.38	20.59	23.28	0	22.65	10.91	20.58	43.35	22.39	47.41	60	4.97	12.33	18.58	18.74	36.4	20.32	26.1	2.7	115.52	21.63	27.28	16.85	95.28	55.07	21.85	0	0	42.76	17.9	22.65
ALG3	0.43	191.77	16.27	0	24.98	2.21	139.45	216.75	244.65	98.07	121.27	59.74	93.12	57.45	32.62	95.49	531.28	62.98	1.65	18.53	48.9	61.36	35.48	43.83	55.01	65.4	88.85	123.64	38.95	75.31	0	83.13	11.29	0	25.94	183.54	132.74	92.01	52.79	116.68	60.47	43.55	85.64	28.1	0.36	0	33	145.34	34.93
ALG5	0.56	309.94	220.86	0	266.11	46.66	269.52	37.45	114.1	138.3	50.48	130.36	274.36	138.67	43.94	169.58	319.56	42.4	2.78	20.73	58.14	0.5	148.83	52.11	78.52	137.92	73.05	81.22	45.15	84.8	63.87	25.57	71.31	451.2	88.93	155.88	38.73	67.21	47.99	51.66	66.89	93.26	192.74	66.61	0	259.64	54.96	121.42	215.46
ALG6	0.18	0	0	438.47	1.79	142.97	11.05	0.29	5.47	199.92	1.17	53.92	0	33.79	18.94	1.19	0.21	29.05	0.18	18.59	12.4	62.29	14.52	36.52	5.44	27.43	18.74	35.2	23.73	26.74	82.59	72.85	16.13	0	13.45	10.92	0	2.22	12.5	22.84	6.94	12.97	48.55	6.61	0	60.65	32.55	13.89	20.65
ALG8	12.64	0.31	338.67	0	0.41	0.71	208	175.03	242.98	1.1	45.36	128.96	13.13	193.05	88.22	36.58	54.89	215.23	0.37	143.52	134.28	0.32	143.67	131.13	88.92	62.78	89.83	162.88	160.91	70.82	63.55	71.9	127.6	13.55	112.06	134.48	78.9	79.78	157.29	157.31	191.03	71.67	256.5	37.25	166.87	0	133.2	67.26	97.46
ALG9	0.57	0	7.95	0.82	0.09	0.16	1.9	0.93	0	0.11	0	0	0	4.81	2.48	0	0.08	0	0.34	1.39	1.53	0	0.16	4.98	0.38	4.03	6.82	0.39	0.67	0.32	0	3.1	2.17	0.05	3.5	5.96	0	0.6	0	0.99	4.39	0	5.96	4.01	0	0	7.12	2.82	0
ALK	0	0	0	0	0	0	0	0	0	0	0	0	0	0.12	0	0	0	0	0	0	0	0	0	0	0	0	0	0	0	0	0	0	0	0	0.07	0	0	0	0	0	0	0	0	0	0	0	0	0	0.12
ALKBH1	0	0	0	0	0	0	9.08	0	0	0	0	8.83	0	0	0	17.12	0	12.68	0	4.43	13.92	0	4.27	0	6.73	0	10.91	0	6.22	4.67	0	4.54	32	0	5.59	0	0	21.83	15.25	2.14	2.51	8.5	0	2.89	0	0	4.97	0	0
ALKBH2	562.04	125.71	1.82	0	0.6	0	30.92	0	0	0	0	14.2	0	13.77	64.93	9.88	0	40.49	10.99	21.93	2.76	0	9.43	0	3.77	36.37	0	10.84	0	13.85	0	0	9.51	31	7.73	0	0	0	31.1	0	4.44	16.18	9.82	7.67	16.63	0	3.02	0	0
ALKBH3	0	0.33	0	0	0	0	10.24	0	41.2	0.39	0	10.91	0	1.45	10.35	0	0	3.53	0	0.74	23.72	15.6	0	0	0	0	0	0	6.91	1.3	0	0	0	0	1.31	0	0	2.43	4.71	0	1.57	0	3.77	5.67	0	0	13.63	0	6.02
ALKBH3-AS1	0	0	0	0	0	0	0	0	0	0	0	0	0	0	0	0	0	0	0	0	0	0	0	0	0	0	0	0	0	0	0	0	0	0	0	0	0	0	0	0	0	0	0	0	0	0	0	0	0
ALKBH4	0.89	1.08	1.65	3.48	0	0	39.91	2.78	0.72	0	0	3.49	5.3	4.22	22.28	9.75	0	2.68	0.74	1.94	4.04	0.45	5.54	0	13.82	12.63	10.03	5.04	7.62	11.33	0	12.16	0.32	0	11.67	0	57.48	0	0.7	0	3.99	6.15	0.84	19.57	0.54	0	0.63	0.44	0
ALKBH5	0.36	44.43	0	0	0	6.63	23.64	14	0.15	61.27	9.16	11.76	0	27.97	23.24	14	0.2	20.59	0	4.64	6.96	1.59	0.87	0	6.83	19.68	20.44	16.17	7.76	6.42	10.14	10.78	0.99	0	8.13	0	0	10.91	15.24	12.81	14.79	16.55	9.53	4.33	0	0	22.36	14.92	1.8
ALKBH6	5.42	0	0	0	0	0	72.11	5.33	0	0	0.73	0	0	4.13	35.39	51.05	4.65	0	16.78	2.78	4.97	94.95	2.12	0	9.7	0	0	36.38	0	0	0	7.92	0	26.5	13.75	0	0	4.15	9.26	0	11.62	9.69	0.81	0.97	0	0	9.12	6.99	8.54
ALKBH7	120.65	151.14	0	0	106.49	77.12	79.38	14.05	70.9	0	80.59	56.92	0.72	34.34	110.44	30.79	0	16.73	106.56	45.97	20.66	42.03	43	70.97	48.57	24.61	43.16	46.57	32.79	47.74	53.51	57.93	25.84	0.91	34.07	28.31	128.94	34.54	32.4	16.91	41.52	40.33	54.23	50.74	0.77	78.58	28.81	27	41.62
ALKBH8	0.15	0	0.18	0	0	0	0	0.24	0	0	0	1.04	49.01	2.74	31.55	8.84	0	9.34	0.15	6.89	4.24	0	10.53	0	0.5	7.03	3.47	6.86	5.27	0	0	0.16	0	0	8.61	9.1	1.88	0	2.15	0	0	12.96	12.4	3.67	0	0	6.55	0	0.96
ALLC	0	0	0	15.2	0	0	0	0	0	0	0	0	0	0	0	0	0	0	0	0	0	0	0	0	0	0	0	0	0	0	0	0	0	0	0	0	0	0	0	0	0	0	0	0	0	0	0	0	0
ALMS1	0	22.66	0	0	0	0.08	5.73	4.27	0.04	0	0	6.72	2.66	3.36	1.22	3.07	0	0	0	4.88	7.23	0	0.95	2.36	1.72	0.54	2.69	3.29	5.31	6.9	15.99	9	0.09	23.23	4.21	5.64	0	4.59	4.12	23.57	2.04	2.47	6.45	0.17	0.08	15.65	10.36	6.33	6.4
ALMS1-IT1	0	0	0	0.9	0	0	0	0.52	0	0	0	0.48	0	0	0	0	0	0	0	0	0.36	0	0	0	0	2.05	0	0	3.07	0	0	0.75	0	0	0	0	0	51.73	1.67	0	0.22	0	0	0	0	0	0	0	0.45
ALMS1P	0	0	0	0	0	0	0	0	0	0	0	2.51	0	0	0	0	0	0	0	0.36	0	0	0.4	0	0	0	0	0	0	0	0	0	0	0	0	0	0	0	0	0	0	1.76	0.1	0	0	0	0	0	0
ALOX12	0	0	0	0	0	0	0	0	0	0	0	0	0	0	0	0	0	0	0	0	5.73	0	0	0	0	0	0	0	0	0	0	0	0	0	0.92	0	0	0	0	0	0	0	0	0	0	0	0	0	0.66
ALOX12-AS1	0	0	0	0	0	0	0	0	47.81	0	0	0	0	0	0	0	0	0	0	0	0	0	4.72	0	1.67	0	0	0	0	0	0	0	0	0	0.71	0	0	0	0	0	0	0	0	0	0	0	0	0	0
ALOX12B	0	0	0	0	0	0	0	0	0	0	0	0	0	0	0	0	0	0	0	0	0	0	0	0	0	0	0	0	0	0	0	0	0	0	0	0	0	0	0	0	0	0	0	0	0	0	0	0	0
ALOX12P2	1.33	0	136.95	0	0	0	0	0	0	0	0	0.61	0	4.74	0	0	0.76	1.97	0.71	0	1.35	0	0	0	0.37	0	0	0.91	0	0	0	0	0.41	0	0	0	0	4.07	4.27	0	0	0	2.66	0.16	0	0	0	0.8	0.28
ALOX15	0	0	0	0	0	1.16	0.12	0	0	0.25	0.25	0	0	0	2.95	1.5	0	0	0	0	0	0	0.45	0	0	0	0	0	0	0	0	0	0	0	0.21	0	0	1.4	0	0	0.3	0	0	0.32	1.31	0	0.35	0.69	0
ALOX15B	0	0	0	0.51	0	0	0	0	0	0	0	0.34	0	0	0	0	0	0	0	0	0	0	0	0	0	0	0	0	0	0	0	0	0	0	0	0	0	0	0	0	0	0	0	0	0	0	0	0	0
ALOX15P1	0	0	0	0	0	57.26	0	0	0	0	0	5.32	0	0	0	6.34	0	0	0	0	0	0	0	0	0	0	0	0	0	0	0	0	0	0	0.46	0	0	0	9.2	0	1.28	0	0	0	18.17	0	0	0	0
ALOX5	0	0	0	0	0	0	0	23.89	0	0	0	0	0	0	0	0	0	0	0	0	0	0	0	12.96	0	0	0	0	0	0	0	0.27	0	0	0.61	0	0	0	0	0	0.34	0	0	0	0	0	0	1.54	0
ALOX5AP	0	0	0	0	0	0	0	0	0	0	0	0	0	0	0	0	0	0	0	0	0	0	0	0	0	0	0	0	0	0	0	0	0	0	0	0	0	0	0	0	0	0	0	0	0	0	0	0	0
ALOXE3	0	0	0	0	0	0	0	0	0	0	0	0	0	0	0	0	0	0	0	0	0	0	0	0	0	0	0	0	0	0	0	0	0	0	0	0	0	0	0	0	0	0	0	0	0	0	0	0	0
ALPI	0	0	0	0	0	0	0	0	0	0	0	0	0	0	0	0	0	0	0	0	0	0	0	0	0	0	0	0	0	0	0	0	0	0	0.04	0	0	0	0	0	0	0	0	0	0	0	0	0	0
ALPK1	0.36	0	1.44	1.3	0	2.26	0	0.96	0.11	2.01	5.53	0.59	1.53	1.37	1.6	1.53	0	0	3.06	0.77	3.34	0.21	1.38	0	0.18	0.69	1.34	0.21	7.13	0.39	0	0.46	0.66	0.11	1.56	0	0	0	0.28	0	0.33	1.8	1.21	0.67	0.39	0	0.55	0.45	0.17
ALPK2	0	0	0	0	0	0	0	0	0	0	0	0	0	0	0	0	0	0	0	0	0	0	0	0	0	0	0	0	0	0	0	0	0	0	0	0	0	0	0	0	0	0	0	0	0	0	0	0	0
ALPK3	0	0	0	0	0	0	0	0	0	0	0	0	0	0	0	0	0	0.99	0	0	0	0	0	0	0.18	0	0	0.23	0.48	0	0	0	0	0	0.13	0	0	0	0.79	1.5	0	0	0.99	0	0	0	0	0.4	2.1
ALPL	256.31	1.78	0	0	0.24	2.4	56.49	27.06	0.79	5.36	12.82	27.02	71.49	44.07	41.65	30.83	4.86	23.15	93.75	51.34	41.56	21.16	39.76	66.92	41.78	45.41	70.61	37.45	37.14	24.8	45.41	52.12	37.22	0.13	49.27	32.03	19.9	32.31	131.59	39.99	35.69	13.53	8.16	17.08	79.48	0	23.35	54.36	28.64
ALPP	0	0	0.53	0	0.28	0.42	0.22	0	0	0	0	0.32	0	0	0	0	0	0	0	0	0.26	0	0	0	0	0	0	0	0	0	0	0	0	0	0	0	0	0	0	0	0	0	0	0	0	0	0	0	0
ALPPL2	0	0	0	0	0	0	0	0	0	0	0	0	0	0	0	0	0	0	0	0.92	0	0	0	0	0	0	0	0	0	0	0	0	0	0	0.17	0	0	0	0	0	0	0	0	0	0	0	0	0	0
ALS2	0.22	0.89	12.48	21.78	0.19	0	0.11	6.21	0.17	1.53	0.23	3.1	56.69	2.65	0	25.54	0.24	9.44	1	9.6	10.51	0.39	0	8.83	1.86	12.25	15.11	19.92	8.35	5.44	9.99	45.84	1.9	0	3.35	5.28	2.64	46.7	6.36	0	19.08	1.52	1.36	6.82	0.16	35.43	17.54	6.93	9.94
ALS2CL	0	0	0	0	0	0	0	6.44	0	0	0	0.6	0	1.57	0	0	0	0	0.29	0	1.8	0	15.93	18.52	0	0	2.11	0	2.15	0.6	0	0	0	0	2.6	0	0	0.71	1.71	0	0	0	0.61	0.13	0	0	0.74	3.06	0
ALS2CR11	0	0	0	0	0	0	0	0	0	0.69	0	0	0	0	0	0	0	0	0	0	0	0	0	0	0	0	0	0	0	0	0	0	0	0	0	0	0	0	0	0	0	0	0	0	0	0	0	0	0
ALS2CR12	1.73	0	0	0	0	0	0	0	0	0	0	0	0	0	0	0	0	0	0	0	0	0	0	0	0	0	0	0	0	0	0	0	0	0	0	0	0	0	0	0	0	4.96	0	0	0	0	0	0.42	0
ALX1	0	0	0	0	0	0	0	0	0	0	0	0	0	0	0	0	0	0	0	0	0	0	0	0	0	0	0	0	0	0	0	0	0	0	0	0	0	0	0	0	0	0	9.22	0	0	0	0	0	0
ALX3	0	0	0	0	0	0	0	0	0	0	0	3.48	0	0	0	0	0	0	0.83	0	1.03	0	0	0	0.7	0	0	0	0	6.91	0	0	0	0	0	0	0	0	0	0	0	0	0	0	0	0	0	0.5	0
ALX4	0	0	0	0	0	0	0	0	0	0	0	0	0	0	0	0	0.38	0	0	0	0	0	0	0	0.19	0	0	0	0	0	0	0	0	0	0	0	0	0	0	0	0	0	0	0	0	0	0	0	0
ALYREF	0	0	88.7	0	0.51	0.97	0.89	29.84	0	0	3.7	23.74	0.44	14.7	7.51	79.11	0	30.69	89.37	29.46	30.89	0.51	8.45	86.82	18.21	23.41	13.2	18.99	35.1	7.53	0	22.6	30.54	0.28	22.06	34.63	179.24	28.17	5.47	20.68	54.58	0	32.14	34.12	0	0	58.46	59.17	20.37
AMACR	0	5.94	0	0	0	0	0	0	0	0.19	0	10.18	0	0	2.5	0	0	8.74	4.82	0	0	0	0	0	0	2.12	0	0	0	3.14	0	0	0	0	6.45	0	0	7.17	3.13	2.12	0	1.69	1.12	0.67	41.57	0	0	0	0
AMBN	0	0	0	0	0	0	0	0	0	0	0	0	0	0	0	0	0	0	0	0	0	0	0	0	0	0	0	0	0	0	0	0	0	0	0	0	0	0	0	0	0	0	0	0	0	0	0	0	0
AMBP	0	0	0	0	0	0	0.22	0	0	0.43	0	0	0.33	0	0	0	0	0	0	2.43	0.53	0	0	0	0	0	0	1.8	15.19	0	0	0	4.57	0	0.2	0	0	0	2.07	0	1.15	0	0	0	0	0	0	0	0
AMBRA1	0.32	0	3.05	0.25	0.1	50.5	0.23	0.58	0	1.65	0.11	4.02	0.2	2.68	0	0	0	2.01	0.36	3.36	1.7	0.18	13.89	0	1.26	2.15	7.07	0.51	4.04	5.65	7.01	0.28	0.34	0	4.25	14.84	0	0	2.05	0	1.45	7.93	0	0.9	0.1	0	3.99	2.8	2.17
AMD1	27.65	77.01	50.36	0.8	2.69	93.94	42.75	135.43	1.01	33.7	41.34	144.3	50.13	101.38	29.53	193.88	24.32	91.25	8.91	74.68	117.33	65.64	184.55	80.5	85.42	102.84	57.43	78.37	148.42	79.14	134.98	105.56	42.24	24.56	70.94	138.81	30.12	53.11	149.06	79.16	50.41	73.23	83.06	53.8	0	33.42	53.72	92.65	151.57
AMDHD1	0	0	0	0	0	0	0	0	0	0	0	0	0	0	0	0	0	0	0	0	0.35	0	0	0	0	0	0	0	0	0	0	0	0	0	0	0	0	0	0	0	0	0	0	0	0	0	0	0	0
AMDHD2	0	227.32	0	0	0	159.91	0	0	0	0	72.25	2.7	0	5.25	5.12	0	0	7.78	0	0	0	0	0	0	8.5	0	0	11.34	6.84	0	0	9.17	0	0	0.83	0	0	8.88	0	0	7.76	0	11.67	7.57	0.32	0	6.45	1.41	0
AMELX	0	0	0	0	0	0	0	0	0	0	0	0	0	0	0	0	0	0	0	0	0	0	0	0	0	0	0	0	0	0	0	0	0	0	0	0	0	0	0	0	0	0	0	0	0	0	0	0	0
AMELY	0	0	0	0	0	0	0	0	0	0	0	0	0	0	0	0	0	0	0	0	0	0	0	0	0	0	0	0	0	0	0	0	0	0	0	0	0	0	0	0	0	0	0	0	0	0	0	0	0
AMER1	0	0	0	1.63	0	0	0	0.68	0	2.17	0.39	1.38	0	0.89	0	0	0.42	1.28	0	0.07	0.19	0	3.99	3.61	0.36	0	0	0.25	1.88	0	4.09	0.25	0.04	4.67	0.4	0	0	0	0	2.58	2.84	0.49	4.44	1.8	0	0	0	0	3.09
AMER2	0.06	0	0	0.22	0	0	0	0.09	0	0	0.07	0	0	0	0	0	0.05	0	0	0	0.31	0.06	0	0	0	0	0	0	0	0	0	0	0	0	0	0	0	0	0	0	0	0	0.09	0	0.39	0	0	0	0
AMER3	0.28	0.14	0.16	1.24	0	0	0.53	0.63	0.33	0	0	0.43	0.16	0.68	0	0	0.38	0	0.1	0.45	0.36	0.21	0.16	0	0	0	0	0	1.72	0.4	0	0.11	0.1	0	0.45	5.92	0	0.61	0.29	1.77	0	0.7	0.49	0.55	0	0	0.98	0.4	0.26
AMFR	0	0	0	0	0.3	0	0.79	0.27	0.14	0	13.82	12.38	0	1.45	2.22	24.46	0	4.53	0.84	24.34	3.11	2.58	11.09	17.08	19.51	14.81	5.84	9.11	8.88	7.78	0	0.18	0.1	0.16	4.51	0	23.28	1.04	0.4	0	6.26	2.43	5.45	1.94	0	0	6.6	0.61	27.05
AMH	0	0	0	0	0	0	0	0	0	0	0	0	0	0	0	0	0	2.72	0	0	0	0	0	0	0	0	0	1.26	0	0	0	0	0	0	0.14	0	0	0	0	0	0	0	0	0	0	0	0	0	0
AMHR2	0	0	0	0	0	0	0	0	0	0	0	0	0	0	0	0	0	0	0	0	0	0	0	0	0	0	0	0	0	0	0	0	0	0	0	0	0	0	0	0	0	0	0	0	0	0	0	0	0
AMICA1	0	0	0	0	0	0	0	0	0	0	0	0	0	0	0	0	0	0	0	0	0	0	0	0	0	0	0	0	0	0	0	0	0	0	0	0	0	0	0	0	0	0	0	0	0	0	0	0	0
AMIGO1	0	0	0	0	0	0	0	0	0	0	0	0	0	0	0	0	0	0	0	0	0	0	0	0	0	0	5.71	0	0	0	0	0	0	0	0.12	0	0	0	0	0	0	0	0	0	0	0	0	0	0
AMIGO2	0	0	0	0	0	0	0	0	0	0	0.43	0	0.31	0.24	4.14	23.9	0	0	0	1.18	0	46.51	9.81	10.08	0	0	2.3	7.44	0	0.66	0	0.85	9.52	0	4.5	12.06	0	0	3.33	0	0	1.13	6.41	0.72	0	33.48	0	0	10.63
AMIGO3	0	0	0	0	0	0	0	0.32	0	0	0	1.99	0	0.25	0	6.75	0	9.17	0	0	0.5	42.03	0	0	7.22	7.19	4.73	4.26	0	7.43	0	12.92	0	0	2.13	0	0	0	0	0	4.62	0	0	8.69	0	34.46	14.8	2.22	1.83
AMMECR1	24.61	20.16	1.62	0	0	0	4.35	20.55	9.69	8.48	0	32.93	0	27.08	20.51	23.53	0	27.53	0	25.63	27.89	0	10.92	11.54	7.3	30.89	7.89	21.88	39.98	48.91	32.62	10.11	4.05	10.41	15.12	13.81	0	9.13	17.34	10.31	15.39	5.62	45.26	17.13	0	19.16	19.75	23.91	10.3
AMMECR1L	0	0	0	0	0	0	0	0	0	0	0	1.98	0	15.37	6.85	0	56.8	0	15.71	4.88	0	0	0	6.6	0.22	1.53	1.51	2.17	29.73	12.46	0	1.11	1.62	11.2	2.72	7.9	0	0.8	0.62	4.72	1.21	0	0.31	0.09	0	0	0.59	0.31	1.67
AMN	0	0	0	0	0	0	0	0	0	0	0	0	6.13	0	0	0	0	0	0	0	0	0	0	0	0	0	0	0	0	0	0	0	0	0	0	0	0	0	0	0	0	0	0	0	0	0	0	0	0
AMN1	0	0	95.3	0	0	191.66	0	48.66	0	0	0	18.65	0	20.17	7.71	12.29	0	11.12	0	9.35	137.84	0	35.74	15.73	44.83	20.61	21.53	1.29	19.08	39.69	0	1.15	0.5	0	17.27	37.64	0	22.97	28.23	7.96	13.44	22.35	105.73	22.17	0.26	0	0	0	35.71
AMOT	0	0	0	0	0	0	0	0	0	0	0	0	0	4.43	0	0	0	0	0	0	0	0	0	0	0.15	5.42	0	1.15	0.81	0	0	7.54	0	16.65	0.02	0	0	0	0	9.22	0	0	0	1.6	0	0	0	0	4.24
AMOTL1	0	0	0	0	4.11	0	0	0.22	0	0	0.72	8.66	0	7.73	10.73	17.2	0	3.59	0	4.14	14.55	0.98	23.71	3.45	7.52	5.58	11.79	19.74	8.22	1.54	3.9	15.42	0	0	5.66	20.27	0	0.42	9.11	6.77	9.57	8.81	0.24	3.32	0	0	4.95	13.97	7.41
AMOTL2	31.54	0.1	0	0	5.66	0	0.06	9.96	6.54	0	0	11.54	28.24	5.92	0	2.4	0	5.42	0	1.7	7	0	3.78	12.27	2.85	9.22	5.6	2.01	4.25	7.19	34.7	0	3.46	1.3	3.44	0	0	2.24	9.56	0	12.06	15.69	16.1	3.31	0.1	20.38	0	0.15	28.28
AMPD1	0	0	0	0	0	0	0	0	0	0	0	0	0	0	0	0	0	0	0	0	0	0	0	0	0	0	0	0	0	0	0	0	0	0	0	0	0	0	0	0	0	0	0	0	0	0	0	0	0
AMPD2	0	0.15	36.06	0	0.16	0	0	0.26	0	0	18.12	3.72	0	8.56	0	5.9	0	0	0	0.17	0.66	0	7.33	9.07	7.04	4.19	0	1.49	22.68	5.91	0	3.2	1	0	2.42	0	0	14.32	2.32	1.62	4.07	16.5	8.8	0	68.6	58.18	6.47	2.66	13.42
AMPD3	0	0	0	0	0	0	0	0	0	0	0	0	0	0	0	0	0	0	0	0	0	0	0	0	0.25	0	0	1.89	0	0	0	0	0	0	0.11	0	0	0	0.36	0	8.46	0	17.91	0	0	0	0	0	0
AMPH	0	0	0	0	0	0	2.97	0	54.68	9.14	0	0	0	0	0	0	0	0	1.28	3.63	0	0	2.42	0	0	0	0	0	3.23	0	0	0	2.52	0	7.11	0	0	0	0.44	26.67	15.15	1.33	0	0	0	0	0	0	0
AMT	0	0.53	0	0	0.27	0	19.53	0	0	0	8.47	6.85	0	17.46	16.51	0	0	0	89.36	12.66	13.21	19.44	6.45	0	4.05	3.68	25.36	0	7.8	0	17.99	0	7.31	4.14	4.34	0	0	0	5.44	5.69	17.01	15.19	28.31	13.31	0	0	6.81	10.33	1.15
AMTN	0	0	0	0	0	0	0	0	0	0	0	0	0	0	0	0	0	0	0	0	0	0	0	0	0	0	0	0	0	0	0	0	0	0	0	0	0	0	0	0	0	0	0	0	0	0	0	0	0
AMY1A	0	0	0	0	0	0	0	0	0	0	0	0	0	0	0	0	0	0	5.51	0	0	0	0	0	0	0	0	0	0	0	0	0	0	0	0	0	0	0	0	0	0	0	0	0	0	0	0	0	0
AMY1B	0	0	0	0	0	0	0	0	0	0	0	0	0	0	0	0	0	0	0	0	0	0	0	0	0	0	0	0	0	0	0	0	0	0	0	0	0	0	0	0	0	0	0	0	0	0	0	0	0
AMY1C	0	0	0	0	0	0	0	0	0	0	0	0	0	0	0	0	0	0	0	0	0	0	0	0	0	0	0	0	0	0	0	0	1.03	0	0	0	0	0	0	0	0	0	0	0	0	0	0	0	0
AMY2A	0	0	0	0	0	0	0	0	0	0	0	0.12	0	0	0	0	0	0	0	0	0	0	0	0	0	0	0	0	0	0	0	0	0	0	0.3	0	0	0	0	0	0.49	2.64	0	0	0	0	0	0	0
AMY2B	0	0	0	0	0	0	0	0	0	0	0	1.05	0.21	11.63	0	0	0	0	0	0	7.86	0	6.1	0	0.46	0	9.46	0	2.4	7.67	0	0	7.79	0	2.56	0	0	0	0	0	0	0	0	1.57	0	0	9.04	0	0
AMZ1	0	0	0	0.94	0	0	0	0	1.42	0.28	0	0.4	0	0	0	0.8	0	0	0.89	0	0	0	0.47	0	0	0	0	0	2.48	0	0	0	0.11	0.34	0.11	0	1.78	0.89	0.25	0	0	0	0.16	0.61	0.12	0	0	0	0.37
AMZ2	0	10.29	0	1269.87	248.58	0	114.85	116.22	141.91	400.79	138.49	36.76	15.12	96.25	40.73	48.26	129.39	105.34	102.41	75.71	21.35	322.69	4.74	202.78	55.03	65.23	46.09	46.55	72.28	61.12	99.31	74.96	13.52	115.37	78.36	80.88	5.53	50.55	93.44	19.11	63.57	144.14	98.67	70.39	113.43	133.54	20.58	60.86	51.52
AMZ2P1	0	0	59.29	0	0	42.05	0	7.56	38.51	104.9	0	8.32	0	0.94	0	35.54	0	0	0.18	0	0	0	1.6	26.82	3.42	2.28	2.04	7.44	21.44	12.5	11.14	0	0	82.33	6.45	0	0	0	0	24.36	3.57	2.5	0	0.95	0	36.1	13.72	0	4.01
ANAPC1	0	0.92	36.18	0.16	1.12	0.13	18.91	13.44	11.82	0	8.15	17.51	5.23	42.28	17.17	18.46	0	9.07	6.75	5.85	13.44	25.03	13.74	21.24	13.04	10.03	24.3	17.62	16.98	9.12	7.9	20.24	19.47	16.43	11.67	13.28	9.77	30.04	19.14	9.87	11.14	21.86	14.35	15.02	2.3	0	14.73	7.98	8.15
ANAPC10	61.93	0.43	96.77	0	0.42	0	73.54	47.13	309.04	2.03	0	28.75	42.01	40.71	23.16	22.43	0.59	22.67	250.69	42.53	49.25	0	44.74	21.54	38.87	82.61	73.12	74.55	59.72	25.24	0	16.74	27.91	0	31.18	0	0	43.71	46.43	26.94	35.36	73.45	14.7	62.98	0	0	72.96	69.45	18.4
ANAPC11	1035.29	1429.37	191.01	3.09	1075.78	696.64	928.51	464.22	843.08	299.86	1014.93	392.83	692.02	371.29	648.38	568.43	990.86	442.37	692.36	421.81	217.29	404.98	439.2	395.17	317.18	258.61	663.22	359.88	280.9	474.02	508.11	540.79	490.89	789.56	487.9	492.8	1403.21	294.72	268.59	331.83	439.85	621.83	279.23	443.97	664.23	499.95	231.44	198.15	303.88
ANAPC13	0.52	2.7	0	0	0.47	324.49	134.55	31.68	0	0.51	36.2	155.66	90.33	128.34	133.1	192.44	0	107.49	148.24	74.28	140.1	329.08	239.69	26.17	49.91	100.97	129.11	60.1	73.33	185.23	59.18	0	153.6	333.84	79.25	156.55	26.51	141.06	144.42	76.85	116.06	63.2	85.69	109.24	478.3	0	53.62	97.71	27.31
ANAPC15	373.01	1025.84	0	1.71	2.21	2.79	324.28	158.45	263.87	702.41	536.19	104.61	343.61	132.18	96.84	47.5	163.02	29.33	364.37	59.08	178.52	442.04	143.06	124.47	69.43	19.18	130.16	40.84	105.38	148.39	140.76	88.36	73.03	511.43	117.74	131.48	175.61	139.37	33.31	65.38	151.85	92.66	71.5	144.36	252.62	0	55.91	80.51	50.61
ANAPC16	113.89	68.19	120.34	260.86	182.15	8.41	60.4	27.91	56.19	7.88	23.51	60.67	26.87	51.71	74.51	87.73	162.02	57.01	32.39	36.19	36.94	107	36.07	68.04	24.15	46.46	59.76	40.19	51.18	44.12	10.98	8.86	41.65	105.31	46.03	72.21	114.09	98.72	42.01	29.79	55.02	53.43	76.61	62.71	18.99	0	37.08	33.27	32.15
ANAPC1P1	0	0	0	0	0	0	0	0	0	0	0	0	0	0.84	0	0	0	0	0.53	0	4.99	0	0	0	0	0	0	0	0	1.08	4.58	0	0.63	0.05	0.43	0	0	0	0	0	0	0	0.86	0	0	0	0	0	0
ANAPC2	0	0	0	0	0	0	0	3.58	0	0	0.24	3.75	0	3.04	8.9	1.49	0	0	0	1.27	4.44	0	2.97	0	8.33	0	2.61	2.82	3.96	0	0	0	0.14	0.11	1.23	0	0	0	1.62	2.04	2.7	0	0.54	2.92	0	0	8.16	0.54	7.48
ANAPC4	0	22.89	0	0	0	0	9.37	2.17	106.66	0.23	19.94	38.87	10.22	15.94	92.96	45.15	0	40.88	0	45.58	0.28	43.76	44.28	46.25	8.04	25.39	36.92	17.07	32.05	31.6	13.08	51.5	0.28	31.01	29.94	13.82	0	37.99	32.73	6.2	10.3	52.57	13.39	11.65	0	0	82.09	40.41	2.91
ANAPC5	41.87	0.44	146.04	0.54	0.95	0.37	90.73	82.78	0	186.13	52.39	53.53	58.85	66.12	64.12	76.63	0.6	34.74	163.73	35.54	43.98	19.24	62.04	104.81	64.14	110.08	67.13	99.47	99.96	99.19	93.2	110.42	5.18	88.37	69.03	31.35	0	88.07	90.63	44.17	78.86	132.14	66.12	59.53	207.57	0	92.63	46.73	31.07
ANAPC7	0.28	0.34	0	0.58	31.88	0	33.23	12.3	0	54.54	27.37	56.33	38.41	53.98	43.87	3.95	0.23	35.79	26.78	9.15	29.03	298.48	66.49	49.5	33.19	17.55	46.18	72.47	30.33	52.06	22.9	5.37	26.39	0.1	18.89	16.79	32.6	35.95	34.2	72.3	18.83	18.24	15.36	25.28	0	0	69.18	57.76	45.09
ANG	0	0	0	0	0	0	0	50.83	0	0	0	17.95	0	24.65	0	59.75	0	0	0	1.62	0	0	0	0	0	5.06	0	0	13.44	0	0	32.55	0	0	5.3	0	0	0	13.34	0	12.61	0	0	0	0	0	29.92	0	0
ANGEL1	3.56	0.12	0	0	0	0.25	3.6	28	31.33	0.15	0	32.46	11.38	13.91	7.75	4.86	0	13.2	0.15	0	1.09	0	8	7.47	9.89	10.35	1.7	0	7.76	10.21	0	8.51	0.18	0	4.5	26.8	0	0	1.76	8	2.15	7.43	1.59	2.44	0	74.4	11.09	10.3	0.38
ANGEL2	51.87	0.26	40.86	1.5	0	2.72	10.28	16.28	0.81	0.13	1.07	5.54	0.3	1.69	0	0	0.68	11.51	78.41	8.46	4.57	5.85	10.77	13.05	5.77	8.49	22.23	18.11	3.43	6.99	8.17	17.5	0.1	21.59	3.18	7.81	46.5	0.9	18.63	1.46	9.59	1.3	6.96	0.28	0	43.34	10.33	14.94	9.92
ANGPT1	0	0	0	0	0	0	0	20.56	0	0	0	0	0	0	0	0.92	0	0	0	10.61	4.98	0	3.9	0	5.85	13.08	0	0.58	1.23	0	0	0	0	0	2.58	0	0	0	10.69	0	11.48	0	12.38	5.23	0	0	0.21	0	0
ANGPT2	0	0.43	0	1.5	0.24	0.65	0	0	0.32	0.23	0.27	2.32	0.91	0.59	1.54	0	0.12	0	1.67	0	0.49	1.22	0.43	0	0	0.69	1.37	0	0	1.15	0	0	0.47	0.18	0.21	0	1.38	0	0.29	0	0	0	0	0.37	1.51	0	0.54	1.05	0.34
ANGPT4	0	0	0	0	0	0	0	0	0	0	0	0	0	0	0	0	0	0	0	0	0	0	0	0	0	0	0	0	0	0	0	0	0	0	0	0	0	0	0	0	0	0	0	0	0	0	0	0	0
ANGPTL1	0	0	0	0	0	0	0	0	0	0	0	0	0	0	0	0	0	0	0	0	0	0	0	0	0	0	0	0	0	0	0	0	0	0	3.08	0	0	0	0	13.95	0	0	0	0	0	0	0	0	0
ANGPTL2	0	0	0	0	0	0	0	5.92	0	0	0	1.65	0	0	0	0	0	0	0	0.16	0	0	0	0	0	0	0	0	0	0	0	0.91	0	0	0.85	0	0	0	0	0	0.68	8.56	0	0	0	0	0	1.02	0.43
ANGPTL3	0	0	0	0	0	0	0	0	0	0	0	0	0	0	0	0	0	0	0	0	0	0	0	0	0	0	0	0	0	0	0	0	0	0	0	0	0	0	0	0	0	0	0	0	0	0	0	0	0
ANGPTL4	0	0	0	0	0	0	18.28	0	0	0.78	0.85	0	0	0	0	0	0	0	0	0	0	0	0	0	0	0	0	0	0	12.11	0	0	0	0	0.22	20.83	0	0	0	0	0	0	0	0	0	0	0	0	0
ANGPTL5	0	0	0	0	0	2.64	0	0	0	0	0	0	0	0	0	0	0	0	0	0	0	0	0	0	0	0	0	0	0	0	0	0	0	0	0	0	0	0	0	0	0	0	0	0	0	0	0	0	0
ANGPTL6	0	0	0	0	0	0	0	0	0	0	0	0	0	0	0	0	0	0	0	0	0	0	0	0	0	0	0	0	0	0	0	0	0	0	0	0	0	0	0	0	0	0	0	0	0	0	0	0	0
ANGPTL7	0	0	0	0	0	0	0	0	0	0	0	0	0	0	0	0	0	0	0	0	0	0	0	0	0	0	0	0	0	0	0	0	0	0	0	0	0	0	0	0	0	0	0	0	0	0	0	0	0
ANHX	0	0	0	0	0	0	0	0	0	0	0	0	0	0	0	0	0	0	0	0	0	0	0	0	0	0	0	0	0	0	0	0	0	0	0	0	0	0	0	0	0	0	0	0	0	0	0	0	0
ANK1	0	0	0	0	0	0	0	1.56	0	0	0	0	0	1.84	0	0	0	0	0	2.92	0	0	0	0	0	0	1.64	1.76	0	0	0	0	0.18	0	0.57	0	0	0	0.54	0	1.34	0	0	0	0.16	0	0	0	3.45
ANK2	0	0.06	0	0	0	29.14	6.27	1.77	66.79	1.27	1.58	1.57	4.67	0.93	0	5.56	0	0	0	2.45	0.46	12.69	1.98	0	0.38	2.62	1.74	0.18	11.91	0.5	0	0	6.01	0	1.34	0	0	0	14.12	1.37	1.7	2.71	2.68	4.69	0	0	5.54	0	3.13
ANK3	0	0	0.61	0	17.09	0	0.87	17.54	0	0	0.49	11.76	0	7.28	22.22	7.87	34.57	39.72	0	16.16	9.87	15.52	9.92	22.85	9.55	19.24	23.07	23.67	15.97	11.95	4.79	9.2	11.83	3.65	14.39	10.14	2.66	5.67	41.61	12.71	20.43	7.83	34.23	43.52	0.05	0	11.14	11.91	17.58
ANKAR	0	0	0	0	0	0	0	0	0	0	0	1.14	0	0	0	0	0	0	0	0	0.17	0.37	0	13.89	0	0	0	0	0	0	0	0	0	0	4.35	0	0	0	8.53	0	0	0	0	0	0	0	0	0	0
ANKDD1A	0	0	0	0	0	0	1.02	0	0	0	0.72	7.71	0.66	3.54	2.57	0	0	0	1.27	0.18	6.88	0	2.57	0	0	3.47	0	2.44	0	1.29	0	0.21	0	0	2.88	0	0	0	5.16	7.08	0.26	0	0.7	0.14	0	0	0.99	0	1.75
ANKDD1B	0	0	0	0	0	0	0	0	0	0	0	2.98	0	0	0	0	0	0	0	0	0	0	0	0	0	0	0	0	0	0	0	0	0	0	0	0	0	0	0.57	0	0	0	0	0	0	0	0	0	0
ANKEF1	0	15.03	0	0	0	14.29	0	11.33	0	3.52	0	5.57	0	2.14	4.18	8.39	0	8.55	0.25	6.24	14.45	0	3.14	0	0.53	15.83	11.03	0	1.4	7.34	9.11	0.42	0.1	0	1.68	0	0	0	5.24	0	7.39	6.45	0	0.57	0	0	3.56	0.19	0
ANKFN1	0	0	0	0	0	0	0	0	0	0	0	0	0	0	0	0	0	0	0	0	0	0	0	0	0	0	0	0	0	0	0	0	0	0	0	0	0	0	0	0	0	0	0	0	0	0	0	0	0
ANKFY1	7.34	0	0.09	0	0.35	0	7.95	0.36	0	0	1.91	15.54	0	17.62	24.24	12.9	0	11.7	39.44	1.73	6.04	4.12	1.46	11.68	12.63	2.16	16.51	5.75	12.14	6.49	0	0	13.91	0	3.91	0	0	15.47	9.78	8.68	4.28	7.63	4.78	7.52	0.13	12.93	1.73	3.74	3.82
ANKH	0.79	0	0.57	0.76	0.32	0.72	0	0.15	0.22	0.65	0.7	3.83	0.49	2.62	0	0	0.19	0	0.66	0.55	3.9	0.15	0.24	0	3.16	1.72	0.87	0	0	4.08	0	0.21	0.24	0	0.73	0	0	0.37	1.62	2.7	1.56	0.53	0.27	1.35	0	0	0	0.09	0.17
ANKHD1	173.11	50.02	0.34	848.47	40.08	0.12	24.41	4.29	0.5	0	0	22.78	0.18	12.45	22.74	0	1.1	33.44	97.92	19.64	0	19.76	9.53	13.5	18.56	20.16	16.08	15.51	22.51	18.12	12.59	3.99	6.33	4.19	14.07	0	3.73	7.23	18.58	16.2	15.55	0	3.68	7.51	4.34	0	13.98	13.34	52.16
ANKHD1-EIF4EBP3	0	15.91	0	0	0	0	0	0	0	0	4.75	0	0	4.54	0	0	0	0	0	0	19.85	0	0	0	0	0	0	0.12	0	0	0	0	0	0	0	8.74	0	0	0	8.32	0	12.46	0	0	0	0	0	0	9.96
ANKIB1	0	0	0	0	0	0	0	26.55	0	0	11.99	26.53	4.75	22.14	5.22	1.31	0	3.55	35.7	12	9.76	0.09	3.26	15.08	26.47	18.01	11.47	3.71	37.46	11.13	5.69	16.88	3.7	0	11.87	24.06	0	11.62	42.5	2.7	3.82	15	6.06	12.93	0	0	14.64	8.49	7.71
ANKK1	0	0	0	0	0	0.24	0	0	0	0	0	0	0	0	0	0	0	0	0	0	0.3	0	0	0	0	0	0	0	0	0	0	0.66	0	0	0	0	0	0	0	0	0	0	0	0	0	0	0	0	0
ANKLE1	1.78	0.35	1.92	4.4	0.18	111.76	0.56	7.25	0.17	0.51	3.8	0.29	0.52	2.83	10.4	3.07	0.17	0	0	3.75	3.35	6.79	3.91	0	0.44	2.24	26.22	2.62	4.84	0	0	0.85	0.29	0.15	1.26	0	0	7.27	9.84	1.87	7.39	0	3.47	1.57	1.4	34.6	9.19	0.73	1.25
ANKLE2	0	59.99	0	0	0	0	2.04	17.32	8.66	0	3.2	5.99	28.04	8.77	14.19	4.45	0.78	15.72	0.54	11.4	12.11	46.92	2.89	13.68	17.44	3.95	1.56	8.42	17.78	1.78	15.47	0.14	3.86	0	5.18	8.19	0	23.31	10.99	31.78	10.57	6.8	11.32	6.12	2.44	22.73	1.22	5.37	13.24
ANKMY1	0	0	2.11	0	0	0	0	0	0	0	0	0	0	0	0	0	0	0	0	0	0	0	0	0	0	0	0	0	0	0	0	5.59	0	0	0.13	0	0	0	0	0	0	0	0	0.2	0	0	0	0	0
ANKMY2	4.32	0	0	0	0	0	11.92	0	1.01	0	3.09	51.95	0	7.61	0	25.21	0	4.28	0	8.06	0.88	0	0	0	8.42	19.58	0	7.94	6.29	26.78	0	14.56	0.15	0	6.73	14.48	0	0	0.57	34.6	0.32	12.04	65.21	6.88	0	40.2	0	4.32	23.42
ANKRA2	0	0	0	0	0	56.44	4.78	1.76	0	0	32.75	5.79	0	2.39	21.96	1.84	0.32	2.49	0	0	0.34	0	4.58	14.11	0.47	9.79	6.44	3.47	7.34	1.84	0	3.28	1.91	0	4.29	0	3.5	3.43	0	0	8.5	8.02	3.67	3.81	0	46.88	26.41	5.03	1.06
ANKRD1	0	0	0	0	0	0	0	0	0	0	0	0	0	0	0	0	0	0	0	0	0	0	0	0	0	0	0	0	0	0	0	0	0	0	0	0	7.81	0	0	0	0	0	0	0	0	0	0	0	0
ANKRD10	176.95	1.22	136.5	0	1.48	9.97	115.74	428.94	68.9	2.86	27.76	217.04	157.24	237.47	262.27	140.03	1.35	91.23	46.48	148.13	172.09	122.55	180.78	131.91	127.25	129.9	131.34	204.76	157.65	149.47	124.27	113.53	79.24	36.5	99.34	204.45	0	161.59	165.51	209.42	165.9	206.08	107.77	172.82	177.07	254.84	113.66	111.8	127.26
ANKRD11	4.03	2.45	37.18	0	0	26.42	20.77	9.85	33.33	19.95	36.86	4.66	3.59	7.32	8.43	11.51	13.47	11.58	9.02	13.64	24.48	7.51	16.32	13.1	11.31	18.25	4.48	6.88	16.65	5.54	0	5.67	8.24	21.49	13.32	7.84	16.23	8.37	13.45	5.85	9.95	5.12	17.1	14.72	13.77	21.76	13.85	11.43	4.86
ANKRD12	40.43	31.53	0.08	0	0.05	64.55	17.03	9.65	12.16	24.53	5.94	26.48	39.78	22.34	11.92	3.92	59.59	13.61	2.89	20.46	7.68	21.58	28.52	0	16.12	8.19	16.63	7.1	17.01	21.01	9.24	9.97	14.55	15.88	17.67	29.6	33.12	11.95	18.75	14.42	23.07	26.8	1.81	10.93	3.46	18	12.54	6.81	9.19
ANKRD13A	5.61	1.57	0	0	0	0	0.4	0	8.11	0	0	7.09	0	2.09	0	41.94	0.18	8.34	23.65	7.42	0	24.85	0	0	13.01	13.62	0	1.93	1.36	16.37	8.89	3.65	0.19	0	4.52	0	0	32.51	3.34	0	10.29	3.35	0.19	4.02	0	0	3.04	0	2.57
ANKRD13B	0	0	0	0	0	6.85	8.07	0	0	0	0	0.27	0	1.88	0	0	0	0	0.19	0.36	0.47	0.17	0	0	0	0	0	0.8	0	0.63	0	0.2	0	0	0.59	0	0	0	1.38	10.41	0.25	1.38	3.9	0	0	0	0	0	1.46
ANKRD13C	0	0.09	0	0	0	0	0.17	22.27	0	0	0.11	25.68	10.04	25.34	0	2.11	0	22.9	0	6.59	14.4	0	13.49	0	21.27	10.61	8.62	6.2	14.03	13	24.42	4.22	23.45	0	8.61	12.92	0	0	10.96	13.5	5.23	4.6	0.26	11.88	0	53.8	18.6	20.79	15.33
ANKRD13D	0	0	0	0	0	0	0	1.31	0	15.91	0	0.4	0	0	0	0	0	5.13	0	0	2.81	0	2.35	0	17.77	1.68	0	0	0	2.83	0	0	3.74	0	0.61	17.35	0	3.53	3.95	0	0.76	22.67	0	0.41	0	0	0.43	0.69	0
ANKRD16	1.87	0.76	4.13	6.07	0	2.32	1.03	3.41	0.51	1.17	3.13	2	0.59	10.74	1.05	0	0	0	4.75	1.22	7.35	0.52	0	0	3.87	0	0	15.78	0	7.16	0	1.5	1.07	0	6.4	0	2.99	4.29	2.88	6.4	0	0	1.18	0.33	0	0	6.44	0.28	14.31
ANKRD17	0.35	0.06	0.25	0.29	0	62.65	0.44	31.11	92.86	0	0.15	25.43	31.94	15.75	42.15	4.41	78.1	22.62	22.89	22	30.54	70.48	13.19	23.7	17.16	12.13	23.4	16.25	19.32	22.34	0	12.01	11.46	0	15.76	16.93	5.26	24.54	19.77	19.78	27.44	20.1	7.52	25.44	3.79	23.5	39.17	24.8	31.83
ANKRD18A	0	1.71	60	0	0	26.15	1.12	0	0	0	0	2.66	0	5.95	0	2.14	0	0	0	1.44	2.49	0	2.06	8.22	0	10.89	0	1.21	6.95	0	9.3	8.44	1.39	0	0.77	0	0	4.98	3.05	1.47	6.02	0	0.19	0	0	27.31	1.12	1.81	4.1
ANKRD18B	0.65	16.22	10.79	0	0	1.47	3.01	0.26	0	0	0	8.13	0	16.68	19.17	0	0	1.45	0	3.26	0.7	0	1.15	0	10.57	2.4	0	1.81	7.81	17.06	0	15.99	2.84	0	3.27	19.59	0	8.99	3.78	0	2.37	2.33	0	0.91	0	0	4.66	5.72	1.25
ANKRD18DP	0	0.37	0	0	0	0	0.53	0	0	0	0	0.67	0	2.38	0	1.39	0	1.88	0	0.57	0	0	0	0	0.36	0	0	0	0	0	0	0	0	0	0.05	0	0	0	0	0	0.6	0	0	0	0	0	0.32	0.6	0.29
ANKRD19P	0	8.15	0	0	10.28	0.46	0	0.44	47.9	0	0	3.31	0	1.35	0	3.65	0	0	6.23	1.81	4.54	0	29.48	0	0	1.61	6.56	4.09	13.7	25.56	0	0.29	0.59	0	1.65	0	0	0	16.4	12.78	2.9	0	0	1.2	0	0	0	2.65	0.36
ANKRD2	0	0	0	0	0	0	0	0	0	0	0	0	0	0	0	0	0	0	0	0	0	0	0	0	0	0	0	0	0	0	0	0	0	0	0	0	0	0	0	0	0	0	0	0	0	0	0	3.46	0
ANKRD20A1	0	0	0	0	0	0	0.13	0	0	0	0	0	0	0	0	0	0	0	0	0	0	0	0	0	0	0	0	0	0	0	0	0	0	0	0.01	0	0	0	0	0	0	0	0	0	0	0	0	0	0
ANKRD20A11P	0	0	0	0	0	0	0	0	0	0	0	0	0	1.41	0	0	0	0	0	0	0	0	0.95	0	0	0	0	0	0	0	0	0	0	0	0.55	0	0	0	0	0	0	0	0	0	0	0	0	0	0
ANKRD20A12P	0	0	4.37	0	0	0	0	0	0	0	0	0.96	0	1.15	4.51	0	0	0	0	0	0	0.64	0	0	0	0	0	0	0	0	0	1.45	0	0	0	0	0	0	2.02	0	0	0	0	0	0	0	0.67	0	0.45
ANKRD20A19P	0	0	0	0	0	1.36	0	0.18	0	0	0.13	0	0	0	0	0	0.14	0	0.12	0.12	0	0.22	0.02	0	0	0	1.33	0	0	0	0	0	0.08	0	0	0	1.29	0	0	0	0	0	0.2	0	0	0	0	0	0
ANKRD20A2	0	0	0	0	0	0	0.26	0	0	0	0	0	0	0	0	0	0	0	0	0	0	0	0	0	0	0	0	0	0	0	0	0	0	0	0.03	0	0	0	0	0	0	0	0	0	0	0	0	0	0
ANKRD20A3	0	0	0	0	0	0	0	0	0	0	0	0	0	0	0	0	0	0	0	0	0	0	0	0	0	0	0	0	1.35	0	0	0	0	0	0	0	0	0	0	0	0	0	0	0	1.52	0	0	0	0
ANKRD20A4	0	0	0	0	0	0	0	0	0	0	0	0	0	0	0	0	0	0	0	0	0	0	0	0	0	0	0	0	0	0	0	0	0	0	0	0	0	0	0	0	0	0	0	0	0	0	0	0	0
ANKRD20A5P	0	0	0	0	0	0	1.5	0	0	0	0	0.23	0	0.2	0	0	0	0	0.16	0.31	0	6.61	0	0	0	0	0	0	0	0	0	0	0.37	0	0	0	0	0	0	0	0	0	0	0	0	0	0	0	0
ANKRD20A8P	0	0	0	0	0	0	0	0	0	0	0	0	0	1.01	0	0	0	0	0	0	0	0	0	0	0	0	1.91	0.69	0	0	0	0	0	0	0.04	0	0	1.02	0	0	0	0	0	0	0	0	0	0.2	0
ANKRD20A9P	4.16	0.72	5.98	33.13	2.45	5.96	1.45	2.38	1.75	4.22	4.15	2.27	2.17	1.91	1.76	2.41	2.16	0.99	5.67	2.46	2.75	3.56	0.62	1.68	1.18	1.46	1.1	3.48	1.9	0.67	1.85	1.38	1.37	1.31	1.43	0	6.28	2.04	1.43	3.19	0.79	1.86	1.11	1.02	0.52	2.69	1.84	1.38	1.48
ANKRD22	0.01	0	0	0	0	0.93	0.07	0.24	0.22	0	0	0.27	0	0	0	0	0	0	0.54	0	0.32	0	0	0	0.26	0	0	0	0	0	0	0	0	0	0.08	0	2	0	0	0	0.2	0	0	0	0	0	0.65	0	0.2
ANKRD23	0	0	0	0	0	0	0	0	0	0	0	0	0	0	0	0	0	0	0	0	0	0	0	0	0	0	0	0	0	0.78	0	0	0	0	3.25	0	0	7.28	1.7	0	0	0	0	0	0	0	0	0	0
ANKRD24	0	0	0	0	0	62.79	0.16	0	0	0	0	2.29	0	0	0	0	0	0	0	0	0	0	0	0	0	0	0	0	0	0	0	0	0	0	0	0	0	0	1.44	0	0	0	0	0	0	0	0	0	0
ANKRD26	10.65	10.88	2.81	0	0	0	9.11	0	0	0	0	0.86	0.27	0	8.18	0	0	6.38	0	23.28	0.22	4.97	3.8	4.51	0.3	3.65	0	19.23	3.12	0	0	3.81	7.19	0	2.72	10.79	0	0	3.62	9.67	3.07	3.2	2.98	0.58	0	0	2.28	0.32	4.65
ANKRD26P1	0	0	0	0	0	0	0	0	0	0	0	0	0	0	0	0	0	0	0	0	0	0	0	0	0	0	0	0	0	0	0	0	0	0	0	0	0	0	0	0	0	0	0	0	0	0	0	0	0
ANKRD26P3	0	0	0	0	0	0	0	0	0	0	0	0	0	0	0	0	0	0	0	0.46	0	0	0	0	0	0	0	0	0	0	0	0	0	0	0	0	0	0	1.56	0	0	0	0	0	0	0	0	0	0
ANKRD27	1.78	0	0	0	0	0	0	6.46	0	0	0	17.32	6.72	22.49	26.79	9.86	0	6.09	70.3	11.98	29.4	33.53	23.24	6.89	22.58	3.98	9.42	27.68	11.93	9.86	7.79	3.93	10.99	0	8.05	16.48	0	14.25	6.5	2.46	5.05	0.98	46.87	24.06	0	0	8.39	12.93	6.4
ANKRD28	33.07	11.22	0	451.3	0.09	0.85	0	15.16	21.54	0.1	0	8.76	15.65	15.59	0	0.66	0	0	15.65	5.87	3.54	53.13	6.86	20.14	14.67	5.82	19.52	11.47	18.32	10.16	22.77	22.32	4.88	21.18	8.8	24.1	1.25	7.35	1.66	3.6	16.31	4.29	6.72	1.57	0.16	16.72	4.49	2.03	3.85
ANKRD29	0	0	0	0	0	0	0	0	0	0	0	2.58	0.72	0	0	0	0	0	0	2.62	0.46	0.34	0.31	0	1.56	4.36	0	0.77	1.64	0.61	0	0.2	0.23	0	0.66	0	0	1.15	1.78	1.69	0.25	0	0	0	1.07	0	0	0	0
ANKRD30A	0	0	0	26.05	0	0	0	0	0	0	0	0	0	0	0	0	0	0	0	0	0	0	0	0	0	0	0	0	0	0	0	0	0	0	0	0	0	0	0	0	0	0	0	0	0	0	0	0	0
ANKRD30B	0	0	0	0	0	0	0	0	0	0	0	0	0	0	0	0	0	0	0	0	0	0	0	0	0	0	0	0	0	0	0	0	0	0	0	0	0	0	0	0	0	0	0	0	0	0	0	0	0
ANKRD30BL	0	0	0	0	0	1.49	0	2.76	0	0	0.47	0	0	1.07	0	0	0	0	0	0	0	0	0	0	0	0	0	0	0	0	0	0	0	0	0	0	0	0	0	0	0	0	0	0	0	0	0	0	0
ANKRD30BP2	3.2	2.1	0.61	1.59	0	0.26	0.11	1	0.88	0.49	1.2	0.31	0.84	0.56	0	2.25	0.25	2.67	4.24	0.55	0.67	0	0	7.16	0.67	0	0	0.76	0	0	0	0	0.36	0.09	0.17	0	0	0	0.9	0	0	0	0.7	0	0.27	0	1.02	0	0.23
ANKRD30BP3	0	0	0	0	0	0	0	0	0	0	0	0	0	0	0	0	0	0	0	0	0	0	0	0	0	0	0	0	0	0	0	0	0	0	0	0	0	0	0	0	0	0	0	0	0	0	0	0	0
ANKRD31	0	0	0	0	0	0	0	0	0	0	0	0	0	0.12	0	0	0	0	0	0	0	0	0	0	0	0	0	0	0	0	0	0	0	0	0	6.06	0	0	0	0	0	0	0	0	0	0	0	0	0
ANKRD32	0	56.44	0	0	0	1.08	52.84	13.6	11.67	84.91	0.17	16.96	27.26	8.97	10.45	25.17	0	7.12	0	8.65	41.63	39.37	15.95	16.11	7.2	0.93	1.84	34.37	19.55	3.67	18.22	28.92	14.14	49.28	17.9	9.64	0	3.92	21.69	14.4	14.56	16.03	22.66	11.1	19.74	0	30.4	45.21	35.64
ANKRD33	0	0	0	0	0	0	0	0	0	0	0	0	0	0	0	0	0	0	0	0	0	0	0	0	0	0	0	0	0	0	0	0	0	0	0	0	0	0	0	0	0	0	5.51	0	0	0	0	0	0
ANKRD33B	0	0	0.47	0	0.06	0	0	0	0	20.28	0	1.34	3.98	0.24	3.39	0.43	0	2.31	0.32	2.78	0.32	0	0	0	0	0.38	0	0.27	0	0	0	0	0	0	0.27	0	0	0	1.23	0	0.94	0	3.55	0.14	0	0	0	0.08	0.25
ANKRD34A	0	0	0	0	0	0	0	0	0	0	0	0	0	0	0	0	0	0	0	0	0	0	0	0	0	0	0	0	0	0	0	0	0	0	0.08	0	0	0	0	0	0	0	0	0	0	0	0	0	0
ANKRD34B	5.11	0	0	0	0	0	0	0	0	0	0	0	0	0	2.02	0	0	0	0	0	0	0	0	0	0	0.9	0	1.92	0	0	0	0	0	0	0	0	0	0	0	0	0	0	0	0	0	0	0	0	0
ANKRD34C	0	0	0	0	0	0	0	0	0	0	0	0	0	0	0	0	0	0	0	0	0	0	0	0	0	0	0	0	0	0	0	0.12	0	0	0	0	0	0	0	0	0	0	0	0	0	0	0	0	0
ANKRD34C-AS1	0	0	0	0	0	0	0	0	0	0	0	0	0	0	0	0	0	0	0	0	0	0	0	0	0	0	0	0	0	0	0	0	0	0	0	0	0	0	0	0	0	0	0	0	0	0	0	0	0
ANKRD35	0	0	0	0	44.49	0	0.41	0	0	0	0.21	6.27	74.24	0	0	2.59	0	0	0	0.92	3.63	0	1.29	0	1.98	1.15	2.27	4.09	0	9.08	0	2.1	0.73	0	3.87	0	12.34	0	3.76	0	1.04	0	0	0	0.16	0	0.3	1.9	0
ANKRD36	12.04	0.47	0	2.55	0	0	4.22	0.34	0	0	0	0.18	0	0	3.33	0	0	0	0	2.35	1.66	13.24	3.69	0	1.28	0	0	0.6	0	5.57	0	0	0	0	2.29	0	0	0	0	2.23	0	0	0.29	3.52	0	0	0	0.35	0.17
ANKRD36B	24.86	0	1.75	16.16	0	0.39	7.91	0.81	0	0.23	0.79	2.03	0	12.72	3.96	0	0.24	1.83	0	2.4	4.71	37.48	3.29	0	1	3.51	1.17	0.91	3.29	0.48	13.11	0.22	0.82	0	0.61	0	0	0	5.55	0	0	0	0.67	0.61	0.12	0	0.39	0.49	0.2
ANKRD36BP1	0	0	0.43	0.8	0.3	1.14	0.49	2.26	0	0.67	0	7.73	0	2.86	0	0	0	0	2.72	0	19.78	0	0	16.84	0	0	7.68	11.05	4.27	0	0	0	0.46	0	2.21	0	0	0	17.27	0	0.12	2.7	14.93	1.86	0	0	26.85	0.8	0.53
ANKRD36BP2	0	0	0	0	0	0	0.58	0	0	0	0	0	0	0	0	0	0	0	0	0	0.44	0	0	0	0.68	0	0	0	0	0	0	0	0	0	0.34	0	0	0	0	0	0	0	0	0	0	0	0	0	0
ANKRD36C	1.09	0.14	0	41.87	0	0	0.24	0	0	0	0.79	0.14	1.04	0	2.46	0	0	0	1.78	0.9	0.1	0	0.32	0	1.61	0	0	4.74	0.92	0	15.95	0	1.1	0	0.47	0	0	0	0.23	5.7	0	0	0	0.29	0	0	0.29	0.09	0
ANKRD37	0	0	0	0	0	0	27.91	0	0	0	0	0	136.24	0	0	0	0	0	0	0	1.55	0	0	0	0	0	20.12	0	0	4.46	0	0	0	2.02	1.66	0	0	0	0	0	0	0	0	0	0	0	0	0	0
ANKRD39	93.58	396.41	130.88	819.63	0	210.08	110.71	17.86	0	0.7	1.52	32.23	156.77	0	9.26	60.45	0	18.94	3.51	27.77	8.66	142.8	17.39	35.72	11.83	24.77	8.15	11.72	12.38	0	40.4	6.79	48.66	209.19	16.54	0	35.4	0	42.18	0	4.68	0	9.29	17.25	81.15	0	12.73	0	0
ANKRD40	19.67	0.82	2.63	3.12	1.13	1.29	26.54	0.75	1.33	1.7	7.37	22.67	25.13	12.79	12.11	48.38	0.28	14.33	3.13	28.84	19.63	43.24	25.26	14.73	23.57	13.21	4.03	23.15	34.84	7.65	8.33	43.46	0.65	37.57	11.99	0	0	62.64	9.46	13.17	18.13	9.05	10.03	5.14	2.69	24.45	24.47	6.82	19.02
ANKRD42	2.41	0.59	0.81	0.82	2.98	3.17	2.26	2.73	0.31	3.85	1.41	2.08	1.14	2.82	4.76	6.2	0.23	2.06	0.87	1.34	3.24	0.59	5.49	0	0.27	1.07	11.09	4.84	1.58	4.21	10.33	2.26	1.94	0	2.49	10.84	0	0	1.97	5.01	1.99	1.32	5.31	1.61	0	0	1.7	3.03	16.47
ANKRD44	0	0	0	0	0	0	0	0	0	0	0	0	0	0	0	0	0	0	0	0	0	0	0	0	0	0	0	0	0.87	0	0	0	0	0	0	0	0	0	0	0	0	0	0	0	0	0	0	0	0
ANKRD44-IT1	0	0	6.27	0	0	0	0	3.72	0	0	0.39	0.81	0	0	0	0	0	0	4.09	0	1.75	1.06	0.38	0	0	0	0	0	0	0	0	1.26	0.66	0	0.45	0	0	0	0	0	0.78	0	0.71	0.44	0	0	0	0	0
ANKRD45	1.98	1.07	0.5	0	0	0.99	0.26	0	0.44	0	0.92	0.63	0.1	0.29	3	0	0	0	0.38	0	0.29	0.64	8.38	0	0.37	1.22	0	0.95	0	0	0	0	0.14	0	0.03	0	0	23.93	2.31	2.38	0	0	0	11.13	0.58	0	0	0.37	0
ANKRD46	0	67.33	0	0	0.21	0.39	3.79	0	0	0	0	50.19	0	22.06	35.93	16.53	0	10.2	0	33.49	22.68	0	6.74	0	11.09	10.67	0	27.96	8	23.3	0	19.74	15.59	92.89	5.18	0	0	21.07	33.26	6.19	25.59	21.32	16.64	6.23	28.1	38.35	81.13	86.68	10.16
ANKRD49	21.4	48.12	0.39	0	0.29	0.55	12.74	0.51	0	0	0	2.23	0	3.56	0	0	0.74	11.55	0	16.03	8.72	303.97	5.3	0	8.66	7.55	0	17.43	56.63	3.19	0	0	2.61	0	2.22	0	0	0	17.75	5.84	5.99	0	25.49	0	0	0	10.68	0	0
ANKRD50	20.98	0.07	0	0	0	0	3.74	12.43	0	0.14	0	2.66	0	18.2	5.26	7.6	0	2.15	0.2	12.85	10.43	0	2.94	0	1.34	5.16	11.11	1.14	15.13	14.27	0	9.51	6.04	0	2.17	4.86	0	0.99	17.2	3.1	7.17	10.83	22.64	4.19	21.15	0	0.24	7.42	10.11
ANKRD52	0.07	0	0	0	0	0	0	0.77	0	0	0	4.53	4.62	0.26	9.14	1.83	0	1.25	0	0.07	1.79	0	13.15	3.52	0.12	3.66	4.82	4.91	1.83	0	11.95	16.59	1.21	0	4.61	8.43	0	9.43	2	3.78	1.38	12.52	10.49	3.65	0	0	22.82	5.78	0.09
ANKRD53	0	0	0	0	0	0	0	0	0	0	0	0	0	0	0	0	0	0	0	0	0	0	0	0	0	0	0	0	0	0	0	0	0	0	0	0	0	0	0	0	0	0	0	0	0	0	0	0	0
ANKRD54	0	0	0.36	0	0	0	0.76	0	0.25	0	0	4.87	0	30.14	15.39	1.93	0	2.62	0	1.37	1.44	0	8.16	0	0	5.14	10.15	14.6	2.57	3.86	0	0	5.63	0	3.26	0	0	0	4.2	5.3	5.83	6.32	0.7	16.85	0	0	7.93	5.84	2.24
ANKRD55	0	0	0	0	0	0	0	0	0	0	0	0	0	0	0	0	0	0	0	0	0	0	0	0	0	0	0	0	0	0	0	0	0	0	0	0	0	0	0	0	0	0	0	0	0	0	0	0	0
ANKRD6	0	0	0	0	0	0.03	0.71	9.92	0	0	0	9.04	0	0	16.65	1.4	0	1.09	0.19	6.45	3.02	0	0	0	0.41	3.58	1.33	0	0	0	0	2.57	0.56	0	0.83	0	1.56	2.24	1.47	0	3.39	1.75	10.66	0.68	0	0	20.16	2.26	0
ANKRD60	1.96	0	0.71	1.67	0.34	0.86	0	1.12	1.98	0.43	1.03	0.66	0.39	0.32	0	0	1.25	3.02	1.99	0.02	1.04	0.21	0.76	0	0.63	0	0	0	0	0	0	0.75	0	0	0.47	0	0	0	0.71	0	0.17	0	0.28	0	0.32	0	0.87	0.38	0.3
ANKRD61	0	0	0	0	0	0	0.45	0	0	0	0	0	25.9	0	0	5.75	0	0	0	0	0	0	0	0	0	0	0	0	0	0	0	0	0	0	0	0	0	0	0	0	0	0	0	0	0	0	0	0	0
ANKRD62	0.06	0.04	0.21	0.94	0.18	0.49	0	0	0.1	0.31	0.39	0.18	0.03	0.16	0	0	0.13	0	0.75	0.2	0.54	0.12	0	0	0.23	0	0	0	0	0	0	0.29	0.21	0	0.03	0	0	0	0	0	0	0	1.25	0.1	0.32	0	0.32	0	0.33
ANKRD62P1-PARP4P3	0	0	0	0	0	0	0.55	0	0	0	0	0.46	0.93	0	0	0	0	0	0.47	0	0.36	0	0	0	0	0	1.45	0	0	0.59	0	0	0.15	0	0.04	0	0	0	0	0	0	0	0	0	0	0	0	0	0.95
ANKRD63	0	0	0	0	0	0	0	0	0	0	0	0	0	0	0	0	0	0	0	0	0	0	0	0	0	0	0	0	0	0	0	0	0	0	0	0	0	0	0	0	0	0	0	0	0	0	0	0	0
ANKRD65	0	0	0	0	0	0	0	0	0	0	0	1.62	3.69	0	0	0	1.72	0	0	0	0	0	0	0	0	0	0	0	0	0	0	0	3.71	0	1.1	0	4.75	0	0	0	1.51	0	0	0.83	2.59	0	0	5.05	14.4
ANKRD66	0	0	0	0	0	0	0	0	0	0	0	0	0	0	0	0	0	0	0	0	0	0	0	0	0	0	0	0	0	0	0	0	0	0	0	0	0	0	0	0	0	0	0	0	0	0	0	0	0
ANKRD7	0	0	0	0	0	0	0	0	0	0	0	0	0	0	0	0	0	0	0	0	0	0	0	0	0	21.44	0	17.12	0	0	0	0	0	0	0	0	0	0	0	0	0	0	0	0	0	0	0	23.71	0
ANKRD9	0	1.6	0	0	0	0	0.99	9.01	0	0	0	0	0	0	0	0	0	0	27.99	1.07	0	0	1.87	0	0	0	17.54	0	3.33	2.5	0	14.21	0.94	0	0.54	0	0	0	0	0	5.54	0	0	3	0	0	0	0.46	0
ANKS1A	0	7.93	0	0	0	0	5.98	13.84	0	0	10.66	1.71	0	7.1	1.25	0.63	0	6.81	0	9.89	10.04	0	4.37	0	3.82	2.22	3.29	3.16	3.34	0.94	5.44	13.31	2.84	0	3.47	5.76	0	4.68	4.32	0	12.61	0.68	7.17	8.68	0	0	0.43	6.52	6.89
ANKS1B	0	0	23.97	0	0	0	0	7.01	0	0	0	0	0	0.99	0	0	0.35	5.48	0	0	0	0	1.89	0	0	0	3.26	0	3.28	0	35.07	0	0.36	0	0	0	0	0	2.35	0	0	0	0	0	0	0	0	0.37	2.57
ANKS3	0.27	0	0	0	0	0	0	0	17.04	0	5.21	0	0	0	21.23	0	0	0	0	2.33	0	0	0.89	0	0.81	6.31	0	0	2.36	0	0	0	0.17	2.3	0.26	0	0	1.41	3.22	0	2.5	5.81	0	0.19	0	0	1.62	0.32	1.71
ANKS4B	0	0.37	0.31	3.74	0.32	0	0.26	1.03	0.2	0	1.18	0.99	1.51	0	3.06	0	0	0	3.08	0.68	1.31	2.13	0.52	0	0.57	1.26	2.42	0	0	0.7	0	0.76	0.88	0.11	0.45	0	0	0	0.49	0	0	0	0.52	0.51	0.59	0	0.99	0.33	0.58
ANKS6	0	0	0.1	0	0	0	0	26.04	0	0	0	8.41	0.2	11.06	7.76	5.56	0	0	0	8.07	15.34	0	6.8	8.55	1.84	0	0	1.4	4.44	5.84	0	8.12	1.94	0	2.7	10.22	0	0	5.85	12.98	7.28	1.21	0.3	3.22	0	28.39	0.51	0	6.01
ANKUB1	0	0	0	0	0	0	0	0	0	0	0	0	0	0	0	0	0	0	0	0	0	0	0	0	0	0	0	0	0	0	0	0	0	0	0	0	0	0	0	0	0	0	0	0	0	0	0	0	0
ANKZF1	98.9	0.24	0	258.42	0	0	3.29	8.62	23.74	110.13	11.24	2.78	4.02	2.61	39.3	9.43	0.32	2.12	0.28	9.32	0	0.25	10.93	0	9.56	8.78	19.43	7.45	11.37	9.36	27.92	0	11.18	2.74	7.77	16.99	3.06	9.33	5.25	23.41	0.65	40.34	2.55	5.05	0.23	0	8.86	5.99	7.09
ANLN	37.71	0.22	1.26	0.27	0.12	52.01	2.56	30.58	19.2	25.54	1.67	37.95	0.2	30.79	31.52	28.15	0	44.24	0	14.8	15.67	0	37.36	26.21	23.91	74.97	28.38	47.3	28.39	32.54	0	30.28	4.75	0.06	20.76	15.68	0	10.9	40.85	27.43	38.7	29.79	82.78	1.09	0	0	45.41	28.82	14.98
ANO1	0	0	22.43	0	0	0	2.32	0	0	0	0	3.64	0	0	0	1.11	0	0	0	0	0.83	0	0	6.37	0	0	0	0	0	0	0	0	0	0	0.36	0	0	0	0	0	0	0	0	0	0	0	0	0	0
ANO10	56.66	0	3.43	2.95	53.07	0	21.37	2.29	32.82	0	52.82	10.83	45.45	15.36	29.75	1.87	0	22.81	3.94	4.37	1.74	0.51	2.79	43.02	26.61	39.67	23.53	12.69	2.11	25	16.22	5.15	18.93	5.53	10.89	0	0	1.74	14.44	43.58	6.08	4.07	59.92	21.79	0	95.26	87.29	25.21	12.64
ANO1-AS2	0	0	0	0	0	0	0	0	0	0	0	0	0	0	0	0	0	0	0	0	0	0	0	0	0	0	0	0	0	0	0	0	0	0	0	0	0	0	0	0	0	0	0	0	0	0	0	0	0
ANO2	0	0	0	0	0	0	0	0.26	0	0	0	0	0	0	0	0	0	0	0	0	0	0	0	0	0	1.92	0	0	0	0	0	0	0	0	0.12	0	0	0	0	0	0.22	0	0	0	0	0	0	0	0
ANO3	0	0	0	0	0	0	0	0	0	0	0	0	0	0	0	0	0	0	0	0	0	0	0	0	0	0	0	0	0	0	0	0	0	0	0	0	0	0	0	0	0	0	0	0	0	0	0	0	0
ANO4	0	0	0	0	0	0	0	0	14.15	0	0	1.99	0	0	0	17.91	0	0	0	0	0	0	0	0	0	1.87	0	0	0	0	0	0	0	0	0	0	0	0	1.15	0	0	0	5.83	0	0	0	0	0	0
ANO5	0	0	0	0	0	0	0	0.57	0	0.09	0	0.25	0	1.89	14.28	2.39	0	0	0	8.15	0	0	5.21	27.52	4.71	8.48	5.23	0	0.8	0	5.19	1.07	1.97	0	6.05	0	0	1.12	0	0	2.16	0.65	4.88	1.37	0.37	0	1.77	0.55	2.88
ANO6	0.47	29.56	0.35	0.7	11.97	1.8	2.18	22.37	0	11.31	0.29	33.56	5.38	6.66	9.67	14.9	0.12	26.54	25.89	9.23	8.59	0.27	5.52	15.41	9.78	14.84	18.31	1.23	9.54	25.18	5.81	16.06	2.9	0	8.33	30.74	0	26.87	7.8	18.61	12.33	5.84	13.11	6.37	0	34.11	1.19	8.93	23.86
ANO7	0	0.19	1.42	0	0	0.86	0	0	0	0	0	0.41	0	0	0	0	0	0	0	0	0	0	0	0	0	2.68	0	0	0	0.97	8.41	0	0	0	0.28	0	0	0	0	0	5.26	0	0.07	0	0	24.7	0.22	0	0
ANO8	0	0	0	0	0	0	0.76	0	0	0	0	11.52	0	0.18	0	0.96	0	0	18.43	1.09	0.18	0	1.2	0	0	0	1.69	1.82	0	0	0	0	0	0	1.35	0	0	0	0	0	0.19	0	0.17	0.11	0	0	1.76	0.18	0
ANO9	0	0	0	0	0	0	0	0	0	0	0	0	0	0	0	0	0	0	0	0	0	0	0	0	0	0	0	0	0	0	0	0	0	0	0	0	0	0	0	0	0	0	0	0	0	0	0	0	0
ANOS1	0.1	0	0	0	0	0	0	6.2	0	0	12.06	8.87	0	21.08	6.28	0	0	11.12	0	8.42	3.76	16.86	3.93	9.68	1.44	9.51	1.1	22.24	21.81	2.52	5.47	1.23	0.42	0	3.85	17.38	0	28.27	1.14	0	7.1	4.81	0	7.22	0	16.08	3.02	16.69	0.24
ANP32A	328.2	119.2	167.06	1.55	256.07	234.45	289.08	158.41	157.12	167.87	273.31	123.85	165.97	117.78	74.85	98	289.56	190.75	139.45	51.32	103.79	228.74	128.28	62.74	158.32	105.86	57.24	112.19	89.14	179.69	56.76	110.45	84.85	387.86	105.1	42.63	127.46	51.91	113.78	96.4	116.36	99.83	88.96	132.42	108.93	166.72	156.93	91.29	67.81
ANP32A-IT1	1.94	0	2.46	1	0.73	2.91	0.77	0.95	4.27	0	0.68	0.52	0.25	0.47	2.65	0	2.33	0	1.63	0.19	0.98	0.35	1.29	0	0	0	0	1.89	0	2.52	0	0.02	1.22	0.5	2.16	0	0	1.14	0.91	3.75	0	0	0	4.28	0	0	0.32	3.1	0.81
ANP32AP1	0	0	0	0	0	0	0	0	0	0	0	0	0	0	0	0	0	0	0	0	0	0	0	0	0	0	0	0	0	0	0	0	0	0	0.15	8.45	0	0	0	0	0	0	0	0	0	0	0	0	0
ANP32B	8.07	102.72	626.13	0.8	0	2.6	238.53	160.88	240.09	11.75	95.6	112.18	3.54	96.45	105.41	90.7	0.44	58.16	6.85	156.17	66.66	45.39	90.45	96.77	130.11	120.78	30.9	46.04	40.24	60.47	109.44	116.85	192.4	86.08	130.94	69.47	62.34	84.78	42.05	200.57	167.3	156.73	97.43	169.34	0.63	128.58	91.99	105.84	145.45
ANP32C	0	0	0	0	0	0	0	0	0	0	0	0	0	0	0	0	0	0	0	0	0	0	0	0	1.51	0	0	0	0	0	0	0	0	0	0.63	0	0	0	0	0	0	0	0	0	0	0	0	0	0
ANP32D	0	0	0	0	0	0	0	0	0	0	0	0	0	0	0	0	0	0	0	0	0	0	0	0	0	0	0	0	0	0	0	0	0	0	0	0	0	0	0	0	0	0	0	0	0	0	0	0	0
ANP32E	144.5	183.74	223.88	0.4	123.12	151.5	166.56	106.08	88.94	261.31	43.67	148.69	189.54	105.83	152.64	106.7	0.89	158	178.74	161.24	126.26	314.45	157.02	383.45	272.32	224.79	149.95	129.36	275.22	203.16	114.99	193.53	64.08	3.04	201.52	45.6	81.67	133.78	139.02	99.06	85.38	97.55	198.98	123.4	229.92	98.12	110.9	134.94	116.72
ANPEP	0	0	0	0	0	0	0	0	0	0	0	0	0	0	0	0	0	0	0	0	0	0	0	0	0	0	0	1.38	0	0	0	0	0	0	0	0	0	0	0	0	0	0	1.59	0	0	0	0	0	0
ANTXR1	0	0	55.33	0	6.37	0	1.7	12.81	4.84	0	4.42	21.43	3.72	20.59	123.72	22.29	14.38	12.22	0	10.18	39.62	0	10.31	10.38	3.09	27.59	17.31	35.97	16.59	9.8	86.39	21.98	8.47	2.35	5.43	0	0	19.58	20.72	7.42	6.93	55.3	42.46	0.88	0	0	5.16	8.64	19.85
ANTXR2	0	0	0	0	0	0.14	0.04	3.13	0.07	0	0.27	4.05	63.57	1.84	3.3	0	0.49	7.49	0.36	0.16	0.21	0.38	5.96	0	0.3	1.47	0	0	1.47	3.59	4.79	0.28	0.05	2.72	0.58	0	0	0	0.2	3.79	7.71	0	8.8	1.44	0	0	0.13	0.1	4.99
ANTXRL	0	0	0	0	0	0	0	0	0	0	0	0	0	0	0	0	0	0	0	0	0	0	0	0	0	0	0	0	0	0	0	0	0	0	0	0	0	0	0	0	0	0	0	0	0	0	0	0	0
ANTXRLP1	0	0	5.43	0	0	0	0	0.72	0	0	0	2.66	0	0	0	0	0	0	0	0	0	0	0	0	0	0	0	0	0	0	0	0	0	0	0	0	0	0	0	0	0	0	0	0.92	0	0	0	0	0
ANXA1	0	0	0	0	0	0	0	0	0	0	0	0	0	0	0	0	0	0	0	3.4	9.89	0	0	0	0	0	0	41.83	0	0	0	0	0	0	2.19	0	0	24.82	69.35	0	0.53	0	0	0	0	0	0	16.49	0.51
ANXA10	0	0	0	0	0	0	0	0	0	0	0	0	0	0	0	0	0	0	0	0	0	0	0	0	0	0	0	0	0	0	0	0	0	0	0	0	0	0	0	0	0	0	0	0	0	0	0	0	0
ANXA11	0.49	0	0	1.86	1.1	0	0.11	10.6	0	0	0.27	8.17	0	1.82	9.69	14.71	0.29	0	0.48	13.82	15.34	0.18	12.23	0	16.38	7.97	2.86	18.45	10.88	4.33	14.2	7.88	6.73	0	5.57	15.03	6.22	17.44	10.08	17.95	4.93	17.69	19.12	6.78	0	0	2.98	2.39	9.47
ANXA13	0	0	0	0	0	0	0	0	0	0	0	0	0	0	0	0	0	0	0	0	0	0	0	0	0	0	0	0	0	0	0	0	0	0	0	0	0	0	0	0	0	0	0	0	0	0	0	0	0
ANXA2	406.71	10.67	184.33	0.83	166.19	0	133.29	287.89	400.65	237.62	0	316.09	502.76	184.49	120.21	188.87	1.51	245.78	0	298.72	233.5	584.51	222.54	141.06	100.1	177.6	193.04	285.07	312.32	462.83	201.2	68.56	460.6	20.8	173.77	530.46	154.77	166.86	524.89	660.72	237.81	237.63	169.74	326.85	238.37	133.87	246.26	307.84	499.8
ANXA2P1	0	0	0	0	0	0	0	0	0	0	0	0	0	0	0	0	0	0	0	0	0	0	0.35	0	0	0	0	0	0	0	0	0	0	0	0	0	0	0	0	0	1.92	0	0	0.35	0	0	0	0	0
ANXA2P2	0	0.43	0	0	0	2.21	0	1.62	1.52	0	1.03	1.3	4.69	3.28	0	0	0.88	0	0	0	6.1	0.21	0	0	0	0	0	3.08	0	0	0	0.94	2.36	0	1.14	0	0	0	1.51	0	1.12	0	0	1.28	0	0	0	0	0
ANXA2P3	0	0	0	0	0	0	0	0	0	0	0	0	0	0	0	0	0	0	0	0	0	0	0	0	0	0	0	0	0	0	0	0	0	0	0	0	0	0	0	0	0	0	0	0	0	0	0	0	0
ANXA2R	0	0	0	0	0	0	4.35	5.45	0	0	0	0.68	0	0	0	0	0	0	0	0	0	0	13.75	0	8.25	0	0	0	0	6.49	0	0	0	0	3.5	0	0	9.1	0	0	5.22	0	0	1.77	0	0	0	0	0
ANXA3	0	0.32	0.46	0	0	0	0.2	3.62	0	2.65	0.82	25.37	0	1.4	5.01	2.52	0	17.08	0	80.49	297.73	0.34	70.89	0	0.64	89.35	39.68	61.84	6.7	57.88	109.3	32.24	14.71	0	28.92	0	90.99	2.35	406.23	51.8	40.51	2.75	91.82	13.18	5.96	128.41	99.34	26.2	46.16
ANXA4	0	0	0	0	0	0	44.61	0	0	0	0	16.64	0	17.53	3.76	56.59	0	5.12	0	9.39	1.05	0	0.94	0	1.44	0	0	0	5.02	35.84	0	0.61	0	0	0.2	0	0	0	15.06	0	5.69	0	0	10.5	0	0	0	4.82	0
ANXA5	501.68	208.67	441.83	234.13	91.56	1184.24	353.19	292.88	449.93	146.79	141.65	461.68	276.4	367.79	202.99	208.86	172.88	463.45	338.31	455.9	384.44	246.48	460.41	273.93	506.04	291.7	365.94	304.96	301.74	457.24	287.66	357.69	398.15	259.74	442.98	234.12	271.47	288.09	599.72	300.66	313.68	214.05	209.02	298.76	33.65	389.96	484.19	318.21	434.26
ANXA6	0.64	0	52.39	0	0.96	0	7.51	2.25	8.77	0.21	0	3.94	0	6.73	5.58	0	65.95	1.9	0	26.54	13.75	0	37.45	10.75	6.83	22.37	45.26	21.13	19.64	8.05	12.16	12.18	40.05	0.1	9.97	25.74	2.66	1.31	10.71	7.36	12.94	2.93	11.69	8.49	0	0	30.39	6.62	24.35
ANXA7	191.3	1.93	90.39	0.6	0	0.95	60.64	50.36	0.24	0.28	69.86	88.52	1.77	71.3	0	175.76	0	51.32	0	15.58	26.76	93.38	73.98	101.63	44.71	58.72	26.49	55.97	108.17	112.46	32.84	97.76	54.34	117.51	49.69	69.48	0	49.46	29.48	95.98	47.92	39.19	70.34	76.71	3.53	48.22	78.49	79.39	67.14
ANXA8	0	0	0	0	0	0	0	0	0	0	0	0	0	0	0	0	0	0	0	0	0	0	0	0	0	0	0	0	0	0	0	0	0	0	0	0	0	0	0	0	0	0	0	0	0	0	0	0	0
ANXA8L1	0	0	0	0	0	0	0	0	0	0	0	0	0	0	0	0	0	0	0	0	0	0	0	0	0	0	0	0	0	0	0	0	0	0	0	0	0	0	0	0	0	0	0	0	0	0	0	0	0
ANXA9	0	0	0	0	0	0	0	0	0	0	0	0	0	0	0	0	0	0	0	2.85	0	0	0	0	0.57	1.97	0	0	0	0	0	1.08	0	0	0	0	0	0	5.65	0	2.24	0	10.9	0	0	0	0	0	2.15
AOAH	0	0	0	0	0	0	0	0	0	0	0	0	0	0	0	0	0	0	0	0	0	0	0	0	0	0	0	0	0	0	0	0	0	0	0	0	0	0	0	0	0	0	0	0	0	0	0	0	0
AOAH-IT1	0	0	0	0	0	0	0	0	0	0	0	0	0	0	0	0	0	0	0	0	0	0	0	0	0	0	0	0	0	0	0	0	0	0	0	0	0	0	0	0	0	0	0	0	0	0	0	0	0
AOC1	0.25	0	0	0	0	0	0	0	0	0	0	0	0	0	0	0	0	0	0	0	0	0	0	0	0	0	0	0	0	0	0	0	0	0	0	0	0	0	0	0	0	0	0	0	0	0	0	0	0
AOC2	0	0	0	0	0	0	0	0	0	0	0	0	0	1.4	0	0	0	0	0	0	0	0	0	0	0	1.38	0	0	0	0	0	6.12	0	0	0	0	0	0	0.57	0	0	0	0	0	0	0	6.04	0	0
AOC3	0	0	0	0	0	0	0	0	0	0	0	0	0	0	0	0	0	0	0	0	0	0	0	0	0	0	0	0	0	0	0	0	0	0	0.22	18.84	0	0	3.05	0	0	0	3.06	0	0	0	0	0	0
AOC4P	0.63	0.25	0	0	0	1	0	0.47	0	0	0.96	0	0	0	0	0	0	2.49	1.79	0.23	0.92	0	0	0	0	0	0	0	0	0	0	0.32	0.37	0	0.07	0	0	0	0	0	0	0	0	0	0	0	0	0	0
AOX1	0	0	0	0	0	0	0	0	0	0	0	0.17	0	0	0	0	0	0	0	0	0	0	0	0	0	5.02	0	0	0	0	0	0	5.26	0	0.38	0	0	0	0	0	0	0	0	0	0	0	0	0	0
AOX2P	0	0.14	0.2	0	0.16	0	0	0	0.63	0	0	0	0.31	0	2.14	0	0	0	0	0	0.22	0	0	0	0	0	0	0	0	0	0	0	0	0	0.06	0	0	0	0	1.48	0.22	1.17	0.05	0	0	0	0	0	0.11
AP1AR	0	0.37	38.68	0	0	0	0	27.51	16.98	0	12.23	1.45	1.67	14.47	14.25	5.52	0	19.42	0.22	10.01	47.83	14.25	10.44	0	1.46	20.84	29.03	33.07	36.18	11.05	24.85	22.62	4.85	46.22	10.41	39.44	0	20.65	13.6	9.82	12.38	39.18	3.01	2.81	0	0	8.49	6.56	17.6
AP1B1	4.02	3.5	111.48	0.31	0.27	0	12.59	41.53	2.88	0.29	3.36	14.77	3.55	4.18	0	8.67	0.17	6.64	40.17	15.42	8.56	0.4	6.09	0	9.95	24.3	5.14	13.55	11.71	1.47	16.98	1.9	4.7	26.37	10.05	17.97	0	26.5	19.92	10.73	7.17	13.87	2.13	8.75	0	0	18.29	17.5	6.42
AP1B1P1	0	0	0	0	0	0	0	0	0	0	0	0	0	0	0	0	0	0	0	0	0	0	0	0	0	0	0	0	0	0	0	0	0	0	0	0	0	0	0	0	0	0	0	0	0	0	0	0	0
AP1G1	0.35	0	0	0	8.5	155.21	9.17	7.4	0.59	0	9.03	11.85	0.34	6.81	5.79	4.65	0	22.9	14.76	8.18	6.72	12.78	14.5	0	0.89	16	10.19	6.96	12.38	3.49	10.1	9.43	4.11	1.47	8.96	26.72	0	9.24	12.23	0	7.61	5.71	7.71	6.72	49.14	0	3.05	17.31	7.19
AP1G2	0	0	0	0	0	0	1.97	0	0	0	10.33	10.44	3.15	13.79	3.15	4.75	0	10.75	21.53	4.48	7.08	0.22	6.91	0	24.35	2.81	12.03	11.27	4.21	5.32	0	0	18.28	0	4.44	0	3.01	0	7.9	12.51	20.6	14.93	6.35	0	30.39	40.39	15.06	3.4	1.47
AP1M1	0	0.22	0	0	0	203.75	13.9	7.81	0	0	38.64	17.98	0.2	21.95	3.41	0	101.26	16.27	30.27	0.97	6.06	2.57	25.18	0	20.47	21.28	38.99	10.79	13.67	16.27	0	32.21	58.75	0.25	10.15	0	3.26	25.61	19.88	2.35	8.96	3.74	7.77	10.27	15.37	43.69	0.39	3.13	3.97
AP1M2	0	0	11.52	0	0	208.99	115.73	80.74	0	0	0	58.95	34.49	92.18	78.56	23.12	55.04	47.25	68	73.87	38.47	96.88	42.8	35.64	18.88	51.48	60.96	45.31	37.05	49.88	0	4.14	17.48	0	32.08	21.32	0	52.04	39.55	38.12	52.24	15.19	32.43	24.3	0.58	0	11.12	56.77	15.23
AP1S1	43.4	1.21	69.25	385.72	0	0	33.17	1.52	36.82	234.67	122.11	7.97	32.59	4.7	6.3	3.16	128.05	4.3	267.69	1.8	50.1	56.56	11.04	97.21	4.83	19.66	27.71	15.95	46.32	47.46	27.48	33.86	2.09	236.32	14.54	0	6.02	32.53	35.58	30.39	26.74	13.81	1.72	8.63	0.39	0	5.05	42.76	39.09
AP1S2	364.26	9.11	262.86	4.94	1.07	365.76	81.82	65.72	14.84	0.26	110.61	37.54	194.29	77.66	62.34	121.86	125.27	81.46	40	90.17	112.74	335.38	89.12	180.43	138.48	70.97	155.92	95.25	68.4	70.16	15.1	101.64	63.42	28.02	72.37	0	59.55	93.8	72.5	54.05	97.83	70.67	36.87	49.68	92.96	0	34.68	84.46	46.06
AP1S3	3.98	1.1	3.16	11.37	5.19	5.19	2.94	3.8	0.79	1.65	1.34	23.31	1.42	28.76	0	12.19	1.68	35.52	3.03	13.19	46.16	4.47	20.81	0	26.39	17.06	17.45	18.51	22.49	33.5	9.02	32.41	6.36	0.26	15.33	9.91	4.93	18.72	33.5	0	13.21	28.76	31.49	6.85	2.13	0	31.37	2.24	12.09
AP2A1	0.2	0.15	32.84	0.37	0	17.33	17.45	14	0	0.18	9.35	13.26	31.68	33.77	44.16	4.67	0	8.98	39.01	10.59	1.32	24.48	33.43	8.96	13.62	26.88	24.53	64.69	15.2	7.6	0	72.46	2.28	2.79	10.48	0	0	3.27	13.46	16.01	26.83	11.01	31.1	23.41	0	29.77	8.87	24.12	28.84
AP2A2	0	20.06	0	0	1.99	0	4.41	0.21	0	0	0	3.42	0	2.88	1.71	0	1.5	2.33	0	2.2	0.64	1.41	4.06	0	2.84	3.05	4.51	7.02	10.27	3	0	5.28	1.46	0.76	2.89	15.76	3.26	0	1.87	8.24	0.69	0.94	9.18	2.63	0.53	0	1.17	5.79	5.3
AP2B1	21.12	14.5	0.77	133.46	9.61	1.08	28.49	104.26	27.55	2.3	17.65	85.11	0	101.28	155.32	51.51	28.9	59.54	15.99	79.95	84.53	25.27	88.89	90.9	77.91	119.26	102.44	92.55	60.22	64.48	66.51	64.61	75.79	21	56.52	95.97	7.95	36.44	59.09	140.44	87.68	88.88	213.69	62.88	1.82	266.42	133.43	78.82	85.72
AP2M1	207.52	285.89	388.27	699.05	927.99	724.38	552.78	73.17	453.99	820.62	231.87	259.2	588.29	353.51	349.4	286.02	239.93	187.7	853.36	168.1	203.46	456.23	230.15	80.45	209.93	220.56	201.18	238.12	170.05	218.19	181.37	195.69	135.3	223.89	180.24	173.26	67.55	154.66	203.75	226.38	179.9	195.96	289.21	84.74	262.06	53.44	233.15	248.24	344.67
AP2S1	537.08	233.87	253.06	1.6	896.94	275.15	462.37	723.77	401.62	320.36	469.39	313.57	400.19	557.53	326.27	356.62	1175.55	313.93	367.39	443.32	393.79	665.61	396.43	272.17	295.52	365.89	247.04	454.45	256.01	502.91	263.83	288.31	499.85	869.93	337.2	279.14	750.82	317.28	310.03	478.9	422.26	218.97	385.99	332.37	754.16	0	380.84	343.66	485.14
AP3B1	101.42	0	51.17	0	0	0	10.77	34.46	4.05	0.74	4.37	33.89	24.34	48.61	69.03	13.86	0	13.44	11.07	27.87	28.96	5.13	4.44	22.75	35.26	34.28	22.55	5.61	21.08	12.87	8.6	16.86	5.23	69.41	26.88	72.79	0	4.63	34.12	25.82	32.87	4.32	1.08	19.12	0	0	35.92	29.45	44.35
AP3B2	0	0	50.04	0	0	0	0	10.57	0	0	0	3.38	0	0.41	0	0	0	5.83	0	0	0.21	0	0	0	0	0	0	0	0	0	9.57	0	4.67	0	0.63	0	0	0	1.17	0	0	0	0	0	0	0	0	0	0.85
AP3D1	38.83	0.91	7.23	0	0	11.84	16.27	31.72	22.79	0	24.11	15.96	59.91	15.8	11.42	9.83	0.57	8.9	36.26	10.95	7.78	27.05	3.47	18.87	10.62	16.72	12.91	10.84	17.44	6.55	0	10.23	11.97	12.08	13.72	15.05	9.35	5.36	6.54	6.74	21.83	4.47	1.19	16.53	0	40.24	6.54	16.58	21.52
AP3M1	1.34	0.73	2.36	0	0.12	2.92	0.39	6.23	0.3	0.22	22.99	38.98	1.39	12.03	10.66	0	1.91	13.67	1.23	23.47	8.4	0.72	14.35	32.26	20.54	14.41	1.53	6.49	33.39	3.7	9.61	9.42	3.82	11.79	10.8	7.15	4.35	17.91	15.74	53.14	22.16	5.97	2.41	14.62	0.06	0	26.05	3.71	18.23
AP3M2	0	4.18	0	0.35	0.15	0	0	0.27	0	0	26.65	11.87	0	13.39	22.08	23.28	0	0	0	8.04	5.78	0	5.25	0	3.1	0	3.88	0.7	8.85	0.55	0	0.54	0.1	0	5.65	0	0	0	10.45	4.56	6.02	11.9	0.8	1.67	0	0	5.82	6.68	19.05
AP3S1	168.42	334.9	493.14	1115.33	0	470.14	144.82	68.02	56.61	272.59	309.85	61.52	209.46	138.45	114.18	257.89	609.4	138.34	9.14	114.52	123.4	120.81	190.51	293.5	135.26	144.15	150.61	84.26	173.75	211.74	221.27	104.29	35.42	63	133.46	351.17	181.78	95.24	79.7	61.18	90.34	225.87	145.09	123.32	84.13	81.24	93.73	109.33	186.89
AP3S2	7.1	0.11	39.52	290.5	0.6	3.25	11.26	5.85	1.12	15.84	0.51	8.38	0.42	23.21	2.69	2.01	0.57	3.73	0.8	25.17	12.84	19.23	2.19	10.53	12.29	9.44	9.94	13.32	11.01	7.43	29.19	17.46	4.95	8.56	9.07	24.68	0	18.7	15.25	6.49	4.38	3.68	2.61	18.74	0.11	0	11.28	17.85	4.35
AP4B1	0	0	0	0	0	19.15	5.08	1.04	0	0	0	10.32	0	1.6	20.07	0	0	21.89	0	0.41	22.32	49.79	8.4	0	1.98	5.55	0	2.35	0	0	0	0	0	0	2.98	13.23	0	0	13.03	5.93	3.96	0	1.05	4.91	0	0	15.93	0	5.62
AP4B1-AS1	0.44	0.33	3.99	0	1.22	5.22	0.78	2.99	0.74	0	0.63	1.89	1.96	0	4.86	2.35	0	0	2.02	0	2.91	0	2.72	0	1.53	0	0	0	0	0	0	0.58	2.16	0.75	1.42	0	0	0	0	0	0.58	0	0	0.99	0.87	0	2.15	0	0.28
AP4E1	0.74	0	0.18	8.4	0.43	1.3	5.09	3.89	0.29	1.14	0.01	2.07	0.9	0.23	0.93	5.45	0	3.3	1.62	1.33	1.35	6.13	0.31	4.72	0.4	0.07	4.61	1.17	3.29	3.23	5.11	0.78	0.87	0	2	16.29	0.79	3.39	1.93	0	0.23	0	0	3.58	0	0	0.29	2.63	0.54
AP4M1	0	0.78	0	0	0	0	0	0	0	0	0	0	0	0	39.92	0	0	14.74	0	3.22	3.46	0	2.72	0	0	7.94	0	2.74	8.67	15.19	0	0	0	0	1.36	25.13	0	10.14	8.74	2.98	0	5.97	7.42	10.7	0	0	0	0	0
AP4S1	2.77	4.2	9.68	16.77	1.76	23.71	2.97	19.58	3.98	3.34	7.11	5.57	7.95	4.8	10.89	23	171.77	1.53	6.47	9.25	4.12	2.29	12.1	22.4	1.73	0	4.29	3.54	7.29	18.69	0	4.96	7.41	0.42	6.56	0	6.39	4.52	3.6	2.37	1.33	2.12	3.56	1.75	26.27	0	17.61	3.19	7.99
AP5B1	0.16	0.1	0.26	0	1.98	94.52	0.44	15.65	0.24	0.19	0.07	0.64	0.06	0.37	0	0	0	0	0.29	0.72	0	0.62	8.56	0	3.37	0	3.24	3.12	3.22	1.54	0	2.22	12.67	0	1.39	20.82	0	5.15	2.26	0	1.94	0.68	8.48	2.32	22.17	0	11.2	2.67	7.25
AP5M1	1.98	0	29.05	0.41	0	0	12.67	32.36	0	0	71.02	46.98	0	45.04	61.01	48.29	0.29	61.6	0	36.07	43.04	108.97	7.11	88.46	61.14	48.33	40.88	38.39	32.78	17.5	11.26	29.64	20.28	15.6	23.08	0	2.47	0	43.1	0	24.52	41.02	57.56	19.75	0	125.93	32	59.42	11.43
AP5S1	0	0	0.39	0	0.27	0	0	0	0.21	0	0	6.22	0	8.03	0	0	0.31	0	0.33	0	0	0.14	6.2	0	0	0	0	0	3.12	0	19.5	0	0	0	0.55	0	0	0	3.42	0	3.63	0	0	2.95	0	0	0	0	0
AP5Z1	1.55	0	0	0.23	1.85	1.11	7.98	0	0	0.6	2.28	0.72	1.16	0.14	2.94	0.8	0	1.17	0	1.4	0.11	0	0	0	0.55	0	0	1.36	0	0.77	0	0.58	0.42	0.05	2.05	0	1.4	2.75	0.64	1.98	1.89	0	0.47	1.68	0.25	0	0	0	2.18
APAF1	0.58	0.11	2.64	4.07	0.13	0.38	0.91	9.3	0	2.7	1.21	3.05	0.38	4.49	0	0	0	0	1.52	10.47	4.52	0.13	1.95	0	1.7	4.92	2.06	0.77	2.08	0.5	0	0.89	0.66	0	0.6	0	0	1.92	4.66	1.56	0.12	7.27	9.53	3.12	0	0	0.25	0.61	1.81
APBA1	0	0	0	0	0	0	0	0	0	0	0	0	0	0	0	0	0	0	0	0	0.34	0	0	0	0	0	0	0	0	0	0	0	0	0	0	0	0	0	0.22	0	0	0	0	0	0	0	0	0	0
APBA2	0	0	0	0	0	0	5.34	0	0	0	0	4.44	0	0.21	4.43	13.34	0	0	0	0.63	8.91	14.56	0.55	0	1.13	0	3.86	2.8	2.96	0	0	0	0	0	0.6	0	0	0	0	3.05	2.24	1.21	0	1.09	0	0	0	0.2	1.5
APBA3	0	0	0	0	0	0	0	1.35	0	0	42.56	0.39	0	0	0	0	0	0	0	0.53	2.79	0	7.47	0	0	6.65	3.28	2.36	12.46	19.66	0	1.21	0	0	2.29	0	0	0	2.72	0	7.53	0	1.7	0	0	0	0	2.74	1.45
APBB1	0.32	0	5.08	0	0	116.06	17.59	16.83	0	0	0	10.19	0	0.33	76.4	0	284.56	0	0	3.48	11.15	0.29	17.08	16.32	7.03	0	3.13	8.98	5.66	6.76	0	0	0.6	28.16	8.55	0	8.09	0	5.18	0	1.81	0	10.8	10.76	0	0	6.97	0.65	0
APBB1IP	0	0	0	0	0	0	0	0	0	0	0	0	0	0	0	0	0	0	0	0	0	0	0	0	0	0	0	0	0	0	0	0	0	0	0	0	0	0	0	0	0	0	0	0	0	0	0	0	0
APBB2	0.36	15.04	41.61	0	0	0.15	5.64	8.1	0.15	0	0	12.1	30.38	6.03	4.85	5.43	5.77	14.69	0.17	0.65	21.38	0	14.42	10.27	2.66	17.3	17.35	7.49	12.13	15.86	0	10.71	18.11	11.14	7.81	15.7	10.21	1.6	11.91	57.86	17.9	5.59	23.22	5.99	0.07	0	13.94	13.16	1.44
APBB3	0	0	0	2.99	0	0	0.15	0	0	0	0	0	0	0	0	0	0	2.57	0	0	0	0	3.78	14.57	0	0	13.29	1.19	2.52	0	0	0	0	0	1.43	0	0	0	0	0	0	0	0	2.9	0	0	15.15	0.35	0
APC	20.96	0	0	0.12	0.05	0	8.3	13.35	0	0	0	8.15	0	1.79	2.95	0	0	10.04	0	4.15	2.96	20.33	6.61	5.68	3.36	2.63	7.77	3.95	8.79	24.36	0	27.41	1.71	0	5.84	0	8.44	2.06	7.23	1.52	0.89	2.82	1.21	0.16	0.41	0	3.96	9.84	6.64
APC2	0	0	0	0	0	0	3.17	0	0	0	0	0	0	0	0	4.3	0	0	0.12	0	0.29	0	0	0	0	0	0	0	0	0	0	0	0	0	0	0	0	0	0	0	0	0	0	0	0	0	0	0	0
APCDD1	0	0	0	0	0	0	0	0	0	0	0	0	0	0.29	0	0	0	4.27	0	1.56	0	0	0.39	0	0	6.97	0	0	0	0	0	0	0	0	0.11	0	0	0	0	4.31	0	0	0	0	0	0	0	0	0
APCDD1L	0	0	0	0	0	0	0	0	0	0	0	0	0	0	0	2.34	0	0	0	0	0	0	0	0	0.6	0	6.15	0	0	0	0	0	0	0	1.09	0	0	0	0.42	5.33	1.41	0	0	0	0	0	0	0	15.51
APCDD1L-AS1	0	0	0	0	0	0	0	0	0	0	0	0	0	0	0	0	0	0	0	0	0	0	0	0	0	0	3.38	0	0	0	0	0	0	0	0	0	0	0	0	0	0	0	0	0	0	0	0	0	0
APCS	0	0	0	0	0	0	0	0	0	0	0	0	0	0	0	0	0	0	0	0	0	0	0	0	0	0	0	0	0	0	0	0	0	0	0	0	0	0	0	0	0	0	0	0	0	0	0	0	0
APEH	33.77	27.94	780.12	0	66.13	0.38	54.57	133.99	0.37	72.58	47.67	119.38	103.21	92.9	87.11	67.04	107.05	51.45	0.66	87.64	29.06	78.37	61.77	44.78	46.71	73.75	63.83	123.98	31.04	55.38	50.64	89.1	222.17	48.93	38.16	66.98	8.32	85.82	44.41	84.01	111.44	100.21	15.88	57.4	4	148.75	42.9	87.84	81.04
APELA	16.38	35.89	14.41	249.61	0	141.03	0.6	11.05	26.93	0.23	25.1	27.39	107.05	26.52	21.4	0	0.27	0	85.97	21.81	0.85	107.02	0.77	0	21.47	8.17	0	17.41	32.68	0.77	13.33	10.95	9.55	30.02	8.82	0	2.92	40.16	9.46	0	28.71	8.37	8.64	21.09	0.38	0	20.31	10.93	34.67
APEX1	487.01	472.12	327.45	850.75	783.31	501.02	749.81	221.71	465.52	319.66	360.36	442.8	163.17	349.24	272.88	309.43	746.61	332.76	433.03	228.41	180.76	500.17	512.91	383.13	242.65	285.51	280.55	311.14	324.79	380.14	143.1	395.14	194.83	375.76	230.23	176.65	493.98	351.45	211.76	201.76	268.56	238.34	222.68	294.82	567.17	200.95	410.3	260.07	181.6
APEX2	0.32	124.18	0	622.93	0	0	19.86	17.14	0.27	144.61	0.35	0.44	0	13.38	0	4.23	0	15.72	0.32	2.41	1.97	0	15.88	0	2.69	23.98	14.84	1.33	17.98	0	33.53	0	0	0.47	7.88	0	0	5.41	2.1	8.72	0.39	11.55	10.16	4.21	0	54.02	3.52	16.63	0
APH1A	76.63	6.08	103.37	363.94	0	239.78	57.07	105.51	0	0	25.68	92.41	37.57	124.39	102.89	173.3	35.56	63.05	71.75	88.28	41.15	8.86	93.4	92.28	70.82	61.14	104.4	101.67	55.22	96.42	86.96	54.29	13.81	34.75	57.18	43.48	8	53.35	95.54	66.34	65.67	48.16	109.6	35.06	30.16	53.61	66.73	98.3	181.24
APH1B	0	0	12.91	0	0.13	0	0	80.27	43.33	51.26	15.74	17.21	0.11	9.91	0	8.84	0	2.67	25.22	8.17	12.96	38.73	1.47	7.54	6.24	0.87	22.36	9.28	10.46	15.22	17.06	79.32	0.28	0	2.84	0	0	11.01	5.7	0	9.88	35.36	0	2.89	45.48	0	42.83	1.97	2.95
API5	23.36	37.9	33.83	0.39	0	85.58	35.9	32.15	38.41	33.65	0	59.74	0.14	42.94	57.24	56.9	1.94	134.82	107.55	56.49	74.23	169.24	54.84	67.57	47.25	97.78	72.3	60.73	101.6	81.44	46.17	26.37	46.5	14.89	46.77	91.95	4.04	23.85	75.61	75.82	48.49	91.83	64.76	73.6	0	28.36	89.76	74.94	186.31
APIP	50.97	0	42.58	0	0	0	79.74	195.16	1.23	0.48	26.93	109.01	29.02	70.66	70.46	128.02	70.62	99.31	62.76	28.79	104.56	0	74.38	0	137.38	115.44	50.7	105.2	84.83	89.31	111.72	64.7	60.62	61.47	63.62	206.85	36.71	75	98.89	100.48	72.61	46.45	190.21	123.75	104.99	0	27.46	70.9	65.88
APITD1	0	0	0	2.09	0	0.85	47.18	0	5.08	39.47	101.33	8.33	13.16	25.8	0	19.84	0.58	25.89	0	28.34	24.46	63.83	13.89	0	5.37	5.87	18.22	45.84	20.71	16.53	0	1.66	12.01	187.22	18.81	30.39	0	3.09	7.91	4.54	8.05	10.83	0.82	66.37	0	0	22.64	60.44	0
APITD1-CORT	0	0	34.63	0	0	0	0	3.94	0	2.54	15.96	0	0	11.5	0	0	0	5.55	1.24	0	10.94	18.08	0	0	7	0	7.02	0	20.19	0	0	15.05	17.36	0	7.89	0	0	0	8.74	0	13.17	0	8.12	0	0	0	0	0	3.17
APLF	0	0	0	0	0	0	0	9.48	0	0	0.17	0.87	0	0	0	0	0	0	0	5.32	0	0	0	0	4.23	6.46	0	1.31	2.77	0	0	7.58	0	0	1.53	0	0	12.63	3.77	1.43	1.05	0	0.94	0	0	0	0	0	0
APLN	0	0	0	0	0	0	0	2.98	0	0	0	0	0	0	0	0	0	0	0	0	0	0	0	0	0	0	0	0	0	0	0	0	0	0	0.31	0	0	0	0	0	0	0	0	0	0	0	0	0	0
APLNR	0	0	0	0	0	0	0	0	0	0.16	0	0	0	0	0	1.03	0	0	0	0	0	0	0	0	0	0	0	0	0	0	0	0	0	0	0.19	0	0	0	0	0	0	0	0	0	0	0	0	0	0
APLP1	0	0	0	0	0	0	0	0	0	0	0	0	0	0	0	0	0	0	0	4.92	0	0	0	0	0	0	0	0	0	0	0	0	0	0	0.59	0	0	0	0.6	0	0.66	3.59	0	0	0	0	0	0.3	0
APLP2	42.51	254.09	414.29	66.93	18.67	253.15	226.44	50.25	455.69	110	54.67	98.54	131.8	119.58	96.79	113.35	311.11	125.46	440.34	166.02	83.65	151.59	62.78	140.59	94.96	111.12	138.28	63.22	154.39	106.35	182.34	94.01	92.3	92.08	103.5	118.79	289.23	33.02	201.26	143.34	91.98	91.52	106.42	66.7	50.05	169.84	53.27	130.27	138.65
APMAP	59.3	74.34	169.86	1.72	313.77	99.95	29.95	11.78	223.43	118.97	19.32	28.25	137.67	11.15	18.11	65.43	0.63	7.4	231.26	33.85	37.93	0.25	11.33	0	13.87	46.8	6.37	28.63	21.77	13.63	0	19.45	34.1	1.89	17.5	50.12	228.32	1.7	44.84	0	63.64	21.82	32.34	14.08	0.23	0	38.99	21.91	32.99
APOA1	0	0	0	0	0	0	0	0	0	0	0	0	0	0	0	0	0	0	0	0	0	0	0	0	0	0	0	0	0	0	0	0	0	0	0	0	0	0	0	0	0	0	0	3.05	0	0	0	0	0
APOA1-AS	0	0	0	0	0	0	0	0	0	0	0	0	0	0	0	0	0	0	0	0	0	0	0	0	0	0	0	0	0	0	0	0	0	0	0	0	0	0	0	0	0	0	0	0	0	0	0	0	0
APOA1BP	182.47	26.83	399.02	1.16	455.03	37.08	241.55	168.86	0	336.92	155.41	75.8	229.36	150.57	51.36	3.68	264.74	175.03	174.18	52.88	139.31	258.37	215.78	113.16	151.77	65.39	154.86	85.87	142.16	130.75	159.97	213.8	160.07	394.67	91.8	169.25	119.15	158.36	128.27	116.26	153.4	76.37	44.13	74.74	352.1	0	164.73	57.18	167.82
APOA2	0	0	0	2.94	0	0	0	0	0	0	1.52	0	0	0	0	0	0	0	0	0	0	0	0	0	47.37	0	0	0	0	0	0	0	0	0	0	0	0	0	0	0	0	0	0	0	0	0	0	0	0
APOA4	0	0	0	0	0	0	0	0	0	0	0	0	0	0	0	0	0	0	0	0	12.51	0	0	0	0	0	0	0	0	0	0	0	0	0	0	0	0	0	0	0	0	0	0	0	0	0	0	0	0
APOA5	0	0	0	0	0	0	0	0	0	0	0	0	0	0	0	0	0	0	0	0	0	0	0	0	0	0	0	0	0	0	0	0	0	0	0	0	0	0	0	0	0	0	0	0	0	0	0	0	0
APOB	0	0	0	0	0	0	0	0	0	0	0	0	0	0	0	0	0	0	0	0.52	0	0	0	0	0	0	0	0	0	0.14	0	0	0	0	0	0	0	0	0	0	0	0	0	0	0	0	0	0	0
APOBEC1	0	0	0	0	0	0	0	0	0	0	0	0	0	0	0	0	0	0	0	0	0	0	0	0	0	0	0	0	0	0	0	0	0	0	0	0	0	0	0	0	0	0	0	0	0	0	0	0	0
APOBEC2	0	0	0	0	0	52.08	0	0	0	0	0	0	0	0	0	0	0	0	0	0	0	0	0	0	0	0	0	0	0	0	0	0	0	0	0.89	0	0	0	0	0	0	0	0	0	0	0	0.57	0	0
APOBEC3A	3.75	0	6.52	5.04	1.57	9.15	0.43	8.52	2.5	4.01	0	0	4.22	6.08	0	5.13	4.63	0	23.05	0	8.24	6.01	0.41	0	1.48	0	24.52	1.09	0	1.43	0	1.52	1.23	0.27	1.83	0	0	0	9.22	6.7	1.24	0	7.26	0	0	0	13.89	0.57	6.06
APOBEC3A_B	0	0	0	0	0	0	0	0	0	0	0	0	0	0	0	0	0	0	0	0	0	0	0	0	0	0	0	0	0	3.61	0	0	0	0	0	0	0	0	0	0	0	0	0	0	0	0	3.79	0	0
APOBEC3B	0	0	0	0	0	0	0	0	0	0	0	10.05	1.29	0	0	0	0	0	0	0	14.88	0	0	0	0	0	0	0	0	0	0	14.07	0	0	8.09	24.37	0	0	6.06	0	3.93	0	0	9.66	0	0	0	0	26.61
APOBEC3B-AS1	0.1	0	0	0	37.18	10.93	0	0	0	0	5.67	5.58	8.32	17.23	0	0	0	0	0	0.47	0	21.45	0	0	3.08	0	0	26.48	8.05	10.04	0	0	8.23	0	4.22	0	0	0	2.22	4.64	0	6.6	2.37	11.79	5.28	0	39.84	2.21	12.48
APOBEC3C	0	0	0	0	0	0	27.55	5.36	0	0	52.35	4.37	0	14.2	0	3.72	0	6.41	108.7	4.24	0.69	0	29.7	0	19.66	0	32.63	5.65	0	0	0	19.93	0	0	20.14	34.23	7.09	96.76	14.86	0	0.75	0	4.73	3.25	186.59	0	6.8	18.13	0
APOBEC3D	2.68	0	2.13	24.92	1.66	2.15	1.7	2.75	0.86	2.17	0.23	2.92	2.82	4.02	3.4	0	0.51	15.04	4.79	0.61	4.46	0	0	0	3.38	0	3.11	3.37	0	0	14.31	1.61	4.8	0	4.45	0	5.28	5.15	2.96	0	2.01	0	1.03	7.26	1.67	0	1.83	11.06	2.61
APOBEC3F	1.2	0.71	3.08	7.42	0	1.14	1.34	0.27	0.98	1.28	0.56	0.53	3.69	17.11	0	0	1.02	4.03	5.06	0.73	1	0.86	0.34	0	3.11	0.87	1.65	3.99	0	1.45	6.61	1.79	1.78	0.08	1.6	0	1.91	8.11	0.53	1.18	2.2	0.94	7.68	1.05	0.54	0	3.16	0.35	0.56
APOBEC3G	0	0	0	0	0	0	0	0	0	0	0	0	0	0	0	0	0	0	0	0	0	0	0	0	0	0	0	0	0	0	0	0	0	0	0	0	0	0	0	0	0	0	0	0	0	0	0	0	0
APOBEC3H	0	0	0	0	0	0	0	0	0	0	0.66	0	0	0	0	0	0	0	0	0	0	0	0	0	0	0	0	0	0	0	0	0	0	0	0	0	0	0	0	0	0	0	0	0	0	0	0	0	0
APOBEC4	0	0	0	0	0	0	0	0	0	0	0	0	0	0	0	0	0	0	0	0	0	0	0	0	0	0	0	0	0	0	0	0	0	0	0	0	0	0	0	0	0	0	0	0	0	0	0	0	0
APOBR	0	0	0.14	0.35	0	0.24	0	0	0	0	0	0	0	0.2	0	0	0	0	0	0.15	0	0	0.26	0	0	0	0	0	0	0	0	0	0.2	0	0	0	0	0	0	0	0	0	0	0.12	1.71	0	0	0	0.2
APOC1	62.77	151.86	0	381.39	0	6.83	92.65	48.31	213.27	2.88	300.93	50.32	0	126.44	0	143.73	0	123.07	198.37	190.65	123.2	62.72	93.18	0	126.76	17.01	83.95	90.57	102.04	115	83.25	149.18	242.06	115.05	342.01	88.08	0	8.96	119.73	52.61	96.41	10.46	116.46	133.73	54.94	244.52	115.9	15.75	61.06
APOC1P1	2.1	0	0	0	0	2.31	2.34	0	0	2.82	0	0	0.59	0	0	0	0	71.58	0	0.97	0	1.13	0	0	0	6.09	0	0	0	0	42.99	0	0.67	0	6.36	0	5.71	0	24.07	0	0	0	1.04	0.9	0	0	0	0	0
APOC2	0	0	0	0	0	0	0	0	0	0	0	0	0	0	0	0	0	0	0	0	0	0	0	0	0	0	0	0	0	0	0	0	0	0	0	0	0	0	0	0	0	0	0	0	0	0	0	0	0
APOC3	0	0	0	0	0	0	0	0	0	0	0	0	14.32	0	0	0	0	0	0	0	0	0	0	0	0	0	0	0	0	0	0	0	0	0	0	0	0	0	0	0	0	0	0	0	0	0	0	0	0
APOC4	1.08	0	0	0	0	1.8	0.55	0	2.91	0	0	0	1.63	0	0	0	0	0	2.97	0	1.25	0	0	0	0	4.27	0	0	0	0	0	0	0.69	0	0.5	0	0	0	0	0	0	0	2.15	0	0	0	0	1.27	0
APOC4-APOC2	0	0	0	0	0	0	0	0	0	0	0	0	0	0	0	0	0	0	0	0	0	0	0	0	0	0	0	0	0	0	0	0	0	0	0	0	0	0	0	0	0	0	0	0	0	0	0	0	0
APOD	0	0	0	0	0	0	0	0	0	0	0	0	0	0	0	0	0	0	0	0	0	0	0	0	0	0	0	0	0	0	0	0	0	0	0	0	0	0	0	0	0	0	0	0	0	0	0	0	0
APOE	19.61	69.09	322.52	309.1	36.81	606.12	280.21	91.85	325.69	31.08	294.53	89.6	304.72	149.36	35.85	35.99	67.28	140.11	939.8	104.65	72.66	106.24	58.44	78.03	57.84	57.51	178.85	127.38	129.33	73.7	88.24	133.02	183.29	114.26	134.75	93.37	239.73	100.77	191.63	79.66	103.89	62.82	101.99	93.57	60.99	0	83.29	82.38	87.61
APOF	0	0	0	0.78	0	0	0	0	0	0	0	0	0.82	0	0	0	0	0	0	0.34	0	0	0	0	0	0	0	0	0	0	0	0	0	0	0.09	0	0	0	0	0	0	0	0	0	0	0	0	0	0.46
APOH	0	0	0	0	0	0	0	0	0	0	0	0	0	0	0	0	0	0	0	0	0	0	0	0	0	0	0	0	0	0	0	0	0	0	0	0	0	0	0	0	0	0	0	0	0	0	0	0	0
APOL1	4.7	0	12.93	11.78	0	3.94	0	2.58	0.35	2.17	0.8	1.9	1.95	1.26	2.06	0.93	0	2.63	2.51	1.05	1.36	0.24	0.43	0	0	2.91	0	1.98	2.44	1.25	0	1.38	1.01	0	0.59	13.84	0	0.21	0	1.17	0	1.89	1.43	0.41	2.45	0	3.18	0.47	1.55
APOL2	0.89	0	7.19	0.08	0.45	5.57	9.18	6.3	0	1.06	2.76	1.67	0.53	0.25	0	0	41.09	0	4.9	7.17	7.97	0	9.16	0	2.32	1.6	0	0	0	7.4	0	0	1.89	0.12	0.49	14.16	0	0	2.01	2.18	2.48	0	25.92	10.51	1.06	0	0.57	7.03	5.13
APOL3	0	0	0	0	0	0	0	0	0	0	0	0	0	0	0	0	0	0	0	0	0	0	0	0	0	0	0	0	0	0	0	0	0	0	0	0	0	0	0	0	0	0	0	0	0	0	0	0	0
APOL4	4.1	1.33	2.68	1.42	0	1.89	0	6.55	1.9	2.06	3.29	9.55	3.25	6.44	0	6.72	3.98	0	0	3.23	6.66	0.16	8.88	28.63	0.81	0.1	0	3.13	1.25	3.95	10.79	15.25	6.12	0.18	1.12	0	0	1.16	5.14	7.88	2.54	13.45	1.54	3.3	0	0	3.49	7.58	4.55
APOL5	0	0	0	0	0	0	0	0	0	0	0	0	0	0	0	0	0	0	0	0	0	0	0	0	0	0	0	0	0	0	0	0	0	0	0	0	0	0	0	0	0	0	0	0	0	0	0	0	0
APOL6	0.77	0	0.88	8.52	0.47	3.01	0.13	1.33	0.05	0.06	0.14	1.11	0.87	1.2	0	0	0.82	1.06	2.63	0.32	1.42	0.18	0.76	3.01	0.95	1.1	1.38	0.63	1.02	0.48	0	2.57	0.52	0.43	0.71	0	2.06	1.84	1.57	0.54	0.88	2.15	1.42	0.25	0	0	0.95	1.08	0.54
APOLD1	0	0	1.98	0	0.14	0.86	0	0	0.16	0.2	0	0.52	0.69	0.4	0	0.92	0	0	1.49	0.23	0.73	0	0.96	0	0	0	0	0	1.11	0	0	1	0.43	0.68	0.23	0	1.78	3.29	0.28	1	0.45	0	0.2	0	0.26	0	0.21	1.19	0.48
APOM	0	0	0	0	0	0	0	0	0	205.73	0	11.42	0	29.7	0	0	0	0	0	0	0	75.95	0	0	0	5.25	0	0	0	22.82	51.42	0	0	0.88	8.17	0	0	0	21.01	0	0	12.92	2.85	53.16	0	0	0	0	1.14
APOO	209.3	2.34	32.95	0	419.18	1312.68	219.09	142.74	0	1.1	121.46	137.94	100.41	176.78	174.79	98.7	853.48	268.04	0.65	126.77	133.68	115.7	51.04	168.49	124.44	153.68	108.88	99.05	152.51	218.36	37.16	161.22	104.95	245.78	177.47	134.4	8.14	324.69	208.87	175.61	67.36	201.9	3.88	136.39	202.77	279.84	143.56	188.48	143.97
APOOL	0.43	17.18	0.53	2.56	0.83	0.32	0.1	3.42	0.09	0.32	21.37	7.32	2.39	6.91	0	0.62	0	14.2	10.66	10.34	7.82	8.29	3.75	0	1.04	21.08	14.02	0.79	16.38	6.24	5.34	0.66	14.1	0.34	5.54	1.26	2.34	2.43	4.58	8.46	2.46	4.06	3.64	2.41	0.15	0	0.47	11.93	1.93
APOOP5	0	0	0	0	0	0	0	0	0	0	0	0	0	0	0	0	0	0	0	0	0	1.76	0	0	0	0	0	0	0	0	0	0	0	0	0	0	0	0	0	0	0	0	0	0	0	0	0	0	0
APOPT1	177.17	115.17	231.34	1152.53	2.98	126.85	59.82	80.87	0	59.1	91.98	54.88	192.49	33.93	74.83	18.22	37.99	87.43	3.09	50.61	27.28	56.41	43.49	53.86	44.73	38.96	52.4	44.13	50.18	129.61	91.3	72.47	106.14	53.74	63.37	31.02	19.61	36.39	90.84	29.94	42.65	24.39	17.32	98.97	254.83	0	93.49	6.54	154.78
APP	6.22	126.66	414.1	730.72	119.05	0.96	47.19	136.3	186.41	3.91	67.55	247.99	80.44	132.49	134.94	111.16	75.78	164.16	104.03	220.36	163.3	103.07	200.6	154.28	133.84	229.77	154.45	215.08	174.13	224.57	256.94	125.39	72.03	17.88	130.49	167.18	84.72	225.47	179	120.85	139.45	169.87	183.82	138.8	174.13	121.93	85.61	164.37	239.18
APPBP2	0	0.16	0	0	0.25	0	7.98	0.23	0	0	0	3.02	25.21	10.38	2.47	15.3	11.37	15.17	0	1.1	4.76	0	6.79	14.3	3	4.41	4.35	0.39	0	1.54	10.78	0.18	39.42	10.89	3.09	0	2.33	15.16	2.69	0	7.3	7.35	4.06	14.76	0	0	13.97	1.91	1.93
APPL1	29.06	0.12	14.17	0.38	0	0	17.8	19.73	0	5.4	31.62	43.04	16.84	22.04	14.45	7.24	0.16	22.11	0.25	22.03	26.65	5.69	31.89	35.32	30.88	9.29	12.97	11.8	25.21	3.98	22.83	9.41	17.07	8.59	17.61	42.33	0	21.26	19.96	23.93	22.15	20.82	2.51	13.77	16.05	52.53	33.58	1.35	23.85
APPL2	0	0	40.87	0	0	1.6	0	0	4.29	0	0	7.04	0	9.46	2.47	0	0	0	0	2.65	9.25	0.51	3.09	0	0	0	0	1.56	6.61	6.21	0	14.89	0	0	3.74	34.22	0	1.16	3.15	0	0.25	0	0.23	12.05	0	0	6.23	0	0.96
APRT	625.41	796.45	1050.94	0	1678.37	457.3	952.23	394.55	1022.25	1500.62	750.01	378.46	878.48	363.81	300.93	468.04	810.65	409.97	298.59	377.34	257.15	607.84	201.39	160.04	280.48	287.82	198.16	335.69	287.82	498.68	384.75	359.4	183.66	1717.59	322.93	520.55	1470.21	288.64	360.28	146.06	163.19	323.17	323.41	552.29	1561.24	645.78	219.98	290.94	166.32
APTR	0.31	111.51	0	0	0	197.3	0.52	0	0.26	55.74	34.82	24.44	3.83	9.17	8.16	0	55.61	13.9	0	4.55	16.22	0	1.84	0	3.12	36.34	28.69	9.03	5.45	44.76	0	0.66	25.83	29.88	8.83	18.81	3.9	1.91	8.17	5.62	14.57	25.78	30.1	5.7	1.53	0	7.29	1.26	30.23
APTX	0.35	0	0	0.64	0	0.59	39.9	21.88	3.57	640.72	68.9	38.67	89.07	34.64	52.76	54.85	0.39	28.82	0	31.11	0.42	0.31	18.21	15.58	23.26	44.94	18.84	16.26	43.11	33.85	19.77	0	21.83	77.11	30.22	20.92	0	32.6	28.76	38.98	41.75	37.39	19.17	16.07	0	0	39.82	28.59	27.06
AQP1	0	0	0	0	0	0	0	0	0	0	0	0	0	0	0	0	0	0	0	0	0	0	0	0	0	0	0	0	0	0	0	0	0	0	0	0	0	0	0	0	0	0	0	0	0	0	0	0	0
AQP10	0	0	0	0	0	0	0	0	0	0	0	0	0	0	0	0	0	0	0	0	0	0	0	0	0	0	0	0	0	0	0	0	0	0	0.08	0	0	0	0	0	0	0	0	0	0	0	0	0	0
AQP11	0	0	0	0	0	0	0	18.02	0	0	0	0	0	0.35	0	18.76	0	0	0	6.94	8.04	0	0	0	8.59	1.67	0	0	0	0	0	3.35	0	0	0.88	0	0	3.51	1.36	0	0	0	9.88	0	0	0	0.86	0	0
AQP12A	0	0	0	0	0	0	0	0	0	0	0	0	0	0	0	0	0	0	0	0	0	0	0	0	0	0	0	0	0	0	0	0	0	0	0	0	0	0	0	0	0	0	0	0	0	0	0	0	0
AQP12B	0	0	0	0	0	0	0	0	0	0	0	0	0	0	0	0	0	0	0	0	0	0	0	0	0	0	0	0	0	0	0	0	0	0	0	0	0	0	0	0	0	0	0	0	0	0	0	0	0
AQP2	0	0	0	0	0	0	0	0	0	0	0	0	0	0	0	0	0	0	0	0	0	0	0	0	0	0	0	0	0	0	0	0	0	0	0	0	0	0	0	0	0	0	0	0	0	0	0	0	0
AQP3	0	0	0	0	0	0	0	0	0	0	0	0	0	0	0	0	0	0	0	0	0	0	0	0	0	0	0	0	0	0	0	0	0	0	0	0	0	0	0	0	0	0	0	0	0	0	0	0	0
AQP4	0	0	0	0	0	0	0	0.19	0	0	0	5.88	0	1.88	0	0	0	2.11	0	0	0	0	0.19	0	0	2.07	0	0	3.11	0	0	0	3.52	0	0.03	0	0	1.45	6.49	0	3.13	1.7	0	0	0	0	0	0	0
AQP4-AS1	1.44	0.28	1.57	3.11	0.05	0.83	3.65	0	1.81	5.09	1.32	0.45	0.39	0	0	0	0.07	0	1.96	0.05	1.5	5.08	1.01	0	0	0	0	0	5.36	0	0	0	0.2	0	0.19	0	0	0	3.32	0	0.85	0	0.34	0	0.86	0	0	2.09	0.32
AQP5	0	0	0	0	0	0	0	0.53	0	0	0	0	0	0	0	0	0	0	0	0	0	0	0	0	0	0	0	0	0	0	0	0	0	0	0	0	0	0	0	0	0	0	0	0	0	0	0	0	0
AQP6	2.46	0	4.74	7.59	0	0.23	0.16	0.24	0.31	2.23	2.67	0	2.71	0	2.91	0	0	0	0.55	0.36	1.56	0.25	0	0	0	0	0	0	0	0	0	0	1.47	0	0.12	0	0	0	0	0	0	0	0.36	0.73	0.31	0	0	0	0
AQP7	0	0	0	0	0	0	0	0	0	0	0	0	0	0	0	0	0	0	0	0	0	0	0	0	0	0	0	0	0	0	0	0	0	0	0	0	0	0	0	0	0	0	0	0	0	0	0	0	0
AQP7P1	0	0	0	1.59	0	0.33	0	0	0	0	0	0.26	0	0	0	0	0	0	0	0	0	0	0	0	0	0	0	5.56	0	0	0	0	0	0	0	0	0	0	0	0	1.27	0	0	0	0	0	0	0	0
AQP7P3	0	0	0	0	0	0	0	0	0	0	0	0	0	0	0	0	0	0	0	0	0	0	0	0	0	0	0	0	0	0	0	0	0	0	0	0	0	0	0	0	0	0	0	0	0	0	0	0	0
AQP8	0	0	0	0	0	0	0	0	0	0	0	0	0	0	0	0	0	0	0	0	0	0	0	0	0	0	0	0	0	0	0	0	0	0	0	0	0	0	0	0	0	0	0	0	0	0	0	0	0
AQP9	0	0	0	0	0	0	0	0	0	0	0	0	0	0	0	0	0	0	0	0	0	0	0	0	0	0	0	0	0	0	0	0	0	0	0	0	0	0	0	0	0	0	0	0	0	0	0	0	0
AQR	15.19	24.27	0	265.97	0.21	0.2	10.21	10.93	0	0	13.22	55.05	20.76	28.58	60.97	64.35	10.13	21.31	16.48	12.16	24.27	0	69.26	78.37	26.75	12.54	28.87	79.12	11.49	40.02	20.45	12.47	2.96	16.87	30.19	64.92	0	62.35	21.92	79.7	79.74	93.35	52.57	7.28	0.2	20.02	29.73	70.8	53.49
AR	0	0	0	0	0	0	0	4.35	0	0	0.96	3.19	0	1.37	0	0	0	3.33	0	0.6	5.55	0	9.38	0	1.12	0.43	7.73	1.21	3.26	1.71	17.03	0.4	0.05	0	1.33	0	0	12.37	11.38	1.34	0.89	5.88	0	1.02	1.53	0	0.11	0.95	0.07
ARAF	0	0.41	0	10.21	0.4	143.22	15.52	10.87	0.21	46.13	0	8.81	0	3.07	26.05	17.75	0	3.99	0	4.13	5.41	0	0.8	24.79	13.13	8.59	8.48	10.34	11.24	17.75	0	36.85	18.86	32.64	11.36	0	79.69	7.54	18.79	0	11.69	1.76	5.41	1.06	0	0	2.5	35.36	1.74
ARAP1	0	0	24.66	0	0	0	0	0	0	0	21.79	3.35	0	2.88	0	2.53	0	4.58	0	1.08	1.37	0	0.84	6.48	0.21	7.48	4.43	0	2.07	2.11	0	9.28	1.19	0	0.86	0	0	0	3.22	7.52	1.36	2.54	0	0.35	0	0	0	1.77	5.05
ARAP2	0	0	0	0	0	0	0	0	0	0	0	0	0	0	0	0	0	0	0	0	1.21	0	8.21	0	0	0	0	0	0	0.27	0	0	0	0	0.06	0	0	0	0	0	0	0	0	0	0	0	0	0	0
ARAP3	14.55	0	0	0	80.32	0	1.97	11.82	0.68	61.76	19.57	3.66	0	1.97	0	4.54	47.97	0	0	1.18	0	7.96	6.61	0	0	21.51	7.96	5.73	1.01	18.18	0	0	5.07	0	4.43	6.96	0	0	3.3	1.04	3.2	3.31	0.41	8.35	0	57.97	1.21	0	0
ARC	0	0	0	0	0	0	0	0	0.35	0	0	4	0	0	0	0	0	3.7	0	0.97	1.02	0	0	0	0	0	0	0	0	0	0	0	0	0	0.24	0	0	0	0	7.48	0	0	0	0	0	0	0	0	0
ARCN1	58.05	0.14	1.84	5.41	0.15	22.81	46.22	68.03	0	8.07	31.05	60.08	62.28	76.09	27.37	85.72	58.85	58.41	2.26	57.83	53.31	142.05	51.33	61.25	67.16	53.51	25.33	123.88	55.73	42.47	37.98	27.35	24.98	1	57.16	84.11	2.77	26.06	60.21	68.27	51.94	55.5	80.81	47.33	57.33	0	78.61	60.76	72.73
AREG	0	0	0	0	0	0	0	0	0	0	0	0	0	0	0	0	0	0	0	0	0	0	0	0	0	0	0	0	0	0	0	0	0	0	0	0	0	0	0	0	0	0	0	0	0	0	0	0	0
AREL1	0	0	196.36	0	0	1.51	1.04	26.7	0	0	1.08	1.69	0.09	33.18	1.46	8.78	0	17.88	0	18.51	4.09	0	2.01	0	1.86	2.6	12.82	18.44	18.5	1.1	6.36	10.92	3.93	0	4.41	0	0	7.52	2.92	2.01	5.15	31.94	0.13	0.72	0	0	5.51	10.56	0.28
ARF1	164.62	57.89	49.36	257.69	323.93	657.85	173.13	80.58	53.27	576.44	165.74	105.06	200.8	84.18	68.43	118.07	373.07	75.79	213.78	127.27	123.77	85.65	75.17	115.44	112.5	113.28	180.54	93.82	125.73	150.29	93.25	53.26	54.45	236.9	115.51	138.13	8.17	68.23	126.17	126.7	84.24	28.12	102.51	140.31	143.16	54.78	98.96	90.35	167.09
ARF3	23.81	0.29	78.7	0.36	2.48	0	15.26	36.14	207.18	5.11	51.28	38.04	23.85	36.39	83.44	20.37	12.84	43.03	0.17	44.41	59.27	94.39	18.06	17.39	31.38	43.21	51.56	50.64	37.66	46.98	78.66	27.35	4.8	49.66	24.03	31.21	86.17	38.09	34.49	23.3	45.55	112.42	54.66	28.65	45.57	57.76	28.41	26.26	36.5
ARF4	633.54	222.3	205.29	2.95	383.55	0.6	261.16	446.12	663.57	190.4	329.55	297.16	74.07	601.79	362.82	525.3	288.41	351.89	651.24	264.54	388.06	712.2	408.05	448.37	291.61	350.28	404.96	422.23	456.82	847.56	162.26	325.98	250.49	226.32	346.92	472.11	39.99	558.69	629.33	480.67	289.4	300.68	458.62	330.4	390.25	357.45	571.16	540.28	423.75
ARF5	2.3	293.98	889.93	733.72	108.74	1026.01	422.4	299.62	668.02	662.7	189.96	277.98	493.94	174.49	353.09	320.51	429.62	256.01	1.14	110.97	125.07	247.04	207.77	144.83	153.48	130.55	244.44	178.21	291.11	226.26	131.03	371.78	210.81	494.64	151.28	207.95	394.71	130.42	186.05	253.6	209.42	144.04	241.66	199.95	462.97	96.22	329.58	214.88	154.35
ARF6	29.24	8.56	2.24	656.24	0	88.03	2.08	15.35	1.82	4.28	14.77	17.48	0.71	18.48	26.29	13.19	3.9	26.18	31.9	36.07	2.84	113.59	24.29	23.39	16.27	42.35	3.56	19.19	29.72	13.7	35.27	45.59	11.86	30.31	44.91	37.31	5.79	10.44	33.51	8.36	19.2	6.65	24.51	3.99	50.6	103.59	7.18	21.87	37.82
ARFGAP1	6.89	10.57	0.26	0	0	0	0.67	6.6	0	0	0	1.06	16.85	10.09	5.68	6.28	23.62	7.74	80.68	0.81	1.88	0	5.79	10.95	5.78	6.72	3.99	0	20.16	11.62	12.38	2.01	0.27	0	6.84	0	0	2.66	12.43	10.41	5.74	12.4	1.55	3.45	0	32.21	9.77	17.44	0.94
ARFGAP2	0.21	0.17	0	0	0	0.35	21.36	0	0	0.21	19.98	8.65	12.32	9.35	0	6.83	0	14.43	60.4	1.21	11.38	10.48	2.39	0	1.63	15.59	8.77	8.56	5.46	14.35	0	2.22	1.65	0	4.16	0	0	6.21	5.45	1.88	10.02	1.49	4.66	10.22	38.84	0	3.64	9.22	0
ARFGAP3	0	0	0	0	0	0	4.92	53.11	0	0	0	19.47	0	16.87	0	17.02	0	0	0	0.4	1.39	0	1.11	11.44	0.38	16.37	29.82	8.44	28.31	6.38	0	1.93	16.57	0	5.2	0	0	2.65	10.29	9.73	15.72	0	7.72	11.3	0	0	11.33	12.69	9.58
ARFGEF1	13.08	0.07	3.85	0	0	0.71	0.3	16.11	22.73	16.31	0	27.73	20.67	17.18	12.06	13.75	0	22.41	31.42	40.44	14.25	0	33.88	59.17	19.73	8.3	21.21	2.08	16.11	17.61	0	38.81	17.17	2.57	24.76	20.23	0	22.63	24.55	3.02	19.71	10.21	31.36	19.45	0	28.08	27.24	36.48	27.09
ARFGEF2	0	0	0.08	0.42	0	0.11	14.25	4.34	0	0	0	1.2	0	0.82	6.15	3.09	0	0.6	0	2.63	8.79	0	7.03	16.93	3.48	9.39	5.41	11.11	14.08	2.42	0	2.65	0.21	0	9.26	20.26	0	4.95	5.92	4.84	9.4	8.18	2.24	2.45	0	0	4.63	13.77	1.19
ARFGEF3	3.8	0.03	0.3	0.11	0.04	0.23	0.04	1.3	12.71	0.05	0.04	6.65	0.03	1.82	1.59	1.41	19.53	4.34	0.07	7.67	6.62	11.85	9.59	16.36	6.36	5.93	0.93	4.8	7.29	10.51	13.87	0.65	3.75	0	7.52	2.45	0	3.98	5.73	2.98	4.28	0.58	13.68	1.19	9.98	13.58	7.78	7.12	4.61
ARFIP1	0	54.99	0	0	4.57	0	4.06	3.01	46.21	0	23.71	46.17	0	4.2	2.78	29.65	0.49	50.68	0.21	22.89	20.32	51.74	17.06	0	44.92	36.53	27.09	45.57	55.65	43.99	0	86.73	16.43	86.38	22.43	0	0	17.64	41.73	15.3	15.56	29.71	2.53	46.59	86.68	71.12	53.46	45.85	9.29
ARFIP2	1.16	5.77	67.21	426.51	50.2	0.38	10.65	26.43	47.18	1.4	0.76	26.89	0.8	17.19	13.05	1.16	0.2	18.36	10.95	18.75	16.99	34.35	0.61	8.02	17.73	26.03	53.61	4.1	8.86	2.17	0	3.18	2.14	0.09	4.27	0	54.35	3.68	22.55	3.26	3.08	10.61	0.99	20.37	0.33	0	17.82	4.8	4.49
ARFRP1	0	0.21	3.92	0	0.22	0	11.12	0	0.21	0.25	0	9.54	0	4.39	0	0	0.57	2.23	0	0	6.42	0	17.13	0	0	4.37	2.87	8.96	0	7.38	0	0	0	0	0.94	0	0	1.53	14.88	6.75	2.97	5.37	0	7.66	47.25	0	5.61	12.88	0
ARG1	0	0	0	0	0	0	0	0	0	0	0	0	0	0	0	2.77	0	0	0	0	2.58	0	0	42.63	0	0	0	0	0	0	0	0	0	0	7.17	0	0	0	0	0	0	0	0	0	0	0	0	0	0
ARG2	46.6	0	643.84	4.63	1.16	5.68	43.31	38.69	227.11	0.49	0	83.54	187.4	85.19	34.33	56.08	0.48	24.93	0.62	74.55	156.15	218.5	56.82	0	47.77	51.87	4.14	42.35	29.17	45.76	40.82	61.14	41.71	0.19	15.84	50.97	4.37	34.24	61.66	33.61	52.45	74.42	39.05	19.71	0.38	0	35.12	32	70.18
ARGFX	6.66	1.03	3.76	2.03	1.87	10.97	0.85	3.26	0.56	2.18	2.13	1.3	2.75	2.01	3.2	0	0.81	2.36	3.88	1.74	4.92	0.8	1.76	0	0.21	0	0	0	1.01	1.3	0	0.94	1.81	0.25	1.39	0	4.6	0.89	1.06	0	1.01	2.19	1.94	0.54	0.87	0	0.55	1.01	1.25
ARGFXP2	1.02	0	0.32	0	0	0	0	0	0.44	1.08	0	0	0	0.79	0	3.42	0	0	4.15	0	1.21	0	0	0	0	0	0	2.15	0	0	0	0	0.3	0	0.3	0	0	0	0	0	1.38	0	0	0	0	0	0	0.63	0
ARGLU1	67.19	166.91	241.51	240.33	0.63	280.85	159.64	61.81	72.4	62.82	127.1	64.8	305.21	132.77	194.1	46.39	63.95	72.44	35.05	102.56	97.68	273.86	69.4	124.73	90.87	127.67	69.09	96.47	163.64	135.71	60.45	126.39	79.6	160.74	97.23	63.96	150.1	82.39	133.8	108.25	34.07	45.57	37.06	72.13	97.44	0	100.58	65.24	101.67
ARHGAP1	1.5	0.45	0.69	3.32	0	3.85	15.74	19.26	0.33	0.65	25.95	16.62	3.16	10.55	25.95	5.19	1.1	27.65	14.65	27.15	7.4	0.34	21.78	65.27	5.34	9.32	16.5	11.08	31.6	21.41	11.2	20.37	0.69	0	16.5	32.12	2.6	35.43	13.46	7.79	12.54	29.99	17.86	8.18	0	89.04	21.72	9.11	18.16
ARHGAP10	0	0	0	0	0	0	0	0	0	0	0	2.48	0	2.93	2.62	0	0	8.91	0	1.68	1.47	0	11.13	0	2	0	2.3	3.31	3.5	13.79	0	0	4.08	0	3.3	0	0	2.45	14.77	1.8	1.32	0	0.95	1.72	0	0	2.7	0	10.14
ARHGAP11A	13.46	43.5	24.5	12.74	0	0.74	0.34	3.46	19.37	0.29	1.1	23.58	76.71	46.94	47.08	5.91	0	30.24	2.21	5.72	2.3	0.58	37.3	12.52	1.93	34.7	48.02	22.39	17.97	13.71	20.15	11.47	6.92	43.33	21.14	7.12	21.23	6.45	27.09	28.28	21.26	59.79	39.08	12.77	0.1	0	35.04	6.72	20.42
ARHGAP11B	70.07	0	0	0	0	0	0	0	0.95	0	0	4.33	0	1.28	0	0	0	0	0	3.84	0.76	0	1.32	0	5.42	12.69	0	0	0	13.38	0	0	0	0	8.49	0	32.27	0	0	26.98	1.61	38.52	0	12.32	0	0	36.82	1.03	27.93
ARHGAP12	0	0	1.24	0	0	0	11.13	45.66	0.22	0	7.67	15.47	0	13.49	9.78	4.23	0	33.46	0	10.28	5.79	55.99	21.42	44	58.9	24.7	15.45	17.65	23.2	32.13	7.35	44.57	5.86	0	11.08	0	0	15.3	21.55	26.03	12.11	13.4	37.07	10.43	16.24	0	31.5	31.17	22.17
ARHGAP15	0	0	0	0	0	0	0	0	0	0	0	0	0	0	0	0	0	0	0	0	0	0	0	0	0	0	0	0	0	0	0	0	0	0	0	0	0	0	0	0	0	0	0	0	0	0	0	0	0
ARHGAP17	0	0	0	0	4.18	10.31	5.6	23.01	0	3.5	13.01	17.02	11.89	4.55	34.13	37.65	0	24.93	58.82	2.61	6.8	0	11.29	56.41	9	11.95	17.99	8.48	8.14	15.91	0	11.53	13.96	0	23.9	22.5	18.63	10.3	26.2	11.76	33.98	45.41	11.11	8.41	0	0	20.39	43.16	5.91
ARHGAP18	84.26	0	0	0	0	45.2	0	0	0	0.17	0.19	0.48	0.4	0	0	0	0	13.98	0	3.09	12.15	0	5.14	26.37	9.32	7.11	4.01	4.33	4.57	8.01	0	0	0	0	4.56	0	0	8.56	16.61	0	4.61	11.24	5.82	8.62	55.49	0	7.83	9.61	0
ARHGAP19	0	0	0	0.23	0.1	0	3.26	10.88	0	0.17	0	4.65	0	10.86	30.91	17.7	0	13.04	0	5.25	14.32	0	15.94	0	7.84	5.98	7.77	3.81	7.45	0.77	12.84	2.88	1.6	13.63	5.47	13.58	0	6.91	6.02	8.5	13.24	21.77	11.67	8.46	0	18.85	14.69	19.32	8.99
ARHGAP19-SLIT1	0	36.49	0	0	0	0	0	5.42	0	0.15	22.48	0	0.25	8.99	0	43.84	0.37	0	0	0	0	39.54	1.29	0	2.3	3.3	0	3.74	1.2	7.28	0	0	0	0	0.7	0	4.02	0	1.94	4.68	3.37	0	0	0	0	0	47.52	0	0
ARHGAP20	0	0	0	0	0	0	0	0	0	0	0	0	0	0	0	0	0	0	0	0	0	0	0	0	0	0	0	0	0	0	0	0	0	0	0	0	0	0	0	0	0	0	0	0	0	0	0	0	0
ARHGAP21	0	0.07	0.61	0.35	0	16.18	11.59	0.93	31	0	0	20.15	0	10.31	3.32	13.87	2.52	3.01	12.91	8.2	22.63	0	15.76	8.52	2.26	5.91	0	10.14	11.07	2.5	0	4.05	0.78	0	8.69	5.1	3.17	3.11	4.43	4.57	6.81	4.84	33.53	8.17	0	0	3.92	6.08	37.27
ARHGAP22	0	0	0	53.61	0	0	0.14	0	0	0	0	1.08	28.5	2.23	0	0	0	0	0	0.24	3.83	0.23	0	0	0	0	0	0	0	0	0	0	0	0	1.05	0	0	0	1.87	0	2.6	0	2.87	0	0	0	1.07	3.76	0
ARHGAP23	0	0	0	0	0	0	0	0.65	0	0	0	0	0	0.13	0	0	0	0	0	0	0.13	0.09	0	0	0	0.6	1.18	0.42	0.9	0	0	0.11	0	0	0.22	0	0	0.63	0.73	0	0.27	0	0	0.22	0	0	0.46	0.86	0
ARHGAP24	0	0	0	0	0	0	0	0	0	0	0	0	0	6.48	0	0	0	7.76	0	0	0	0	17.09	0	0.22	0	3.01	0	5.31	0	0	0	0	0	0.46	0	0	0	5.18	0	13.7	0	0.36	0	0	0	3.87	6.61	0
ARHGAP25	0	0	0	0	0	0	0	0	0	0	0	0	0	0	0	0	0	0	0	0	0.26	0	0	0	2.85	0	0	0	0	0	0	0	0	0	0.05	0	0	0	0	0	1.41	0	0	0	0	0	0	0	0
ARHGAP26	0.51	0.15	0	1.07	0.35	0.52	4.35	0.16	0.06	0.41	1.3	5.74	14.44	0.43	3.32	8.08	0	4.98	0.97	2.14	3.33	0.32	0.68	0	0	0	0.81	5.94	4.94	1.55	7.77	0.2	2.13	0	1.34	0	0	0	2.53	0.64	1.82	5.07	0.34	1.41	0.01	0	1.26	4.35	0.72
ARHGAP26-AS1	0	0	0	0	0	0	0	0	0	0	0	0	0	0	0	0	0	0	0	0	0	0	0	0	0	0	0	0	0	0	0	0	0	0	0	0	0	0	0	0	0	0	0	0	0	0	0	0	0
ARHGAP26-IT1	0	0	0	0	0	0	0	0	0	0	0	0	0	0	0	0	0	0	0	0	0	0	0	0	0	0	0	0	0	0	0	0	0	0	0	0	0	0	0	0	0	0	0	0	0	0	0	0	0
ARHGAP27	0	0	0	0	0	0	0	0	0	0	0	2.53	0	0	15.29	0	0	0	0	0	0	0	0	0	0.28	2.92	7.68	0	0	0	0	5.87	0	0	2.01	0	0	2.05	0	0	3.53	4.79	9.16	1.79	0	0	0.75	0	0
ARHGAP28	0	0	0	88.49	0	0.56	0.57	12.62	0	0	5.65	2.12	0	4.82	12.91	14.4	50.14	7.82	0.11	3.89	19.99	0	9.16	16.6	10.63	0	6.31	2.72	16.3	4.32	0	12.15	2.1	0	12.55	33.1	0	3.37	24.04	7.91	16.81	3.93	7.06	3.46	0	18.38	14.3	6.97	8.9
ARHGAP29	0	0	0	0	0	24.39	0.21	12.02	0	0	0	0.55	0	0	0	0	0	0	0	3.96	0	0	6.08	0	0.33	0	0	0	3.48	0	0	0	0	0	0.31	0	0	0	3	0	0	0	0	0	0	0	0.2	0.08	0
ARHGAP30	0	0	0	0	0	0	0	0	0	0	0	0	0	0	0	0	0	0	0	0	0	0	0	0	0	0	0	0	0	0	0	0	0	0	0	0	0	0	0	0	0	0	0	0	0	0	0	0	0
ARHGAP31	0.15	1.38	0.12	0	0	0	0.11	0	0.02	0	0	2.3	0.24	0	0	1.6	0	0.66	0	2.06	1.31	0	0.12	0	0.18	0	4.3	0.63	0	0	0	0.16	0.11	0.04	0.65	4.52	0	0.54	5.71	10.8	0	0.54	0.08	1.08	0	0	0.22	4.44	0.05
ARHGAP31-AS1	0	0	0	0	0	0	0	0	0	0	0	0	0	0	0	0	0	0	0	0	0	0	0	0	0	0	0	0	9.14	24.03	0	0	0	0	0.25	0	0	0	0	0	0	0	0	5.24	0	0	0	0	0
ARHGAP32	0	0	0	0.13	0	0	0	6.76	0	0.06	0	3.71	0	8.04	4.69	6.3	0	0.57	1.84	1.23	1.83	0	0.1	0	0	0	0	2.65	3.36	3.36	3.41	3	6.55	0	0.87	0	7.47	1.18	0.85	0	1.82	0.92	1.22	2.83	0	0	0.48	0.31	2.35
ARHGAP33	0.78	0	0	0	0	0	1.05	0	0	0	0	0.43	0	4.22	4.07	0	0	0	0	1.48	0.57	0	3.39	0	1.3	0	1.79	0.6	1.36	0.95	0	0	0.09	0	1.54	0	0	1.91	0	0	0	3.34	0	0.56	0	0	0.47	0.19	3.94
ARHGAP35	0.14	0	0	0.28	0.06	0.12	3.94	13.62	3.31	0	1.24	16.32	0.26	20.42	4.45	5.36	15.43	12.13	12.01	7.05	7.49	15.48	13.03	20.59	3.3	7.93	2.35	7.6	2.97	3.8	0	2.17	23.37	0.07	7.65	8.21	0	17.54	5.67	3.68	11.15	2.92	9.89	12.87	16.7	11.4	11.82	14.93	21.65
ARHGAP36	0	0	0	0	0	0	0	0	0	0	0	0	0	0	0	0	0	0	0	0	0	0	0	0	0	0	0	0	0	0	0	0	0	0	0	0	0	0	0	0	0	0	0	0	0	0	0	0	0
ARHGAP39	0	0	0	0	0	0	0	0.62	0	0	0	0	0	0.32	0	0	0	0	0	0.36	1.11	0	0	0	0	0	0	0	1.05	2.56	0	0.55	2.72	0	0.98	0	0	0	0	1.17	0.52	5.6	0	3.52	0	0	0	0.16	0.16
ARHGAP4	0	0	0	0	0	0	0	0	0	0	0	0	0	0.92	0	6.16	0	0	0	1.58	0.23	0	14.14	0	0.63	0	0	0	0	0	0	0	0	0	0.75	0	0	0	0.45	0	0	0	0	0	1.38	0	2.25	1.58	0
ARHGAP40	0	0	0	0	0	0	0	0	0	0	0	0	0	0.53	0	0	0	0	0	0	0	0	0	0	0	0	0	0	0	0.71	0	0	0	0	0	0	0	0	0	0	0	0	0	0	0	0	0	0	0
ARHGAP42	0	0	0	0	0	0	3.77	6.25	0	0	0	10.4	0	41.34	0	0	0	19.38	27.4	34.49	5.94	0	2.93	0	7.05	8.94	19.12	17.46	3.35	0.42	14.59	27.36	7.6	0	2.77	7.72	0	0	6.7	0	15.37	0	12.95	2.75	0	0	4.79	4.29	3.24
ARHGAP44	0	0	0	0	0	0	6.21	0	0	0	0	0	0	0.35	7.48	0	0.16	6.37	0	2.4	2.1	0	8.19	0	2.39	0.83	1.64	1.18	2.5	0	0	1.67	0	0	6.24	0	0	0	1.02	2.58	2.08	1.02	0.51	5.84	0	0	6.64	4.11	1.81
ARHGAP5	11.47	0	0	0	0	0.11	12.9	3.37	12.37	0	0.14	10.68	0.1	12.21	4.12	19.42	0	20.77	0	12.86	9.16	0	8.24	3.17	17.35	12.84	13.76	7.29	17.05	8.26	10.77	6.97	5.18	0.12	5.36	11.4	14.16	10.82	1.95	18.72	3.82	7.67	29.11	3.2	1.44	10.55	2.26	4.68	5.27
ARHGAP5-AS1	0	0	0	0	0	0	0	10	0	0	0	0	0	0	0	0	0	0	0	30.52	0	0	8.79	0	0	0	0	0	0	0	0	0	0	0	0.46	0	0	0	1.16	0	9.03	0	22.11	0	0	0	9.51	0	4.33
ARHGAP6	0	0	0	0	0	0	0	0	0	0	0	0	0	0.2	0	0	0	0	0	0	0	0	0	0	0	0	0	0	0	0	0	0	0	0.38	0	0	0	0	0	0	0	0	0	0	0	0	0	0	0
ARHGAP8	0	15.74	0	0.84	0	0	16.83	0	3.41	133.22	119.63	16.04	77.8	2.48	41.81	0	0	10.87	218.58	17.46	10.21	57.46	2	0	12.22	7.11	9.35	25.23	24.87	11.22	65	2.02	1.51	0	6.78	0	5.08	14.97	1.94	10.99	14.05	5.83	0	7.08	0	0	14.8	1.72	22.68
ARHGAP9	0	0	0	0	0	0	0	0	0	0	0	0	4.55	6.85	0	0	0	0	0	7.99	1.08	0	0	0	0	0	0	0	0	0	16.85	0	0	0	0	0	0	0	0	0	4.29	0	0	0	0	0	0	0	0
ARHGDIA	49.41	0.35	119.89	0	102.73	141.6	21.04	12.58	39.26	44.5	29.94	26.22	0	21.72	97.23	80.59	118.36	21.73	16.07	27.14	27.03	3.21	63.35	0	41.46	62.36	56.49	10.71	39.83	47.49	38.49	40.64	8.7	33.18	37.08	24.94	13.05	21.9	33.66	33.27	21.14	44.11	17.24	17.61	27.49	0	12.43	17.19	28.89
ARHGDIB	0	0	0	0	0	0	0	0	0	0	0	0	0	0	0	0	0	0	0	0	0	0	0	0	0	0	0	0	0	0	0	0	0	0	0	0	0	0	0	0	0	0	0	0	0	0	0	4.94	0
ARHGDIG	0	0	0	0	0	0	0	0	0	0	0	0	0	0	0	0	0	0	0	0	0	0	0	0	0	0	0	0	0	0	0	0	0	0	0	0	0	0	9.62	0	0	0	0	0	0	0	0	0	6.83
ARHGEF1	0	0	0	0	0	0	0.51	0.31	0	0	0	1.56	0	2.63	5.13	0	0.22	0	0	1.1	1.16	0	0.62	0	0	4.43	2.26	1.62	1.71	0	11.19	0	7.16	0	2.94	0	0	0	2.34	7.07	0.78	0	1.17	0	0	0	7.35	1.88	1.74
ARHGEF10	0.33	0.19	0	0.23	0	0	15.23	14.82	0	0	3.33	8.27	0	26.81	4.34	22.52	0	4.93	4.52	12.29	6.23	0	12.93	16.74	11.09	10.32	11.45	6.87	21.27	5.09	12.62	10.25	33.9	29.56	13.12	0	15.21	7.98	19.83	21.93	2.92	11.1	5.54	21.48	0	37.07	16.08	15.26	10.74
ARHGEF10L	0	0	0	0	0	1.45	0	0.45	0	0	0	0.98	0	0.35	0	0	0	0	0	10.39	0.7	0	0	0	1.67	0.83	10.89	1.18	0	1.41	0	0.15	2.83	0	1.04	0	0	8.76	0.68	6.43	2.07	0	0	1.12	0	0	0.43	4.11	3.22
ARHGEF11	0	0	0	0.37	0	0	0	0	0	0	0	3.95	0	8.41	0	1.17	0	0	0	0.16	0.22	0.48	1.61	4.51	4.26	0.52	2.06	4	0.78	0	0	0	0	0	0.37	0	0	0.55	1.71	2.42	0	0	0.53	0	0	0	1.07	0	1.7
ARHGEF12	3.76	0.05	0	0	0	0	3.99	1.97	0	0	18.28	6.91	0	9.62	1.64	3.29	0	3.35	0.06	3.04	10.92	0	2.66	9.47	18.08	9.01	2.88	3.07	2.74	5.14	0	10.34	0.27	0.34	5.03	0	18.77	2.31	10.02	0.56	7.6	0.44	8.58	8.39	0	10.49	6.38	9.38	0
ARHGEF15	0	0	0	0	0	0	0	0	0	0	0	0	0	0	0	0	0	0	0	0	0	0	0	0	0	0	0	0	0	0	0	0	0	0	0	0	0	0	0	0	0	0	0	0	0	0	0	0	0
ARHGEF16	0	0	0	0	0	0	0	0	33.08	0	0	0	0	0.77	0	8.3	0	5.63	0	0.79	0.26	0	0	0	3.52	0	0	0	0	0.69	0	0	0.39	0.1	0.45	0	0	0	0	0	0	0	0	1.81	9.14	0	0	0	0
ARHGEF17	0	0	0	0	0	0	0	0	0	0	0	0	0	0	0	0	0	0	0	0	0.09	0	0	0	0.13	2.26	0	3.85	1.35	0.25	0	0	0	0	0.11	0	0	0	0	0	1.53	0	0.18	1.39	0	0	0	0	0
ARHGEF18	0	0	0	0	0	0	6.98	6.05	0	0	0	1.6	0.18	0.71	1.52	0.76	0	1.04	14.88	2.79	1.99	0	4.57	0	6.99	4.07	1.34	0.96	1.02	1.15	0	2.23	2.09	0	1.66	0	0	2.85	0.28	0	1.38	0.83	0.28	4.08	0	0	0.87	4.04	0.8
ARHGEF19	6.06	0	0	0	0	0	0	2.86	0	81.93	0	4.73	0	0	0	0	42.07	0	0	1.13	0.99	1.08	3.63	10.18	0.34	3.53	9.28	2.5	5.29	0	0	0.64	0.25	0.1	1.81	0	0	16.1	1.92	0	6.13	0	3.85	3.61	0	0	0.3	0	1.53
ARHGEF2	0	0	0	0	0	0	0.53	0.47	0	0	0	3.61	0	3.38	0	0	38.02	2.64	0.74	8.19	1.6	1.99	2.67	0	1.24	5.18	1.67	3.61	1.29	0.97	0	0.16	5.77	0	1.82	0	0	0.91	0	0	5.58	5.31	3.12	3.02	0	0	0.89	0.36	1.88
ARHGEF25	0	0	0	0	0	0	0	0.86	0	0	0	0	0	0	0	0	16.6	0	0	0	0	0	0	0	7.62	0	0	1.13	0	0	0	0	0	0	0.19	0	0	0	0	0	5.22	0	0	0	0	0	0	0	0
ARHGEF26	0	0	0	0	0	0.26	7.55	1.12	0	0	0.31	7.96	0.34	23	0	7.79	0	0	0	17.89	8.72	11.18	2.37	0	33.98	0.69	4.1	21.34	10.37	0	0	0.38	0.15	0	2.91	14.32	0	0	0.57	0	8.81	19.56	0.16	0	0.1	39.76	5.52	25.84	9.2
ARHGEF26-AS1	11.64	3.27	7.69	140.23	2.51	19.91	2.77	8.03	7.24	51.88	8.11	12.19	6.29	22.78	23.29	12.19	0.74	5.34	56.63	7.77	24.37	8.32	8.6	11.9	8.25	4.02	0	12.7	6.21	6.45	0	7.9	5.72	2.53	8.5	0	20.95	6.81	15.7	6.63	0	27.81	9.95	1.73	0.46	0	12.41	12.87	14.57
ARHGEF28	0	0	0	0	0	0	0	0	0	0	0	0	0	0.36	0	0	0	0	0	0	0	0	0	0	0	0	0	0	0	0	0	0	0	0	0	0	0	2.14	0	0	0	0	0	0	0	0	0	0	0
ARHGEF3	0	0	0	200.87	0	0.29	10.63	0	0	0	0.18	0	0	0	0	0	0	0	0.17	0.8	0	0	7.84	0	0	0	0	0	1.5	1.65	0	0.89	0	0	0.2	0	0	12.6	3.99	0	0	8.4	0.2	0	0	0	0	0	6.29
ARHGEF33	0	0	0	0	0	0	0.25	0	1.66	0	0	0	0.22	0	0	3.71	0	2.52	0	0	0	0	0	0	0	0	0	0	6.18	0	0	1.96	0	0	0	0	0	0	0.67	0	0	0	0	0	0	0	0	0	0
ARHGEF34P	0	0	0	0	0	0.98	0	0	0	0	1.71	0	0	0.2	1.43	0	0	1.63	0	0	0	0	0	0	1.69	0	0	0	2.53	0	0	0	0	0	0.28	0	0	0	0	0	0	3.11	0	0	0	0	0	5.32	0
ARHGEF35	0.25	0.21	0	672.54	46.85	0	6.63	0	0	0	0.32	7.96	0	0	7.27	0	0	8.68	226.32	1.78	2.24	74.84	7.23	0	3.49	10.12	0.1	10.87	21.11	18.78	0	6.18	15.04	0	3.21	0	3.1	5.91	7.15	0	19.42	10.66	0	6.49	0	0	6.48	6.08	17.19
ARHGEF37	0	0	0	0	0	0	0	0	0	0	0	0	0	0	0	0	0	0	0	0	0	0	0	0	0	0	0	0	0	0	0	0	0	0	0	0	0	0	0	0	0	0	0	0	0	0	0	0	0
ARHGEF38	0	0	0	0	0	0	0	0	0	0	0	2.39	0	0	0	0	0	0	0	0	0	0	0	0	0	0	0	0	0	0	2.36	0	0	0.11	0	0	0	0.69	0	0	0	0	0	0	0	0	0	0	0
ARHGEF38-IT1	0	0	0	0	0	0	0	0	0	0	0	0	0	0	0	0	0	0	0	0	0	0	0	0	0	0	0	0	0	0	0	0	0	0	0	0	0	0	0	0	0	0	0	0	0	0	0	0	0
ARHGEF39	45.97	7.5	0.55	0.74	0	0.74	13.74	8.7	0	1.25	0.94	18.45	0	12.39	16.02	5.64	0.06	13.17	1.48	15.57	13.37	0.16	25.93	11.96	8.74	18.35	33.55	29.45	12.78	13.93	9.24	5.28	5.88	0	11.84	0	0	2.91	21.23	3.19	21.07	29.21	11.94	10.6	0	0	21.19	18.84	1.11
ARHGEF3-AS1	0	0	0	0	0	0	0	0	0	0	0	0	0	0	0	0	0	0	0	0	0	0	0	0	0	0	0	0	0	0	0	0	0	0	0	0	0	0	0	0	0	0	0	0	0	0	0	0	0
ARHGEF4	0	0	0	0	0	0	0.74	0	0	0	0	1.31	0	0.97	0	0	0	0	0	2.8	0	0	0	0	0	0	0	0	1.46	0	0	2.37	0	0	2.25	0	0	13.64	0.76	0	0.42	3.41	0	0.12	0	0	0	0	0.2
ARHGEF40	8.68	0	0	0	0	0	0	14.7	0	0	0.12	9.96	6.39	1.58	5.64	13.06	0	2.88	0	2.86	1.85	0	5.74	0	2.16	7.86	0	1.34	3.04	0.72	0	1.49	11.08	0	1.62	0	0	0.66	2.64	9.72	3.07	0	0	2.18	0	0	3.47	0.31	2.19
ARHGEF5	0.11	0	0	0.28	0	0	0	0	0	0	0	0.23	0	0	0	0	0	0	0	7.57	0.4	0.31	0.19	0	0	0	2.57	2.42	0	0	0	0	0	0	2.51	0	0	0.76	5.33	4.98	0.46	0	0	0.58	4.25	0	0.54	0	3.08
ARHGEF6	0.56	0.11	0.17	1.38	0	0.99	0.06	0.42	0	0	0	5.09	1.14	25.67	0	0	0	4.96	1.54	5.98	0.18	0	11.62	0	0	0.74	4.36	4.54	1.08	0	0	4.71	4.81	0	0.3	0	1.58	2.51	0	0	4.51	0	0	0.22	0	0	0.6	7.15	2.09
ARHGEF7	0	0.1	0.15	0	84.73	0	0	8.15	45.46	0	3.3	13.24	0	17.59	12.85	29.34	0	7.49	0.12	6.53	25.54	19.26	7.84	6.19	16	19.85	18.36	5.08	23.08	30.64	0	12.81	0.68	21.03	9.2	7.41	7.05	3.01	20.77	2.16	3.08	28.38	5.01	13.55	26.53	0	7.37	18.32	2.8
ARHGEF7-AS1	0	0	0	0	0	0	0	0	0	0	0	0	0	0	0	0	0	0	0	0	0	0	0	0	0	0	0	13.45	0	0	0	0	0	0	0	0	0	0	0	0	0	0	0	0	0	0	0	0	0
ARHGEF7-AS2	0	0	0	0	0	0	0	0	0	0	0	0	0	0	0	0	0	0	0	0	0	0	0	0	0	0	0	0	0	0	0	0	0	0	0	0	0	0	0	0	0	0	0	0	0	0	0	0	0
ARHGEF9	0.88	0	0.15	0	0	0	7.46	10.76	1.35	0.04	3.36	4.14	0	4.44	0	0	0	0	0	1.3	4.79	1.23	2.05	6.31	0	2.19	0	1.04	3.28	5.68	7.14	0.67	0.22	0.61	4.62	7.55	0	5.82	3.73	0	5.33	0	1.86	1.17	0	0	6.93	3.07	0
ARHGEF9-IT1	0	0	0	0	0	0	0	0	0	0	0	0	0	0	0	0	0	0	0	0	0	0	0	0	0	0	0	0	0	0	0	0	0	0	0	0	0	0	0	0	0	0	0	0	0	0	0	0	0
ARID1A	31.75	0.24	33.43	0.15	0.25	9.18	6.31	7.53	24.02	0	12.61	13.27	28.37	21.11	5.99	7.4	46.21	13.65	0.45	5.76	10.54	39.29	10.49	3.85	7.05	20.47	19.3	9.33	18.66	6.24	4.35	1.96	12.84	17.96	6.93	12.75	0.88	4.32	5.54	2.06	10.07	7.65	12.59	1.42	33.73	25.55	3.31	11.89	4.38
ARID1B	0	0.16	0	0	0	24.01	0.81	28.28	0.05	0.19	0.07	7.21	32.67	3.92	4.12	3.31	0.07	3.93	7.87	5.76	3.16	0.06	2.68	6.35	0.95	16.88	13.06	4.43	5.5	7.65	3.59	4.29	6.39	1.38	2.21	7.6	0	0.39	5.25	0.57	3.41	9.47	5.1	5.14	3.92	10.55	3.77	0.08	0.88
ARID2	0.29	0.06	0.09	74.53	5.26	2.06	4.33	15.54	3.66	0	0.31	13.3	12.63	5.23	9.34	7.97	69.15	10.83	0	18	2.71	0	21.17	25.22	1.19	10.83	5.75	6.8	6.87	7.04	0	27.84	3.45	15.36	10.48	17.25	0.89	1.75	6.81	0.64	8.87	25.6	5.96	8.8	33.27	11.97	2.35	4.11	14.85
ARID3A	6.76	0	0	0	0.2	0	6.99	12.36	31.82	0	27.36	4.2	2.51	7.17	14.24	1.43	0	5.82	0	9.15	11.46	1.17	5.7	0	1.82	3.81	7.52	14.42	11.42	3.58	12.42	4.64	4.45	0	9.19	0	0	0	11.93	0	12.95	1.56	4.15	6.08	0	0	1.63	4.44	3.31
ARID3B	27.51	58.56	8.77	0	2.43	0	20.35	60.38	1.44	126.49	52.92	29.05	34.26	7.82	22.36	10.29	8.16	5.08	0.14	15.02	15.51	13.53	21.45	21.55	27.12	19.92	34.41	33.59	22.4	11.22	40.62	3.94	23.01	39.99	21.53	34.38	12.46	7.87	16.62	19.25	34.43	19.39	5.43	11.33	0.12	0	20.27	36.04	21.12
ARID3C	0	0	0	0	0	0	0	0	0	0	0	0	0	0	0	0	0	0	0	0	0	0	0	0	0	0	0	0	0	0	0	0	0	0	0	0	0	0	0	0	0	0	0	0	0	0	0	0	0
ARID4A	29.79	37.87	0	0	0	0	10.78	1.2	0	12.6	0	6.58	31.42	1.45	24.79	14.49	0.12	7.77	27.04	6	6.13	0	10.89	5.5	2.18	1.91	17.41	2.26	1.88	2.15	0	1.16	0	0.64	5.15	0	0	6.02	16.36	6.88	8.74	10.94	17.41	7.07	0	0	5.06	4.05	0.69
ARID4B	15.88	51.02	4.54	0	0.19	13.83	29.66	16.12	57.45	166.15	21.54	21.74	17.89	22.03	23.21	18.51	120.51	13.03	0.1	15.4	8.08	74.09	9.92	15.8	10.13	6.08	18.01	14.25	20.07	21.93	29.77	12.45	6.78	2.98	12.38	25.2	1.3	3.13	17	9.9	25.25	13.47	8.46	18.32	42.72	0	17.99	27.32	1.59
ARID5A	0	0	0	0.58	0	0	0	0.44	0	0.28	0	1.92	0	2.04	18.23	23.79	0	0	104.82	13.01	0	29.98	0	0	0	13	0	0	9.74	1.83	0	0.89	1.04	0	0.72	0	0	3.42	0	0	3.31	0	8.31	0	18.48	0	0	6.35	1.41
ARID5B	0	0	0	0	0	11.49	3.98	0	0	0	0.08	0	0	0	0	0	0	0.77	0	1.14	0	0	0	0	0	1.33	0	0	0	1.41	0	0	0	0	3.19	0	0	0	0.62	0	1.48	0	0	1.98	0.07	0	0	0.72	5.14
ARIH1	0	0	43.84	0	0	0	7.84	20.22	0.1	0	0	21.36	3.46	33.99	24.19	38.7	0	18.55	29.13	9.28	25.6	10.77	24.03	17.49	18.73	37.06	26.59	23.43	17.17	0.76	26.37	47.01	45.72	20.42	16.46	34.88	0	38.31	21.48	59.38	21.38	5.8	36.51	1.41	19.01	0	15.41	13.45	26.08
ARIH2	3	67.87	4.99	424.81	3.15	0	44.59	33.98	16.36	31.11	17.44	23.68	5.49	49.08	90.16	64.93	9.61	70.8	40.32	30.29	27.61	66.58	29.68	15.11	48.26	52.4	25.86	19.84	27.5	30.5	68.37	37.45	32.83	30.62	31.41	27.13	5.62	47.82	57.82	14.85	31.66	60.13	15.7	33.09	0	50.21	47.65	37.32	35.2
ARIH2OS	0.53	7.75	4.78	0.79	2.52	0.94	0.24	1.47	0	2.37	60.64	2.43	1.27	2.14	0	0	6.16	3.5	5.26	1.03	2.19	1.06	0	0	0.87	0	0	0	0	0	0	1.8	0.22	0	0.79	0	0	0	1.37	0	0.6	0	0.55	1.47	0	0	3.07	1.02	4.47
ARL1	119.73	0.17	0	0	0.35	291.2	7.74	42.75	0	205.46	37.02	87.8	16.65	59.07	59.14	42.05	0.23	50.38	0.2	43.26	51.62	90.15	34.66	29.79	67.65	152.62	54.18	45.2	87.55	78.54	33.69	49.54	30.11	30.75	33.04	79.58	2.46	90.18	39.49	89.43	48.78	74.24	120.81	68.11	142.61	0	44.88	34.34	60.66
ARL10	0	0	0	0	0	0	0	0	71.16	0	0	0	0	0	0	0	0	0	0	0	0	0	2.51	0	0	0	0	0	0	0	14.56	0	2.53	0	0.18	0	0	0	2.43	0	1.35	0	0	0	0	0	0	0	0
ARL11	1.02	2.86	2.46	3.37	0	0.88	0.24	0.92	0.05	0.57	0	0.56	1.01	0.2	2.37	0	0.4	0	1.16	0.95	3.12	0	0	0	0.54	0	0	0	1.47	0	0	2.72	0.47	0.13	0.04	0	0	6.96	3.48	0	0	1.69	0.36	0.37	0	0	0	0.43	1.1
ARL13A	0	0	0	0	0	0	0	0	0	0	0	0	0	0	0	0	0	0	0	0	0	0	0	0	0	0	0	0	0	0	0	0	0	0	0	0	0	0	0	0	0	15.94	0	0	0	0	0	0	0
ARL13B	0.16	0	0	0	0.14	0	5.98	6.12	0	0	0	6.14	0	4.67	16.64	0	0.18	11.09	0	5.59	9.34	0	5.99	15.69	0	0	8.94	8.55	0	8.35	0	0.17	1.28	15.63	10.68	0	0	22.49	9.82	10.03	0.22	11.39	7.77	3.76	0	0	7.09	1.71	3.37
ARL14	0	0	0	0	0	0	0	0	0	0	0	0	0	0	0	0	0	0	7.22	0	0	0	0	0	0	0	0	0	0	0	0	0	0	0	0	0	0	0	0	0	0	0	0	0	0	0	0	0	0
ARL14EP	37.47	81.24	0.31	0	0.46	38.51	47.84	2.03	35.56	17.6	10.26	49.85	0.4	24.26	20.26	103.4	2.06	32.22	0	2.17	61.28	62.24	66.78	39.07	61.23	40.63	14.85	41.66	49.64	62.72	0	67.35	18.86	90.2	29.17	31.16	0	0	19.06	72.14	45.71	85.1	39.08	2.22	0	0	70.17	26.63	83.14
ARL14EPL	0	0	0	0	0	0	0	0	0	0	0	0	0	0	0	0	0	0	0	0	0	0	0	0	0	0	0	0	0	0	0	0	0	0	0	0	0	0	0	0	0	0	0	0	0	0	0	0	0
ARL15	0	0	0.3	0	0	0	0	12.83	0	0	0	14.29	0	29.81	19.37	1.62	0	22	0	3.92	5.74	0	16.16	0	17.31	21.57	17.03	1.02	6.47	4.05	0	11.03	0.15	0	9.6	29.78	0	21.2	35.85	100.06	7.82	19.45	18.24	20.33	0	0	10.72	9.76	54.74
ARL16	31.74	555.96	20.98	38.82	0.81	9.26	94.03	1.17	131.99	1.5	76.95	65.57	102.96	89.39	149.49	35.28	332.14	53.14	2.33	46.48	79.78	168.57	98.19	157.14	142.87	57.63	47.8	15.05	80.91	115.01	59.24	46.78	55.2	125.27	91.42	93.98	192.26	133.49	84.27	60.9	45.02	36.1	61.36	110.18	239.09	0	3.9	85.96	40.98
ARL17A	12.42	0.55	53.97	11.75	3	20.86	42.54	2.13	0.11	2.1	39.17	40.88	9.2	80.52	32.74	3.89	4.35	1.75	36.55	13.15	13.88	10.43	22	17.42	5.55	2.28	7.39	8.13	24.36	50.18	7.25	57.89	13.74	0.3	15.73	0	2.23	16.33	17.53	16.65	10.49	2.07	12.24	4.59	5.14	19.29	2.89	5.91	15.56
ARL17B	0	0.88	0	0	0	146.21	59.35	0	0	143.68	0	30.82	27.5	22.45	82.1	0	362.52	9.98	0	19.14	27.11	0	0	0	2.29	20.99	0	28.72	0	23.34	71.48	0	100.89	0	12	0	0	0	34.55	0	0	11.9	0	37.22	0	0	41.06	8.5	41.89
ARL2	491.83	875.29	245.72	2.68	354.71	63.49	289.79	153.71	318.4	227.79	255.55	61.54	541.09	131.42	118.28	9.29	478.71	146.9	661.92	107.31	73.49	86.55	70.84	142.72	103.56	114.96	44.58	48.1	18.55	184.48	40.35	41.6	22.97	297.62	92.76	194.89	249.6	83.24	55.38	40.74	50.58	70.97	58.51	161.48	433.96	0	37.74	46.87	99.07
ARL2BP	36.68	0	0	0	9.21	14.41	56.9	55.91	1.48	73.86	10.7	21.43	0	23.61	11.51	23.1	0.34	13.07	0	0.27	47.7	0.26	47.99	118.3	23.01	10.25	6.75	29.11	20.5	28.88	16.72	25.6	14.88	0	29.18	0	43.96	19.79	55.87	5.28	50.74	42.02	36	8.82	0	49.12	15.37	16.88	42
ARL2-SNX15	0	0	0	0	0	0	0	0	0	0	0	0	0	0	0	0	0	0	0	0	0	0	0	0	0	0	0	0	0	0	0	0	0	0	0	0	1.38	0	0	0	0	0	0	0	0	0	0	0	0
ARL3	87.49	42.35	18.23	58.69	0.42	2.66	87.06	48.56	45.42	20.35	92.51	46.18	95.09	31.84	41.13	10.32	216.65	53.26	149.72	19.96	7.89	18.03	33.45	23.79	38.6	22.91	36.17	21.46	17.86	41.81	17.93	40.84	71.52	136.77	21.06	56.92	7.86	5.79	16.85	65.17	46.73	30.42	11.62	27.03	0.26	0	16.02	39.59	27.3
ARL4A	0	0.17	0	449.81	0	0	27.45	0	0	0	0	19	22.83	24.51	5.36	20.19	0	0	27.02	7.62	14.05	51.76	35.69	0	4.45	13.14	32.98	18.22	16.12	19.52	11.69	14.01	8.45	46.2	14.83	12.37	0	1.26	22.46	3.7	9.47	13.22	29.31	20.1	45.3	34.35	7.06	19.4	25.47
ARL4C	81.83	50.65	0	0.33	6.27	0.27	10.38	5.39	0	1.57	0	2.85	17.08	6	0	7.3	4.73	5.66	0	6.95	1.94	2.28	2.49	0	3.45	3.7	0	1.97	2.77	10.97	18.11	0	5.99	26.65	3.86	0	3.97	0.97	4.34	0	4.82	11.37	3.22	3.69	0	0	0	0	0.4
ARL4D	8.23	0	0	0	0	0	17.22	0.62	0	0	0.42	11.34	0	3.34	0	28.27	0	0	0	0	1.44	0	23.07	19.74	0	0	4.5	0	0	17.99	0	0	13.33	0	6.74	0	0	0	7.46	3.53	0	0	0	0	0	0	0	0	22.83
ARL5A	106.08	47.8	196.46	0	0	0.36	64.35	43.81	0	0	12	64.54	21.03	43.72	67.28	61.93	147.3	102.01	68.37	107.24	80.63	197.42	146.32	52.98	69.48	28.17	40.59	87.36	134.04	53.82	71.9	40.02	41.12	11.35	66.81	81.42	2.63	156.98	62.11	66.27	31.06	58	23.56	87.34	24.76	35.2	38.7	62.05	57.64
ARL5B	0	14.54	0	0	0	0	0	5.09	0	0	0	21.08	1.7	20.31	0	11.15	0	7.57	0	16.96	16.83	32.88	17.52	25.7	3.97	19.8	39.08	39.35	31.17	45.17	19.38	9.04	11.04	0	24.68	20.5	0	0	34.39	38.27	8.98	36.52	47.99	5.6	0	0	9.16	24.24	35.75
ARL5C	0	0	0	0	0	0	0	0	0	0	0	0	0	0	0	0	0	0	0	0	0	0	0	0	0	0	0	0	0	0	0	0	0	0	0	0	0	0	0	0	0	0	0	0	0	0	0	0	0
ARL6	0	0	0	0	0	0	0	0	0	0	0	9.51	0	36.14	0	0	0	0	0	0	4.52	0	7.97	0	0	16.55	14	28.54	3.55	0	46.29	18.58	38.18	0	2.68	0	0	0	0	0	0	5.81	22.25	0	0	0	0	0.49	0
ARL6IP1	556.21	458.34	608.2	2.25	86.24	627.62	399.47	204.52	484.02	459.14	387.74	525.6	233.48	550.19	710.22	399.25	97.96	309.79	42.55	275.44	197.61	472.19	653.69	246.46	233.96	289.57	384.11	186.44	275.2	352.05	232.26	273.14	130.4	510.68	262.8	409.57	295.12	384.87	439.71	247.09	642.73	336.54	430.7	254.38	251.94	181.92	482	229.51	448.43
ARL6IP4	51.94	295.3	121.4	405.14	11.51	1.72	126.07	156.55	465.63	81.51	163.05	57.64	178.59	83.12	95.86	117.56	466.97	135.89	156.98	89.98	67.66	103.02	48.03	25.66	94.69	85.23	47.08	72.04	65.9	120.96	87.05	63.43	43.11	0	75.68	61.4	501.59	109.35	28.52	124.64	141.08	86.7	114.18	86.58	82.12	0	46.97	99.29	28.59
ARL6IP5	8.4	163.34	172.91	0.6	0.26	243.65	60.18	76.13	52.22	363.46	6.52	74.19	180.28	34.23	60.53	49.37	0.33	95.41	70.3	86.12	67.94	89.42	57.76	14.59	26.09	52.26	19.96	23.93	53.08	45.58	181.47	0.31	31.87	236.72	44.95	52.36	166.25	72.78	119.88	49.52	57.7	41.45	16.89	77.49	1.18	96.91	49.4	41.27	31.17
ARL6IP6	50.02	0.29	2.09	0	8.18	146.35	4.47	44.6	10.55	0	36.04	74.97	11.63	57.48	12.39	108	0	10.25	12.66	53.63	61.55	237.53	82.65	121.45	36.5	12.74	34.03	30.5	59.46	41.39	78.48	87.72	3.98	0.17	39.36	62.28	4.3	49.19	62.67	66.12	41.34	72.83	10.63	40.14	0	57.63	29.53	57.77	43.15
ARL8A	83.42	12.14	0	0	0	0	17.11	7.69	0	9.56	3.35	7.6	17.73	10.06	4.69	2.35	0	12.28	25.63	3.54	12.64	0	15.79	0	13.89	34.13	0	2.85	21.07	1.18	0	1.1	0.44	0	8.48	0	0	33.82	2.56	0	9.1	0	0.41	8.64	0	0	23.74	0.43	17.46
ARL8B	0	15.81	3.46	187.32	0.18	9.37	64.77	25.82	22.19	0	15.62	57.9	73.98	24.24	5.36	30.93	0.23	9.13	0.2	26	34.83	36.71	28.5	20.66	28.73	45.36	89.53	111.85	55.48	16.81	23.36	139.12	111.06	35.88	19.17	24.72	15.36	75.42	76.1	70.13	51.68	105.67	109.61	20.54	0.34	0	47.26	13.75	69.58
ARL9	0	0	0	0	0	0	0	0	0	0	0	28.45	0	0	0	0	0	0	0	0	4.67	0	8.76	0	0	0	0	0	0	0	0	0	0	0	0.36	0	0	0	23.66	0	0	0	0	0	0	0	0	0	0
ARMC1	55.33	0	91.04	0	0.36	0.36	29.18	29.18	0	0	0.22	39.89	5.28	35.73	34.16	46.17	0.25	38.84	0.21	61.21	45.44	4.76	12.63	108.2	14.99	38.09	41.6	32.08	67.79	43.53	12.24	69.22	25.12	66.81	43.08	60.62	2.68	11.85	45.66	7.73	43.55	49.22	38.08	39.82	1.4	0	35.19	11.89	19.36
ARMC10	1.33	0.55	63.41	9.49	1.02	3.54	29.02	56.35	16.14	27.52	25.75	48.66	23.26	11.83	42.99	88.54	235.65	0	0.37	27.17	13.88	2.08	23.41	27.18	31.81	14.53	24.77	31.3	53.06	24.19	15.38	43.39	3.74	0.42	22.98	0	11.1	41.78	23.81	28.67	59.89	7.24	66.42	41.57	0.45	83.67	47.15	11.58	6.13
ARMC12	0	0	0.68	0	0	0	0	0	0	0	0	0	0	0	0	0	0	0	0	0	0	0	0	0	0	3.29	0	0	0	0	0	0	0	0	0.53	0	0	0	0	0	0	0	0	0	0	0	0	0	0
ARMC2	0	0.14	0	0	0	0	0	0	0	0	0	0	0	0	0	0	0	4.45	0	8.68	0	0	5.07	0	0	1.94	0	0	0	4.82	0	3.65	0	0	1.38	0	0	0	0.79	0	12.28	0	0	0	22.74	0	0	0.8	3.51
ARMC2-AS1	0	0	0	0	0	0	0	0	0	0	0	0	0	0	0	0	0	0	0	0	1.1	0	0	0	0	0	0	0	0	0	0	0	0	0	0	0	0	0	0	0	0	0	0	0	0	0	0	1.08	0
ARMC3	0	0	0	0	0	0	0	0	0	0	0	0	0	0	0	0	0	0	0	0	0	0	0	0	0	0	0	0	0	0	0	0	0	0	0	0	0	0	0	0	0	0	0	0	0	0	0	0.58	0
ARMC4	9.79	0	0	0.22	1.87	0	0	1.07	0.18	66.74	30.04	1.99	0.13	18.76	0	0	0	0	0	3.06	1.65	0.26	21.17	0	0	5.4	3.91	1.98	4.16	2.23	0	4.86	0.11	0	5.18	0	0	0	3.2	1.53	5	18.81	2.3	0	0	0	1.03	8.8	0
ARMC5	0	0	0	0	0	0.44	0	0	0	0	0.19	0.72	0	0	0	0	0	0	0	0	0.17	0.03	0.27	0	0	0	5.82	0	4.57	0	0	0.38	0.42	0	0.34	0	0	0	0.99	3.14	1.38	0	0	0.55	0	0	2.2	0.43	0
ARMC6	0	2.48	0.31	0	0.23	0	31.38	11.38	183.5	105.22	0	22.92	0	16.05	16.53	18.63	0.3	11.5	0	16.88	27.75	49.47	30.14	0	14.65	6.01	28.36	6.4	24.8	18.63	44.14	34.88	16.29	2.76	11.23	0	0	7.92	10.45	8.89	8.18	24.03	2.46	22.18	0	0	35.4	13.92	8.18
ARMC7	64.36	0	0	0	0	0	18.57	9.72	0.43	0.29	0	0	0	8.82	0	3.86	0	0	0	0	0	0	1.81	14.81	8.79	6.38	20.74	11.78	2.57	0	0	0	0	74.18	13.73	17.72	0	7.21	3.73	0	6.59	20.72	11.64	30.4	0	0	1.44	6.83	23.1
ARMC8	0	0	2.75	0	0.51	89.89	5.75	10.07	9.32	189.74	0.14	26.86	25.27	31.47	98.2	57.25	26.39	17.3	0.13	20.34	15.1	58.84	31.36	13.26	5.07	23.05	51.78	34.33	26.65	30.43	29.13	9.36	2.85	9.69	22.7	63.44	1.64	6.29	14.8	0	10.62	36.93	4.29	9.36	5.59	0	18.42	42.98	2
ARMC9	2.25	3.52	1.69	8.02	0	0.88	6.04	2.94	85.15	1.33	0.73	2.57	1.9	37.79	3.02	14.04	0	14.3	4.23	7.03	17.19	2.17	3.06	13.49	33.47	25.93	10.92	17.39	13.35	1.17	0	0.93	14.32	0.82	12.56	2.99	5.18	0.6	21.35	28.91	5.42	13.41	4.02	41.44	0.25	0	3.5	0.38	18.85
ARMCX1	0	0	0	746.81	0	18.1	8.66	15.01	0	0	0.31	17.91	31.05	7.39	128.33	0	6.28	36.01	0	45.78	35.65	2.84	12.28	58.21	13.01	10.09	16.6	5.97	15.13	21.79	49.37	13.21	11.97	0	18.58	0	18.03	15.94	26.8	0	59.85	2.07	72.91	32.87	0	0	7.78	19.03	25.24
ARMCX2	0	0	0	0	0	87.92	2.82	0	0.37	21.14	55.24	30.1	14.74	31.49	19.96	28.22	0	24.8	0.22	52.27	14.13	50.97	50.79	0	40.56	21.2	20.06	15.94	34.28	19.05	49.72	53.54	13.76	0	22.56	78.92	0	8.03	32.39	13.56	14.48	4.69	48.42	10.62	35.32	0	81.31	6.53	36.62
ARMCX3	0.18	0.15	0.22	0	0.17	0	0	0	0	0	39.9	9.7	0.42	0.22	7.11	2.42	0.21	27.47	0	19.06	0.9	0	6.82	9.28	24.88	5.36	2.12	4.5	6.43	16.52	0	17.03	20.02	26.15	19.7	11.1	0	18.75	10.36	48.07	17	0	3.24	8.31	86.04	30.82	19.55	3.31	29.39
ARMCX4	0	0	0	0	0	0	0.05	0.67	0	0	0.46	5.73	0	6.56	0	0	0	0	2.22	1.55	0	0	0	0	0.68	15.2	0	0	0.91	0.67	0	0	0.13	0	2.27	19.68	0	0.5	0.37	0.73	1.05	1.53	7.48	3.39	0	0	0	1.73	0
ARMCX5	0	0	0	0	0.21	0	0.24	0.72	0	0	0	8.49	0	1.15	0	2.42	0	0	0	0.86	2.02	0	0.72	0	0.85	4.01	0	9.48	24.02	14.58	0	28.1	0	0	0.75	0	0	10.31	14.69	0	1.42	6.57	12.83	10.6	0	0	0	16.11	0
ARMCX5-GPRASP2	0	0	0	0	0	0	0	0	0	0	0	7.66	0	2.85	0	8.44	0	0	0	0	8.28	0	0	7.79	6.51	0	0	0	0	10.77	0	6.37	0	0	0.77	0	0	18.62	1.13	0	0.27	0	0	15.01	0	0	0	2.65	0
ARMCX6	16.94	1.47	0	0	410.16	0	0	0	186.53	103.69	45.81	0	148.68	27.27	20.95	125.74	0	0	0.35	27.18	6.63	0	0	0	12.25	19.48	46.74	25.21	17.75	8.89	0	0	90.96	0	6.89	0	0	29.09	8.06	0	25.94	0	33.9	80.76	0	117.35	49.16	6.5	4.44
ARMS2	0	0	0	0	0	0	0	0	0	0	0	0	0	0	0	0	0	0	0	0	0	0	0	0	0	0	0	0	0	0	0	0	0	0	0	0	0	0	0	0	0	0	0	0	0	0	0	0	0
ARMT1	33.68	76.46	98.55	272.85	0	0	33.85	142.77	57.35	0	0.76	196.03	91.54	130.85	70.83	86.56	162.09	264.47	44.53	201.52	129.15	54.86	89.8	161.06	74.32	120.18	97.5	165.59	92.59	157.39	228.29	197.78	44.89	0	104.07	186.95	6.14	203.74	171.61	101.84	77.76	161.96	206.33	86.2	30.44	236.67	122.52	131.67	77.17
ARNT	0	0	0	0	1.46	0	1.82	11.08	10.12	0	1.75	0.87	19.59	17.31	22.99	42.83	0	8.95	0	2.93	9.52	16.99	5.7	0	7.34	18.29	4.33	6.63	15.36	10.61	0	3.97	3.26	0	2.66	37.88	0	6.93	13.16	54.3	10.95	53.79	10.62	2.7	0	0	10.91	13.4	21.25
ARNT2	0	0	0	0	0	0	0.05	27.35	0	0	0	0	0	0	0	0	0	0	34.19	0	0.34	0	0	9.32	0	1.08	1.06	0	0.81	0	0	4.43	0	0	1.2	0	0	0	0	0	5.61	0	0	7.34	0	0	0.14	0	2.46
ARNTL	0	0.18	0	0	0	0	1.82	0	0.18	0	0	29.59	0.34	1.87	0	0	0	9.78	0	0.82	8.05	47.2	0.72	0	8.06	4.98	2.52	0	11.5	0	0	0	0	62	1.31	0	0	0	14.42	0	0	0	0	10.36	0.18	0	3.94	0	17.79
ARNTL2	0.25	1.54	1.17	5	0.43	0.6	1.21	2.72	0.52	0	0.14	9.09	0.49	1.62	13.85	0.4	0	3.09	1.45	4.36	3.75	41.35	5.76	0	1.56	4.72	4.72	0.7	0.89	0.55	4.8	1.06	1.59	0.23	2.46	10.13	0	4.7	4.03	11.41	2.8	0.63	0.22	4.83	0.14	0	11.39	0.26	0
ARNTL2-AS1	0	0	0	0	0	0	0	0	0	0	0	0	0	0	0	0	0	0	0	0	0	0	0	0	0	0	0	0	0	0	0	0	0	0	0.77	0	0	0	0	0	0	0	0	0	0	0	0	0	0
ARPC1A	0	214.07	509.95	0	12.47	0.66	91.89	257.92	65.15	249.36	83.72	236.31	202.01	112.08	292.82	225.52	122.91	196.38	64.79	208.22	135.04	205.1	269.8	116.95	194.67	308.19	279.7	239.52	104.56	191.33	176.34	244.91	190.41	192.68	126.06	186.57	4.82	137.38	221.56	187.81	309.52	146.77	325.72	165.62	0.32	194.23	257.33	273.99	196.69
ARPC1B	48.94	0.34	149.44	1.68	1.46	0	130.51	74.18	0.34	0	35.73	70.28	69.85	36.78	24.75	21.31	0.46	61.49	0	68.55	71.85	109.71	33.77	0	61.51	31.42	10.79	98.48	49.64	50.33	69.43	28.94	68.59	50.91	48.79	48.97	0	9.96	79.8	60.77	73.54	24.22	53.21	28.53	0	67.98	38.85	58.92	29.8
ARPC2	512.56	397.72	1552.35	4.58	623.76	347.27	1075.56	360	1284.04	814.29	1403.26	359.17	552.27	318.88	202.28	539	1107.24	518.05	804.59	465.97	566.74	1159.61	433.7	311.97	204.87	416.51	461.26	471.43	292.26	654.76	353.34	302.86	384.13	1498.05	309.38	453.27	751.2	332.95	390.23	344.17	432.31	494.27	426.77	309.43	875	296.08	383.87	294.61	324.74
ARPC3	387.48	465.51	340.62	4.15	618.98	149.95	595.94	772.97	193.84	689.11	440.25	645.75	266.36	654.97	730.88	838.49	1507.21	533.71	539.81	574.93	760.15	1297.05	677.26	738.07	656.62	647.47	696.3	564.38	494.11	775.24	834.67	863.38	661.75	754.64	669.33	722.55	241.04	612.35	533.94	617.41	568.59	719.73	1208.34	870.11	263.47	447.24	579.05	547.99	1033.82
ARPC4	17.93	7.16	120.16	7.96	1.91	2.89	124.05	223.68	63.03	257.24	29.77	111.88	18.68	303.88	300.05	79.33	64.49	72.85	134.12	165.25	44.87	36.31	176.62	129.05	110.65	140.21	98.32	368.6	104.35	66.32	0	225.61	607.25	32.79	156.46	180.15	161.59	223.75	73.14	180.46	201.08	128.35	143.9	145	99.12	142.89	229.21	119.2	182.59
ARPC4-TTLL3	0	0	0	0	0	0	0	0	0	0.29	0	1	0	2.2	0	0	0	0	0	0	0.27	0	0	0	0	7.93	8.71	0	0	0	0	0	0.71	0	0.62	0	0	0	3.33	2.43	0.38	0	0.32	0	0	0	0	0	0
ARPC5	78.35	0	0.72	475.34	0.27	268.37	125.99	106.55	42.08	1.76	65.59	78.1	9.8	107.09	65.94	136.27	77.44	108.38	134.14	76.11	49.33	161.02	97.56	89.73	58.44	82.96	105.73	134.94	93.28	203.45	117.86	135.75	81.86	97.67	112.93	107.36	37.05	90.99	153.87	98.86	144.94	72.24	68.57	74.77	171.07	49.68	90.18	92.45	92.09
ARPC5L	125.18	1.03	387.67	465.1	452.79	925.21	281.57	167.02	352.36	102.86	549.81	95.15	164.31	63.9	137	101.12	388.18	98.87	365.52	49.46	91.96	397.51	110.94	0	87.47	39.5	85.05	63.72	26.92	97.09	70.28	70.84	55.68	113.92	106.06	37.18	200.16	45.37	51.36	49.97	87.1	30.9	39.66	101.51	27.73	103.22	52.62	82.01	84.35
ARPIN	2.34	0	1.03	4.81	1.28	1.57	0.07	0.51	0.64	1.12	0.6	0.81	0.98	0.81	5.56	1.39	0	0	1.99	1.02	1.03	0.09	0.8	0	0.91	1.14	1.13	1.46	0	0	0	0.45	0.96	0.2	0.77	0	1.12	0	0.67	0	0.22	5.86	0.36	6.22	0.16	15.65	0.75	0.48	0
ARPP19	33.03	27.04	77.18	0.92	86.69	3.5	13.79	127.06	39.63	115.81	9.53	59.39	55.66	114.49	87.19	92.05	132.21	70.77	37.6	59.22	116.19	35.43	63.77	44.79	83.38	69.77	65.97	44.17	81.06	83.24	38.91	85.61	33.33	3.03	46.62	75.52	2	89.46	52.92	55.36	54.92	180.62	90.69	41.83	34.26	130.29	63.64	41.53	45.45
ARPP21	0	0	0	0	0	0	0	0	0	0	0	0	0	0	0	0	0	0	0	0	0	0	0	0	0	0	0	0	0	0	0	0	0	0	0	0	0	0	0	0	0	0	0	0	0	0	0	0	0
ARR3	0	0	0	0	0	0	0	0	0	7.54	0	0	0	0	0	0	0	0	0	0	0	0	0	0	0	0	0	0	0	0	0	0	0	0	0	0	0	0	0	0	0	0	0	0	0	0	0	0	0
ARRB1	0	0.07	0	0.33	0	4.79	5.31	13.73	0	1.04	0.09	8.43	0.06	9.56	15.84	14.84	34.03	7.2	19.34	4.45	2.57	10.06	1.19	0	3.78	5.18	5.57	3.01	2.12	24.38	4.6	7.22	11.49	2.44	6.93	9.74	0	0.99	10.38	1.45	2.67	1.16	6.74	9.95	0	13.52	0.48	3.87	8.49
ARRB2	17.3	0	37.12	0	0	86.5	15.86	13.73	45.03	99.93	35.97	12.63	20.46	0.84	0	0	0	15.41	0	11.07	28.72	45.9	5.39	0	7.51	6.05	18.81	4.29	3.02	4.54	0	22.63	6.07	0	11.94	0	4.32	10.61	21.19	3.12	15.03	4.96	7.83	2.97	0	0	4.66	5.98	6.6
ARRDC1	53.23	0	0	0	0	0	21.5	1.22	0	0	0	2.14	0	0	15.23	15.29	22.68	0	0	0.36	5.22	10.09	3.81	0	0.65	6.79	0	0	3.39	1.27	0	0	0	0	1.37	0	0	0	1.85	7	0.51	0	0	10.57	0	0	0	6.98	1.97
ARRDC1-AS1	0	0	45.41	0.11	0	10.52	19.57	23.91	0	0	0	14.39	0	16.64	6.95	13.26	0	11.15	1.21	4.28	9.11	0.48	10.98	0	0.89	3.1	0	4.4	18.59	0	0	29.3	14.4	0	6.48	0	26.57	0	13.15	0	10.1	0	3.8	14.22	0.44	0	9.56	0	0
ARRDC2	0	0	0	0	0	0	0	0	0	0	0	0	0	0.59	0	0	0	0	0	0	0	0	0	0	0	0	2.82	0	0	0	0	0	0.15	0	0.06	0	0	0	1.17	0	0	0	0	0	0	0	0	0	8.7
ARRDC3	0	0	0	0	0	0	0	0.23	10.93	0	18.69	1.41	0	0	0	8.64	0	1.3	0	0	0	0	11.73	0	2.44	0.85	0	0.61	0	0	0	0	0.18	1.92	4.38	17.65	25.58	1.79	3.48	0	7.73	13.62	2.09	0	0	0	10.74	0	23.36
ARRDC3-AS1	2.7	3.46	2.22	55.02	2.6	13.4	1.17	1.21	1.36	15.04	6.68	3.03	1.8	2.4	8.14	3.79	0.4	4.37	7.05	3.68	3.06	0	3.19	0	1.35	0	2.85	5.57	1.66	2.63	17.45	3.75	0.93	3.04	1.32	0	18.45	1.31	3.64	2.33	1.57	0	2.22	1.36	4.45	117.25	0.52	4	2.21
ARRDC4	0	0	0	0	0	0	0	0	0	0	0	1.03	14.03	0	0	0	0	0	0	0	6.96	0	0	0	0	0	0	8.05	0	0	8.54	0	0	0	0.04	0	0	10.1	0	0	0	0	0	0	0	0	0	0.18	0
ARRDC5	0	0	0	0	0	2.57	0	0	0	0	0	0	0	0	0	0	0	0	0	0	0	0	0	0	0	0	0	0	0	0	0	0	0.23	0	0	0	0	0	0	0	0	0	0.47	0	0	0	0	0	0
ARSA	1.6	1.72	1.36	9.93	4.24	8.53	0.29	12.33	0.05	4.29	1.08	3.56	1.2	3.09	9.95	0	2.65	1.46	1.99	6.52	1.44	30.19	0.63	0	4.41	3.08	3.4	4.28	6.31	0.08	34.03	1.71	1.18	0	4.21	0	2.97	0	3.37	20.95	1.82	2.54	12.57	5.55	0.37	0	1.61	4.17	2.03
ARSB	9.24	0.26	4.22	0.36	14.02	0.52	10.07	95.73	0	0.28	0.19	0.44	23.85	16.97	40.62	5.94	0	0.92	1.99	5.36	2.73	16.49	2.76	5.04	3.13	3.98	6.95	10.55	0.86	0	0	3.83	0.29	0	2.94	0	1.24	3.35	8.79	33.18	0.5	22.59	1.31	0.73	14.83	43.26	20.32	30.56	29.9
ARSD	0.14	25.35	0.66	0	0	1.69	0.38	0.21	38.8	0.81	0	0.15	0.42	0	1.59	1.83	0.95	0	0.53	1.04	0.78	0.26	0	0	0	0.99	4.1	0.18	0	0	0	0.82	0.09	12.98	0	0	0	0.79	0	0	0	0	0.4	0.16	0.17	0	0.4	0.1	0.16
ARSE	0	0.26	0	0	0	0	0	0	0	0	0	0	0	0.68	0	0	0	7.41	0	0	0	29.04	0	0	0	1.81	21.38	0	2.71	1.02	17.67	0.33	0	0	5.1	0	0	3.4	4.62	0	0	0	0	7.54	0	0	0	6.69	0
ARSF	0	0	0.25	0	0	0	0	0.45	0	0.32	0	0	0.15	0	0	0	0.98	0	0	0.28	0.35	0	0	0	0	0	0	0.89	0	0	0	0	0	0	0.18	0	0	0	0	0	0	0	0.41	0	0	0	1.26	0.2	0
ARSG	89.22	0	0	0.49	0	0	20.87	0.37	0	0	0	0.33	0	0	0	0	0	0	0	0	0	0	0	11.89	0	4.12	0	25.37	0	0	0	0	0	0	1.56	14.23	0	0	0	0	4.05	3.38	6.17	0.16	0	0	0.66	1.41	0
ARSH	0	0	0	0	0	52.82	0	0	0	0	0	0	0	0	0	0	0	0	0	0	3.14	0	0	0	0	0	0	0	0	0	0	0	0	0	0	0	0	0	0	0	0	0	0	0	0	0	0	0	0
ARSI	0	0	6.52	0	0	70.93	0	0	0	0	0	0	0	0	0	0	0	0	0	0	1.18	0	6.95	9.73	0.97	3.37	0	0	0	0	0	2.87	0	9.57	0.59	0	0	0	1.84	0	6.12	0	0	0	0	0	0	0	0
ARSJ	0	0	0	0	0	0	0	0	0	0	0	0	0	0.32	0	9.38	0	4.63	0	0.24	15.1	0	0	6.55	0	0	0	1.07	1.14	0.43	0	0	0	0	4.5	0	0	9.57	7.12	0	1.89	5.59	0.31	0	0	0	3.5	0	0.49
ARSK	15.58	0	0	1.43	3.22	0	4.63	9.35	19.26	154.56	5.99	14.33	0.61	8.71	14.58	1.33	0	8.23	0.23	0.63	7.24	0	2.41	18.4	2.32	3.08	10.26	0	22.33	21.14	10.41	15.84	0.82	48.71	9.44	0	0.88	13.43	4.71	1.92	4.26	6.4	9.11	19.91	0	30.56	0.58	0	1.95
ART1	0	0	0	0	0	0	0	0	0	0	0	0	0	0	0	0	0	0	0	0	0	0	0	0	0	0	0	0	0	0	0	0	0	0	0	0	0	0	0	0	0	0	0	0	0	0	0	0	0
ART3	0	0	0	0	0	0	0	0	0	0	0	0	0	0	0	0	0	0	0	0	0	0	0	0	0	0	0	11.32	0	0	0	0	0	0	0	0	0	0	0	0	0	0	0	0	0	0	0	0	1.02
ART4	0	0	0	0	0	0	0	0	0	0	0	0	0	0	0	0	0	0	0	0	0	0	0	0	0	0	0	0	0	0	0	0	0	0	0	0	0	0	0	0	0	0	0	0	0	0	0	0	0
ART5	0	0	0	0	0	0	36.31	0	0	0	0	4.63	0	0	0	0	0	8.93	0	0.99	0	0.95	10.06	0	0	12.41	5.76	0	24.23	0	0	0	0	0	5.56	0	0	26.13	18.96	0	14.06	0	1.27	0	0	0	0	0	0
ARTN	0	0	0	0	0	0	9.15	0	0	0	0	1.9	0.26	0	8.41	0	0	3.07	0	2.25	0	0	0	0	5.75	0	0	0	3.01	0	0	0	0.21	0	1.96	0	0	0	0	0	0	0	1.23	0	0	0	0.52	0	0
ARV1	13.8	0	200.81	0	0	0	78.48	0	0	0	43.48	10.69	0.66	4.73	5.63	0	0	7.68	0	11.66	13.7	216.93	28.2	86.9	64.03	37.66	44.59	12.47	33.88	0	0	48.61	30.4	7.96	32.3	0	0	21.15	27.7	19.41	54.63	12.35	41.08	0.62	0	72.16	23.88	15.5	43.68
ARVCF	0	0.25	0	0	0	0	1.8	0	0	0	0	0.21	0	0	5.92	0	0	0	0	0	4.43	0	5.93	0	3.27	4.4	0	0	0	0	0	0.16	2.89	0	1.32	0	0	0	0	4.08	1.59	1.08	0.54	0	0	0	0.45	0	0.19
ARX	0	0	0	0	0	0	0	0	0	0	0	0	0	0	0	0	0	0	0	0	0	0	0	0	0	0	0	0	0	0	0	0	0	0	0	0	0	0	0	0	0	0	0	0	0	0	0	0	0
AS3MT	66	1.34	74.72	3.2	54.97	114.55	5.53	0	37.93	0	2.64	4.23	4.64	16.69	86.97	28.84	0	3.45	75.32	1.82	3.48	8.9	20.35	21.11	39.01	19.49	28.8	29.84	9.08	31.64	0	20.48	21.59	58	12.65	0	8.3	0	12.56	0.68	40.72	9.14	69.7	13.4	0.5	0	7.07	18.23	45.01
ASAH1	0	12.01	234.27	0.51	0	140.66	38.16	33.94	58.97	0	47.26	34.23	38.68	55.69	48.99	150.66	67.03	68.86	13.93	21.8	53.55	11.12	100.44	36.36	42.62	34.11	37.7	65.22	53.18	49.18	56.32	32.24	21.15	64.69	51.01	44.69	27.03	74.7	56.42	15.16	47.62	69.44	44.08	4.65	0.2	41.36	8.77	56.2	22.85
ASAH2	0	0	0	0	0	0	0	0	0	0	0	0	0	0.34	0	0	0	0	0	1.69	0	0	0	0	0	0	0	0	0	0	0	0	0	0	0.58	0	4.01	0	0	0	0	0	0	0	0	0	0	0	0
ASAH2B	0	0	0	0	0	0	0	0	0	0.99	0	11	0	3.61	26.09	0	0	0	0	4.83	0	0	9.79	0	0	0	0	0	8.71	0	0	0	3.09	0	2.76	0	196.78	0	0	0	13.17	0	53.49	0	0	0	0	17.94	0
ASAP1	0	0	0.59	0	0	0	8.74	14.38	63.58	0	0.1	8.3	17.23	1.54	10.16	20.39	0	16.44	0	16.04	2.61	0	9.37	9.79	1.46	9.62	17.86	16.06	16.97	10.03	0	22.63	25.78	1.84	4.37	0	0	5.96	25.2	7.87	8.34	8.35	0.58	16.76	0.56	0	20.36	3.38	12.67
ASAP1-IT1	0	0	0	0	0	0	0	0.84	0	0	0	0	0	0	0	0	0	0	0	0	0	0	0	0	0	0	0	0	0	0	0	0	0	0	0	0	0	0	0	0	0	0	0	0	0	0	0	0	0
ASAP1-IT2	0	0	1.2	1.31	0	0	0.98	2.49	0	2.38	0	1.87	0.94	0	4.02	7.14	0	0	1.72	1.57	5.41	0.52	0	15.22	0	0	0	0	5.31	0	0	0.38	0.81	0.07	0.6	0	0	0	1.74	0	0	6.43	1.28	0.56	0	50.28	0.18	0.88	1.55
ASAP2	0	0	0.13	84.3	0	1.11	0	21.75	0	0.11	0	1.8	0	0.66	0	15.7	0	2.91	3.68	4.16	5.32	0	0.52	0	0	8.23	1.25	0.45	4.75	1.07	0	0	3.77	0	2.61	0	0	0	0.26	3.92	2.15	0	0.65	1.01	0	0	0.65	0	5.79
ASAP3	0	0	38.7	0	0	0	2.97	7.02	0	0.88	7.65	4.91	0	3.44	7.76	8.77	0	2.65	0.15	5.92	0	0	7.77	22.45	2.48	7.78	1.71	12.28	2.59	0.49	0	24.8	29.38	0	7.52	0	0	0.91	4.59	4.01	1.37	0	30.39	10.45	0	0	10.6	0.36	3.2
ASB1	0	0	20.66	0.18	0	16.83	9.45	14.11	0	0	0	2.32	0.14	3.46	0	8.15	0	3.95	49.24	3.81	2.39	10.41	0.29	0	2.96	4.65	6.12	0.73	0.77	4.36	5.06	1.7	9.38	0	1.3	0	0	0.54	1.69	0.8	1.64	7.62	7.71	0.06	0	0	0.66	2.02	0.22
ASB10	0	0	0	0	0	0	0	0	0	0	0	0	0	0	0	0	0	0	0	0	0	0	0	0	0	0	0	0	0	0	18.19	0	0	0	0	0	0	0	0	0	0	0	0	0	0	0	0	0	0
ASB11	0	0	0	3.72	0	1.2	0.1	0	0	0.46	0	0	1.26	0	0	0	0.72	0	0.7	0	0.31	0	0	0	0.38	0	0	0	0	0	0	0.22	0.02	0	0.15	0	0	0	0.16	0	0	0	0.06	0	0	0	0	0.33	0
ASB12	0	0	0	0	0	0	0	0	0	0	0	0	0	0	0	0	0	0	0	0	0	0	0	0	0	0	0	0	0	0	0	0	0	0	0.23	0	0	0	0	26.14	0	0	0	1.73	0	0	0	0	0
ASB13	0	107.93	0	0	0	0	0	1.13	0	0	0	29.72	19.5	32.43	0	0	0	14.85	0	0	6.4	0	0.39	0	0	4.16	10.95	8.36	4.16	3.69	0	8.13	7.36	0	3.73	0	0	1.46	4.53	0	7.71	15.35	0	2.05	0	0	8.41	0	0
ASB14	0	0	0	0	0	0	0	0	0	0	0	0	0	0	0	0	0	0	0	4.44	0	0	0	0	0	0	0	0	0	0	0	0.3	0	0	0.34	0	0	0	0.46	0	0	0	0	0	0	0	0	0	0
ASB15	0	0	0	0	0	0	0	0	0	0	0	0	0	0	0	0	0	0	0	0	0	0	0	0	0	0	0	0	0	0	0	0	0	0	0	0	0	0	0	0	0	0	0	0	0	0	0	0	0
ASB16	0	0	0	0.75	0.24	0	0	0.91	0.25	0.72	0.48	1.66	0	0	0	0	1.05	0	1.52	0	0	0.97	0.82	0	0.4	0	0	0	2.48	0	0	0	0.08	0.02	0.19	0	0	0	0	0	0	0	0	0	0	0	0.42	1.92	0.38
ASB16-AS1	4.79	0	4.92	5.71	3.12	13.87	4.56	0	1.85	4.14	3.85	8.43	0.65	11.69	25.38	8.41	1.13	39.37	0.88	1.59	1.34	1.66	0.24	13.73	7.89	21.07	137.81	27.74	15.65	2.77	0	7.03	3.05	2.32	8.01	0	0	0	15.38	8.05	9.77	24.96	7.49	29.17	16	0	73.57	26.72	0
ASB17	0	0	0	0	0	0	0	0	0	0	0	0	0	0	0	0	0	0	0	0	0	0	0	0	0	0	0	0	0	0	0	0	0	0	0	0	0	0	0	0	0	0	0	0	0	0	0	0	0
ASB18	0	0	0	0	0.4	0	0	0	0	27.24	0	0	0	0	0	0	0	0	0	2.91	0.54	0	0	0	0	0	0	0	0	0	0	0	0	0	0	0	0	0	0	0	0	0	0	0	0	0	0	0	0
ASB2	0	0	0	0	0	0	0	0	0	0	0	0	0	0	0	0	0	0	0	0	0	0	0	0	0	0	0	0	0	0	0	0	0	0	0	0	0	0	1.59	2	3.82	0	0	0	0	0	1.33	0	0
ASB3	0	2.49	0.36	0	0	0	14.78	0.47	98.83	39.92	34.46	24.71	0	19.21	7.77	44.35	0.53	57.62	0	14.52	5.21	95.92	31.68	0	37.4	20.95	7.09	37.33	47.17	30.61	0	40.88	3.39	7.05	23.03	35.86	0	33.05	8.16	79.49	68.91	14.9	25.36	1.93	0	0	10.37	79.84	16.56
ASB4	0	0	0.38	0.33	0	0	0.08	0.5	0.27	0	0	1.1	0.24	0	0	0	0	0	1.32	0.3	0.77	0	0.26	0	0	0	0	0	0	0	0	0	0.1	0	0.08	0	7.96	14.66	0.76	0	0.42	0	0.19	0.11	0	0	0.4	0.32	0.4
ASB5	0	0	0	0	0	0	0	0	0	0	0	0	0	0	0	0	0	0	0	0	0	0	0	0	0	0	0	0	0	0	0	0	0	0	0	0	0	0	0	0	0	0	0	0	0	0	0	0	0
ASB6	1.45	0.99	26.85	0.99	2.49	1.58	0.52	0.99	0	0.96	0.12	3.94	4.52	2.14	1.99	7.82	0.41	8.47	4.2	4.92	2.17	0.17	3.3	0	0.8	2.26	0	4.16	7.41	0.49	0	2.5	0.95	0.1	3.01	0	0	4.78	1.59	4.45	2.33	7.76	0.82	1.08	0.13	0	2.7	6.02	16.99
ASB7	0	0	0	0	0	0	0	0	0	0	0	0.67	0	0.45	0	0.8	0	0	0	1.6	0.45	0	4.04	0	0	0	9.85	3.54	2.14	2.01	0	30.62	4.52	0	7	0	0	8.26	2.04	0	0.32	0	0.44	0.18	0	0	0	0.42	0
ASB8	0.6	2.57	1.66	1.88	0.63	0	0	2.94	27.19	0.47	0	3.65	0.22	13.39	35.85	0	1.73	15.38	2.97	6.49	3.84	1.01	8.73	0	2.2	10.75	0	12.69	10.25	16.17	0	12.18	6.75	0.72	1.54	0	7.06	0	2.79	0	4.5	0	22.89	0.5	0.18	0	2.17	9.49	17.3
ASB9	0	0	0	0	0	0	2.77	0	0	0	0	0	0	0	0	0	0	0	0	0	0	0	0	0	0	0	0	0	0	0	0	0	0	0	0	0	0	0	0	0	0	0	0	0	0	0	0	0	0
ASB9P1	0	0	0	0	0	0	0	0	0	0	0	0	0	0	0	0	0	0	0	0	0	0	0	0	0	0	4.39	0	0	0	0	0	0	0	0	0	0	0	0	0	0	0	0	0	0	0	0	0	0
ASCC1	0.93	0.38	0	1.78	0	0.79	6.6	0.73	0.24	0.46	11.76	47.41	82.94	26.86	0	14.99	0.27	18.59	0.94	22.28	16.73	82.13	37.55	0	27.62	18.43	2.67	14.9	22.28	19.78	13.22	27.88	14.06	0	16.08	28.25	0	5.77	13.8	18.79	25.72	31.55	2.49	24.65	0.57	0	6.28	4.23	18.8
ASCC2	137.58	0.2	0.29	0	0	0.4	6.62	0	0	0	23.91	6.88	6	2.31	6.18	38.52	0	17.93	69.83	7.83	5.57	0	6.19	0	1.09	27.8	2.72	7.32	0	3.88	0	2.01	6.17	0	6.34	14.25	2.95	11.6	9.42	0	9.41	3.38	0	7.01	0	0	2.83	0.85	0.55
ASCC3	13.22	0.06	0	0	0.19	0	2.53	15.82	66.16	42.43	1.27	16.67	0.06	17.09	97.84	0.49	83.02	26.2	28.05	18.07	12.21	0.86	12.34	15.08	6.48	12.97	16.73	26.67	23.42	23.55	14.64	10.35	4.18	9.47	16.46	17.91	83.56	13.08	11.13	1.95	10.39	17.18	8.2	11.85	0	0	77.6	17.62	14.82
ASCL1	0	0	0	0	0	0	0	0	0	0	0	0	0	0	0	0	0	0	0	0	0	0	0	0	0	0	0	0	0	0	0	0	0	0	0	0	0	0	0	0	0	0	0	0	0	0	0	0	0
ASCL2	0	0	0	0	0	0	0	0	0	0	0	0	0	0	0	0	0	0	0	0	0	0	0	0	0	0	0	0	0	0	0	0	0	0	0	0	0	0	0	0	0	0	0	0	0	0	0	0	0
ASCL3	0	0	0	0	0	0	0	0	0	0	0	0	0	0	0	0	0	0	0	0	0	0	0	0	0	0	0	0	0	0	0	0	0	0	0	0	0	0	0	0	0	0	0	0	0	0	0	0	0
ASCL4	0	0	0	0	0	0	0	0	0	0	0	0	0	0	0	0	0	0	0	0	0	0	0	0	0	0	0	0	0	0	0	0	0	0	0	0	0	0	0	0	0	0	0	0	0	0	0	0	0
ASCL5	0	0	0	0	0	0	0	0	0	0	0	0	0	0	0	0	0	0	0	0	0	0	0	0	0	0	0	0	0	0	0	0	0	0	0	0	0	0	0	0	0	0	0	0	0	0	0	0	0
ASF1A	0	160.26	0.59	0	253.45	0	91.89	31.6	2.05	0.24	173.32	52.6	45.67	29.24	44.78	16.05	0	82.84	0.24	29.9	89.15	42.07	46.83	49.33	9.39	47.04	39.38	45.53	66.25	43.35	97.63	20.31	63.57	281.88	52.88	118.06	0	10.51	58.25	24.24	21.65	71.84	29.44	40.64	15.81	40.97	52.76	36.36	93.31
ASF1B	0.36	0	0	0.74	0	0	2.78	33.24	0	0.71	127.08	10.35	0	3.49	116.91	11.74	0	12.75	0	27.7	40.24	0	23.41	18.03	16.12	33.34	49.35	16.27	15.62	5.87	20.39	11.04	7.3	1.74	6.83	0	0	4.39	2.55	16.11	27.87	51.23	12.36	42.77	0	0	27.32	18.43	32.18
ASGR1	0	0	0	0	0	0	0	0	0	0	0	3.72	0	0	0	0	0	0	0	0	0	0	0	0	0	2.62	0	0	11.79	0	0	0	0	0.22	0	0	0	0	4.29	0	0	3.22	0	0	0	0	0	0	0
ASGR2	0	0	0	0	0	0	0	0	0	0	0	0	0	0	0	0	0	0	0	0	0	0	0	0	0	0	0	0	0	0	0	0	0	0	0	0	0	0	0	0	0	0	0	0	0	0	0	0	0
ASH1L	0	0	0	144.1	0	0.17	0	6.3	0	0.1	0.11	3.68	0.95	0.31	8.05	0	0.23	0	0	1.29	1.19	0	0.92	0	1.2	8.37	0.59	0.21	7.62	3.54	0	2.52	0.57	0	1.76	3.09	5.77	7.55	1.22	1.85	4.2	1.47	2.08	0.51	0	0	0.15	0.61	5.01
ASH1L-AS1	0	0	0	45.62	0	0	10.56	0	0	0.31	0	5.2	48.03	5.5	8.21	0	181.61	0	0.62	2.16	0	0.56	0.01	0	12.06	0	0	0	8.24	0	0	4.95	3.43	0	2.88	0	0	3.85	1.5	2.83	0	2.25	0.76	7.31	0	0	0	0	0.4
ASH2L	2.4	1.91	40.54	0.43	0	0	14.21	32.99	0	0	30.01	38.53	0	13.51	29.78	48.65	2.85	7.77	7.8	35.96	20.54	98.49	6.1	10.99	6.57	30.49	9.52	10.82	42.72	34.58	0	1.54	20.87	21.05	9.94	13.15	2.58	12.7	21.68	7.86	21.02	3.12	16.53	19.26	0	0	16.43	40.45	20.72
ASIC1	0	0	0	0	0	0	0	0	0	0	0	1.61	0	0	4.35	0	0	0	0	2.49	0	0	0.27	0	0	0	0	0	0	0	0	0	0	0	0.27	0	0	0	0	0	0	0	0	0	0	0	0	0	0
ASIC2	0	0	0	0	0	0	0	7.89	0	0	0	0	0	0.56	0	4.48	0	8.12	1.36	6.16	9.19	0	0	0	3.04	5.31	0	2.83	0	0	0	8.48	0	0	2.68	0	0	11.18	6.51	0	9.8	0	5.16	0.65	0	0	2.39	6.55	0
ASIC3	0	0	0	0	0	0	0	0	0	0	0	0	0	0.7	0	0	0	2.56	0	0	0	0	0	0	0	1.67	0	0	0	0	0	0	0	0	0	0	0	0	0	0	0	0	0	0	0	0	0	0	0
ASIC4	0	0	0	0	0	0	0	0	0	0	0	0	0	0	0	0	0	0	0	0	0	0	0	0	0	0	0	0	0	0	0	0	0	0	0.05	0	0	0	0	0	0	0	0	0	0	0	0	0	0
ASIC5	0	0	0	0	0	0	0	0	0	0	0	0	0	0	0	0	0	0	0	0	0	0	0	0	0	0	0	0	0	0	0	0	0	0	0	0	0	0	0	0	0	0	0	0	0	0	0	0	0
ASIP	0	0	0	0	0	0	0	0	0	0	0	0	0	0	0	0	0	0	0	0	0	0	0	0	0	0	0	0	9.82	0	0	0	0	0	0	0	0	0	0	0	0	0	0	0	0	0	0	0	0
ASL	11.16	0	0.38	0	0	0	6.76	2.01	0	179.87	0	9.23	1.71	3.5	20.84	0	0.37	0	0	7.73	3.43	72.55	5.75	15.54	2.13	9.29	3.67	9.23	0	0	0	8.48	3.55	0	15.98	0	19.91	0	7.53	2.87	26.47	2.28	3.8	18.57	0	0	7.16	0	0
ASMT	0.39	0	1.19	11.68	0	1.99	0	1.43	0	0	0	0.72	0.47	0	0	0	0	0	2.68	0	0	0	0	0	0	0	0	0	0	0	53.31	0.41	0	0	0.33	0	0	0	0	0	3.31	0	0.34	0.34	0	0	0	1.06	0.76
ASMTL	0	0	0	0	2.97	71.45	4.03	2.84	0	0	0	9.65	0	11.27	0	11.63	0	0	173.3	1.1	2.17	0	3.81	15.17	4.93	5.26	0	24.34	0	0	0	0	9.64	0	3.63	0	3.76	0	2.87	0	2.73	2.16	0	10.11	0	0	12.97	0.35	12.86
ASMTL-AS1	4.78	0.45	2.3	0	2.86	5.06	0.22	0.55	6.66	1.15	0	0.74	1.54	0.89	5.02	2.38	1.27	3.14	1.83	0.36	0.78	0.11	3.36	0	1.44	0	0	1.27	0	0	0	1.34	0.62	0.37	0.73	0	13.02	2.13	1.65	3.12	0	3.8	7.07	0.29	0	0	0.4	0.74	0.5
ASNA1	201.92	0.41	126.25	2.03	707.91	472.75	289.99	40.03	130.04	154.9	233.43	46.48	0.38	75.1	44.73	131.49	298.81	47.9	386.72	38.3	43.63	361.13	91.16	0	79.95	56.94	50.57	44.46	64.03	105.84	83.58	59.81	21.47	1.9	31.22	58.96	122.08	62.96	80.28	30.81	89.71	45.5	56.48	54.24	133.92	0	44.65	99	45.82
ASNS	34.55	0.3	127.17	0.75	0.65	261.66	83.12	52.83	92.34	0.36	34.43	332.12	22.44	375.23	157.83	245.34	0.42	200.99	45.72	139.16	452.4	25.32	128.75	119.52	243.07	224.13	284.09	338.62	267.74	220.18	243.34	94.01	96.36	86.8	136.98	426.7	18.16	50.9	458.34	220.48	231.11	323.01	320.05	68.42	0.59	60.87	448.5	141.52	550.84
ASNSD1	64.36	19.37	137.33	0	0.22	0	40.09	46.96	8.34	0	46.66	39.03	9.54	21.2	12.99	24.45	0	50.91	0.25	83.89	60.44	49.17	17.48	75.13	31.93	28.94	17.14	14.38	17.36	22.82	28.32	94.9	59.63	48.44	24.47	59.93	0	16.76	33.71	6.71	46.91	8.9	57.41	6.94	42.47	0	35.34	34.83	46.27
ASPA	0	0	0	0	0	0	0	0	0	0	0	0	0	0	0	0	0	0	0	0	0	0	0	0	0	0	0	0	0	0	0	0	0	0	0	0	0	0	0	0	0	0	0	0	0	0	0	0	0
ASPDH	0	0	0	0	0	0	0	0	0	0	0	0	0	0	0	0	0	0	0	0	0	0	0	0	0	0	0	0	0	0	0	0	0	0	0	0	0	0	0	0	0	0	0	0	0	0	0	0	0
ASPG	0	0	0	0	0	0	0	0	0	0	0	0	0	0	0	12.32	0	0	0	0	0	0	0	0	0	0	0	0	0	0	0	0	1.74	0	0	0	0	0	0	0	0	0	0	0	0	0	0	0	0
ASPH	12.92	84.53	0.44	0	0.33	0	38.12	70.21	9.48	17.52	21.61	44.28	22.06	65.44	9.19	10.25	0	26.27	0.35	51.65	33.31	86.16	37.41	71.45	51.33	63.16	24.56	68.83	71.26	28.55	49.76	28.47	8.15	36.62	32.76	22.03	33.48	41.1	35.11	23.63	38.25	70.58	33.79	15.49	1.35	74.55	37.34	18.74	23.75
ASPHD1	0	0	0	0	1.13	0	11.76	0	0	0	0	3.48	0	1.54	0	0	0	3.75	0	3.14	3.09	0	0	21.22	0	0	0	0	0	0	0	0	1.82	0	3.18	0	0	0	3.01	0	0	0	0.5	0.6	0	0	1.26	0	0
ASPHD2	0	0	0.22	0	0	0	0	0	0	0	0	0	0	0	0	7.26	0	0	0	0	4.96	0	0.3	0	0	2.15	0	0	4.83	2.42	0	8.04	2.85	0	0.96	0	0	0	4.39	0	3.41	0	0.22	3.43	0	0	0	6.63	1.4
ASPM	47.8	9.54	0	0.12	6.87	0	0	8.41	0.61	0	0	35.12	17.4	32.63	7.03	6.61	0	10.46	49.53	8.18	3.4	4.18	10.46	22.03	0.66	14.23	15.98	5.84	26.24	37.52	3.16	24.8	7.55	0	11.53	10.98	0.69	9.87	32.73	12.5	22.81	12.52	10.51	6.67	0.24	27.88	19.01	10.13	14.82
ASPN	0	0	0	0	0	0	0	0	0	0	0	0.37	0	0.33	0	17.61	0	0	0	2	2.17	0	0	0	0	0	0	0	0	0	0	0	0	0	0	0	0	0	0	0	0.36	0	0	0	0	0	0	0	0
ASPRV1	0	0	0	0	0	0	0	0	0	0	0	0	0	0	0	0	0	0	0	0	0	0	0	0	0	0	0	0	0	0	0	0	0	0	0	0	0	0	0	0	0	0	0	0	0	0	0	0	0
ASPSCR1	5.7	0.29	65.6	0.72	0.62	0	1.25	19.55	0	0	0	7.16	0	3.8	0	0	0	9.25	0.34	0	0.85	35.65	11.33	34.9	0	5.86	7.96	11.09	6.05	0	0	0	4.98	58.22	6.64	0	34.59	6.17	1.6	3.12	0.91	0	4.79	0	0.28	0	1.04	1.61	8.33
ASRGL1	20.47	0.22	109.9	789.15	0.68	132.63	129.77	7.03	1.1	169.83	11.73	15.91	63.29	13.76	73.9	22.38	99.98	39.74	359.81	25.46	8.36	111.62	28.08	0	17.52	24.34	6.03	12.6	4.58	24.99	0	9.72	16.28	175.35	19.84	31.65	9.83	28.97	8.12	21.27	23.95	1.88	9.69	29.43	1.04	87.87	11.39	5.18	21.61
ASS1	66.87	197.82	0	145.74	0	0.59	116.46	63.29	170.37	0	0	74.95	171.84	57.02	22.64	52.27	0	77.16	76.93	79.17	117.31	64.22	57.23	17.46	58.97	18.16	51.77	153.25	63.53	54.55	0	55.65	302.57	20.72	28.74	41.78	0	23.37	202.85	184.06	47.99	69.46	37.96	105.89	24.93	0	60.17	69.8	3.95
ASTE1	0	0	63.4	0	0	0	0	0	71.69	129.68	0	6.22	0	1.17	3.12	4.38	0	0	0	0	37.09	57.83	0	0	0	0	0	0.99	0	0	0	0	0.15	0	0.72	0	0	1.47	10.01	40.13	0.63	0	0	0.51	0	0	0.36	0	0.34
ASTL	0	0	0	0	0	14.71	0	0	0	0	0	0	0	0	0	0	0	0	0	0	0	0	0	0	0	0	0	0	0	0	0	0	0	0	0	0	0	0	0	0	0	0	0	0	0	0	0	0	0
ASTN1	0	0	0	0	0	0	0	0	0	0	0	0	0	0	0	0	0	0	0	0.15	0.5	0	0	0	0	0	0	0	0	0	0	0	0	0	0.08	0	0	0	0	0	0	0	0	0	0	0	0	0	0
ASTN2	41.01	13.4	34.29	51.26	20.12	54.91	10.66	27.71	8.33	21.24	19.37	28.76	57.12	34.97	58.84	22.48	9.06	22.93	36.13	21.93	35.1	21.72	14.89	44.53	16.15	16.57	24.25	9.82	28.53	6.91	0	23.91	12.4	0.14	16.71	18.51	32.22	30.87	21.9	21.47	11.86	30.33	25.17	15.02	18.43	61.54	50.11	28.15	20.67
ASTN2-AS1	0	0	0	0	0	1.79	0	0	0	0	0	0	0	0	0	0	0	0	0	0	0	0	0	0	0	0	0	0	0	0	0	0	0	0	0	0	0	0	0	0	0	0	0	0	0	0	0	0	0
ASUN	0	1.03	37.47	0.43	40.19	0.35	75.39	42.74	0.17	0	26.47	53.26	67.11	16.79	32.25	41.81	0	163	0	70.95	49.76	90.76	121.4	62.17	56.96	80.23	85.08	80.74	84.38	122.75	70.31	75.68	14.5	99.96	47.72	74.39	0	10.09	88.57	98.12	36.91	70.66	54.36	20.16	1.51	0	65.56	68.24	33.08
ASXL1	0.17	0.14	0	0	0	0	3.7	0.14	0	0	0	10.14	0.07	0.31	1.13	0	52.62	0	4.44	0.4	1.79	0	0.28	8.68	7.4	2.01	0	0.36	1.5	0.28	4.91	0.73	0	0	1.3	0	0	0	0	0.78	4.55	0.62	7.38	0	0	0	9.64	6.9	2.73
ASXL2	22.55	16	0	0	5.6	0	0	30.73	0	0	0	9.43	0	3.09	2.21	11.08	0.1	4.51	0	4.81	1.86	0	3.45	0	3.66	0.49	0.97	22.35	6.64	0.28	4.81	0	0.31	0	2.99	5.09	2.11	5.18	6.03	0.76	5.91	0	3.82	0.6	0	0	4.05	0.71	5.35
ASXL3	0	0	0	0	0	0	0	2.25	0	0	0	0	0	0	0	0	0	0	0	0.59	0.48	0	0	0	0	0	0	0	0.69	0	0	0	3.92	0	0.02	0	0	0	0	0	0	0	0.19	0	0	0	0.36	0.09	0
ASZ1	0	0	0	0	0	0	0	0	0	0	0	0	0	0	0	0	0	0	0	0	0	0	0	0	0	0	0	0	0	0	0	0	0	0	0	0	0	0	0	0	0	0	0	0	0	0	0	0	0
ATAD1	0	0	69.1	0.42	0	0	9.49	34.61	0.34	0	4.54	21.39	0.93	40.06	139.66	27.77	0	26.94	0	62.99	14.79	60.11	67.6	20.32	45.42	19.96	92.69	58.34	66.9	19.84	45.96	84.93	29.93	0	27.65	12.16	0	13.6	35.99	61.72	59.35	70.73	53.07	17.61	0	33.75	108.05	40.58	49.03
ATAD2	0	26.9	0.13	0	0.1	33.63	15.63	12.03	0	0	10.07	7.07	0	12.37	11.41	0.72	0	26.25	44.57	31.24	14.14	19.83	11.42	11	14.93	13.98	12.54	6.32	12.39	3.58	12.44	16.25	10.8	8.38	18.33	26.32	1.36	2.01	12.73	5.9	11.52	10.94	45.62	6.87	0	0	4.9	9.15	20.87
ATAD2B	0	38.73	10.03	0	0.2	74.67	3.29	9.08	20.98	0	0.08	13.72	0	4.74	7.83	1.46	0	10.67	0	10.17	2.65	0	0.73	3.77	0.62	0.44	10.33	0.31	3.92	8.33	4.27	4.53	0.09	0	1.73	9.03	0	0	3.21	6.74	4.64	5.36	0.62	0.21	0.06	0	0.11	1.08	6.16
ATAD3A	0	0	60.29	0	0	0	5.98	8.07	1.53	0	0	0	0.23	4.15	0	2.91	0	0	40.26	1.58	14.06	5.19	8.25	0	4.66	4.17	6.06	7.23	4.79	0.87	15.02	6.05	0.88	0	3.53	0	6.58	0	4.64	0	3	2.38	0	4.57	0	0	15.91	2.4	8.74
ATAD3B	12.46	0	0.41	0	0	0	9.61	1.56	0.57	0	4.88	6.61	14.07	1.02	3.3	0	76.28	0	5.49	2.84	2.17	0	0	0	2.8	4.53	0	2.99	4.23	3.31	0	9.05	0.18	0	4.39	0	0	18.32	2.19	18.18	6.2	1.81	0.3	16.91	0.21	0	0.49	8.75	9.26
ATAD3C	4.41	2.41	2.06	14.2	0.97	3.81	1.16	1.61	2.27	1.94	1.17	1.86	4.39	3.69	8.24	5.28	2.56	2.06	3.78	1.39	2.2	1.15	0.4	10.41	3.49	3.18	0	0	3	1.15	0	0.59	1.54	0.92	2.01	0	0	3.09	3.04	4.88	1.17	5.81	1.09	2	0.89	0	2.33	1.15	1.9
ATAD5	0.52	12.44	0	0	0.08	0.15	0.14	30.59	0	0	0.96	10.85	32.96	12.05	4.62	0	1.62	13.36	30.02	23.7	11.18	1.98	14.44	17.8	3.4	9.77	3.04	27.74	18.33	6.95	25.16	3.08	8.69	0	5.76	5.49	24.26	8.69	11.77	7.99	9.68	4.43	13.5	6.96	0.07	14.78	2.08	9.42	3.58
ATAT1	0	0	0.43	0	0	0	0	11.49	116.42	0	0.32	4.88	0	40.2	23.45	1.93	39.65	0	0	5.47	2.06	0	24.29	0	0.49	12.02	3.39	10.36	11.45	1.93	40.9	0	0	0	7.66	21.64	80.65	34.35	0.85	5.31	13.8	2.11	2.81	16.51	0	0	0	0	21.47
ATCAY	2.18	6	3.81	0.55	2.17	2.56	0.43	2.45	1.34	1.4	39.56	9.12	16.44	11.05	5.47	0	0.34	5.26	4.22	2.62	2.41	3.69	0.4	6.25	10.65	2.67	0	0	4.82	5.38	0	0.56	8.41	0.44	4.58	0	6.25	3.47	3.22	5.86	3.66	0	1.54	0.99	0.64	0	11.08	1.62	0.67
ATE1	0	0.11	0	0	0	11.15	19.05	16.07	0	0	0.14	26.67	10.42	13.68	18.11	3.32	79.03	14.28	0	3.79	9.5	24.74	17.34	37.28	4.23	1.47	26.93	18.46	22.91	5.26	0	0	0.7	14.58	11.8	0	11.75	2.33	14.97	4.56	14.28	39.88	11.84	2.85	0	21.19	21.6	10.14	5.78
ATE1-AS1	0	0	0	0	0	0	0	0	0	0	0	0	0	0	0	0	0	0	0	0	0	0	0	0	0	0	0	0	0	0	0	0	0	0	0	40.23	0	0	0	0	0	0	0	0	0	0	0	0	0
ATF1	15.44	123.89	0	0	0.22	0	57.91	34.73	0	5.56	10.52	37.48	0.19	17.03	16.01	78.76	23.84	28.38	0	13.03	28.76	23.91	19.24	0	10.22	5.71	8.45	65.84	23.54	55.46	0	24.5	21.52	0	13.45	73.88	55.07	19.53	27.41	6.62	24.91	61.4	47.28	10.52	0	0	33.75	29.65	21.73
ATF2	40.49	0	0	0	0	82.95	0	33.53	8.31	26.5	17.7	13.99	0	24.94	46.19	34.44	0	23.77	8.73	6.8	12.05	6.12	26.62	15.12	14.02	40.88	20.69	6.44	5.22	25.1	25.27	0	11.18	0	22.23	0	0	9.2	20.27	2.7	3.94	33.65	9.83	16.33	0	78.05	8.65	17.43	18.18
ATF3	0	0	0	0	0	0.54	0	1.01	0	0	0	7.81	83.15	5.48	4.2	14.75	194.18	0	1.59	6.59	15.53	0	6.83	0	4.83	11.23	3.69	22.58	19.64	0	0	20.51	13.13	0	16.99	38.75	0	0	0	17.36	26.65	19.18	2.68	8.51	0	53.79	26.94	12.04	28.02
ATF4	26.34	182.55	125.54	1.82	54.31	0.74	379.62	791.94	34.26	84.49	95.61	475.99	61.01	593.09	468.52	463.61	7.54	420.55	0.44	344.62	408.62	212.24	313.03	353.94	560.7	486.37	309.36	563.11	526.15	308.56	425.28	546.71	339.27	132.74	355.8	767.58	126.05	336.47	408.34	561.25	555.92	264	478.89	438.29	367.91	367.4	444.87	514.19	586.21
ATF5	0	0	0.35	1.87	0.27	0	9.99	0	0	0	42.89	5.41	0	0	0	2.12	0	2.69	0	5.84	5.1	0.22	0.49	0	0.33	0	0	12.15	7.91	1.98	0	5.46	7.78	0	0.65	0	0	0	0	0	4.79	0	0	11.6	0	0	4.72	1.81	0.8
ATF6	0.18	0	57.35	0.18	0	0	0.6	1.92	10.89	0.09	0.19	4.41	0	1.27	2.33	2.15	68.84	9.58	50.03	8.81	7.15	5.03	1.49	18.55	11.85	5.54	8.09	4.93	1.5	13.19	0	0.51	0.7	0	4.54	10.06	18.47	18.94	3.67	7.28	4.74	6.26	32.5	8.49	0.15	26.88	12.56	0.64	0
ATF6B	0	6.29	86.85	0	0	0	16.97	0	29.22	0	19.12	6.48	0	0.57	76.6	0	0	4.18	0	1.54	9.2	0	0	0	1.18	2.74	0	3.89	18.42	23.84	0	0	23.78	0	2.38	0	0	7.21	8.4	0	0.93	3.36	7.01	4.87	0	39.24	2.11	5.07	1.79
ATF7	12.33	0	0	0	0	6.04	0	0.5	8.06	0.18	0	11.88	0	8.48	0	0	0	40.01	0	5.12	9.84	0	13.01	0	21.2	23.18	20.09	23.23	0	31.32	0	3.91	2.21	0	11.51	0	1.14	4.74	1.09	1	13.09	1.5	10.46	36.82	48.04	53.36	2.69	10.03	16.58
ATF7IP	40.44	17.3	0.14	0.18	0.22	13.35	13.27	29.12	0	0.14	2.25	54.66	11.02	116.42	51.57	66.44	47.75	79.59	79.59	37.97	18.2	96.42	89.23	56.59	20.72	24.41	41.24	66.2	59.18	49.73	11.8	87.63	19.29	0	19.74	16.47	11.37	11.12	33.24	34.02	33.97	103.71	56.87	22.4	0	46.47	70.83	35.81	12.17
ATF7IP2	0.36	0.3	0	0.95	0.15	8.23	0.18	80.88	0.3	101.83	0	1.47	0.27	61.47	0	10.92	0.03	15.84	0	13.62	7.35	0.16	9.53	8.96	6.23	5.17	6.13	0	7.75	7.22	20.27	0.19	12.44	0	1.87	0	0	1.09	8.06	19.22	36.18	1.28	26.81	0.25	0.73	27.86	0	0.21	6.3
ATG10	0.29	0.8	0	3.32	1.17	0	27.37	0	1.57	0.34	0	17.01	50.13	11.75	0	14.09	0	2.39	0.43	19.41	1.49	96	14.49	24.32	18.38	18.76	6.21	53.73	14.06	20.25	28.86	23.67	10.56	46.32	11.35	16.19	9.05	34.47	8.25	16.92	2.93	15.38	40.91	7.11	118.04	44.93	0	32.36	2.31
ATG101	0	0.41	0	0	1.33	175.87	73.19	56.57	4.98	0	0	28.76	88.1	12.66	25.85	3.24	0	0	0	15.85	11.12	0.39	1.62	24.92	15.17	5.76	5.68	28.62	4.32	29.2	0	0.53	8.26	88.12	24.68	0	24.7	6.06	9.42	15.62	9.14	54.25	17.11	2.79	0	0	22.13	20.4	27.38
ATG12	18.5	16.23	21.77	3.58	1.27	1.74	32.71	68.96	1	7.06	9.2	23.58	23.9	34.46	18.18	43.32	2.22	30.12	0	37.99	30.43	12.79	18.48	52.45	28.63	32.77	33.09	34.87	27.25	64.95	32.05	11.12	17.54	45.9	39.58	68.64	11.93	73.95	19.13	26.68	24.39	24.24	25.33	12.09	0.13	0	31.61	39.9	49.06
ATG13	0	0.09	0	0	0.1	48.84	12.89	20.81	0	166.42	14.9	35.08	15.69	29.93	73.69	1.4	0.12	2.79	19.87	16.56	19.92	0	45.6	10.78	5.36	13.99	24.02	36.26	9.12	9.34	0	35.32	11.09	0.05	11.24	6.45	54.75	64.03	27.51	25.04	51.57	62.8	2.17	31.47	8.13	0	29.07	20.39	9.8
ATG14	0.44	0.46	21.52	0.68	0.29	0.79	4.68	0	0.3	1.24	0.66	3.43	21.13	6.87	0	2.59	0	4.57	1.9	2.11	4.63	0.24	0.95	19.41	15.59	14.27	0	7.42	6.72	3.9	0	6.44	1.66	1.45	6.83	0	1.78	3	4.12	3.2	0.23	0.79	25.19	4.27	6.47	0	6.44	0.35	8.77
ATG16L1	0	0	0	0	0	0	8.47	0	0	0	1.87	2.02	0	13.57	21.95	7.18	0	0	0	15.64	19.32	32.7	0	0	20.09	14.67	4.83	0	0	5.51	0	4.66	1.95	0	7.45	0	0	2.57	11.03	1.89	3.19	13.06	12.38	4.63	0	0	0	16.04	21.01
ATG16L2	0	0	0	0.59	0	0	0	0	0	0	0	5.54	0	0	0	0	0	0	0	0	0	0	0	0	1.92	0	0	0	0	7.53	0	0	0	0	0.47	0	0	0	0	0	3.41	0	3.42	0	0	0	0	0	0
ATG2A	0	0	0	0	0	0	0	5.1	0	0	0	0.52	0	0.23	2.49	0	0.22	0	3.21	0.27	0	0	0	0	0	0	2.19	4.72	0	0	0	0	1.29	0	0.31	0	0	0	1.13	0.86	0.13	0	0.45	0.07	0	15.93	3.56	0	0
ATG2B	0	0	0	0	0	0	0	2.14	0	11.88	0	9.91	0	0	8.54	0.36	4.49	7.76	0	0.1	3.73	0	1.25	5.49	2.54	2.85	3.76	2.7	5.23	0.89	0	6.32	4.31	0	2.91	3.28	0	0.33	3.63	2.94	2.16	1.17	0.84	2.77	0	0	3.26	4.7	2
ATG3	321.68	174.93	471.12	0	222.5	27.44	171.86	72.18	481.45	361.96	108.12	61.52	155.37	88.44	51.65	137.39	1.36	109.12	326.68	143.36	117.38	38.57	78.2	39.83	123.97	108.16	172.59	158.45	102.73	115.36	112.29	110.98	124.15	248.98	96.53	0	39.47	273.81	112.86	35.58	101.72	99.02	55.06	212.7	27.14	66.15	115.36	176.6	190.35
ATG4A	0	0	121.52	0	0.26	0	0	0	0	0	45.35	0	0	0	26.48	0	0	2.58	0	2.53	0.71	0	5.68	0	1.45	0	9.98	0	6.96	0	0	0	0	0.52	6.19	16.02	0	0	0.69	0	8.07	0	0.63	5.59	0	0	3.47	10.19	9.42
ATG4B	167.92	0	0	0.44	0.19	0.36	29.6	18.77	0.18	0.21	94.99	21.4	25.82	59.93	36.16	2.79	2.68	3.79	0	10.92	21.59	0	16.71	21.45	10.93	23.55	9.78	0.88	13.01	37	0	8.15	1.84	46.76	15.33	25.66	15.83	23.49	30.39	24.91	24.16	18.28	67.16	14.93	12.18	0	30.9	24.99	23.45
ATG4C	0	0.19	0	0	0	0	35.83	0	0	0	0	9.15	0	12.62	44.91	13.53	0	4.08	0	17.43	3.64	0	19.11	23.09	13	5.34	10.53	19.53	8	15.03	26.11	32.34	1.28	0	9.75	13.81	14.3	20.69	10.36	10.31	22.16	32.8	66.59	12.95	0	0	34.95	13.21	35.62
ATG4D	1.3	0	61.54	0	0	0	0	0.53	0	0	0	13.6	0	4.4	0	0	0	0	116.29	0.4	15.19	1.07	3.48	0	4.24	0	0	28.53	4.74	2.39	18.2	0.39	0.45	0	2.63	0	0	2.39	5.94	0	7.37	9.95	7.47	7.91	0	50.3	12.26	0	0.59
ATG5	0.22	2.07	40.73	0.93	157.13	0	27.5	9.5	0.32	0.21	45.25	34.6	0.17	10.24	0	63.46	0.25	35.18	15.95	15.52	20.35	93.02	52.39	49.53	3.78	10.98	41.94	36.98	16.45	36.63	12.14	36.06	27.44	83.8	26.06	25.87	31.85	31.63	30.64	5.31	15.68	42.91	25.43	55.95	145.32	31.57	34.59	35.65	19.83
ATG7	0	0	0	0	0	0	2.44	0.69	1.85	26.36	0	2.53	6.67	0.24	0	0	0	6.08	0	1.45	2.34	0.39	10.43	18.49	1.66	10.55	6.49	1.04	2.44	6.21	0	28.24	0	0	3.8	0	0	4.46	1.46	4.26	0	0	0	0	0	42.31	0	4.35	0
ATG9A	55.83	0.14	0.2	0	0	0	17.74	27.28	37.53	1.12	0	19.39	0	8.3	42.36	21.22	0	5.77	0	3.17	9.69	0	4.5	0	9.18	10.38	11.17	6.7	1.41	0	18.47	0.34	17.24	18.59	4.39	0	0	8.94	15.78	4.38	7.79	13.9	0	0.58	20.67	0	18.63	14.76	8.42
ATG9B	0	0	0	0	0	0	0	4.67	0	0	0	0	0	0	0	0	0	0	0	0	0	0	0	0	1.06	0	12.78	0	0	0	0	0	0	0	0	0	0	0	0	0	0	0	0	0	0	0	0	0	4.3
ATHL1	0	12.7	0	0	0	0	7.54	2.94	0	0	0	7.21	0	0	14.66	0	0	0	0	0.17	0	2.85	0.31	0	5.62	5.44	0	5.41	4.9	0.61	0	0	0.81	0	2.29	0	0	0	1.33	0	2.47	0	2	0	0	0	0	0	1.66
ATIC	421.45	12.65	136.32	207.13	0	1.5	150.49	98.73	169.24	375.98	165.01	176.03	221.43	173.78	181.66	77.6	3.72	179.13	84.13	167.14	258.47	0.26	239.91	89.42	233.93	218.73	186.95	196.82	209.17	248.34	235.95	318.06	214.73	66.86	124.03	267.48	228.92	281.09	218.89	109.17	241.65	152.45	204.29	192.42	0	198.02	184.62	176.46	85.41
ATL1	0	0	0	1.93	0	0	0	0	0	0	0	19.28	0	0.28	0	1.53	0	14.54	0	19.57	0.53	94.58	40.43	0	0	0	0	0	6.11	5.35	0	8.68	0.14	1.25	3.57	0	0	0	8.32	0	0.31	8.35	102.2	1.34	0	0	0	0	0.3
ATL2	20.91	0	0	1.19	0.29	3.01	13.09	37.13	13.94	6.42	0.76	44.32	2.65	45.47	37.39	18.8	0.91	24.84	2.82	13.26	17.36	0.14	16.22	0	13.47	32.22	21.91	11.99	25.6	31.58	26.43	6.11	1.24	0.09	9.32	27.97	0	14.09	25.6	4.04	10.92	21.41	13.59	4.07	0.36	0	12.03	26.4	12.98
ATL3	0.91	0.3	0.86	2.1	0.15	1.92	0.67	0.6	0.1	1.89	0.38	12.05	4.43	13.12	2.87	9.59	1.75	11.45	3.85	1.82	3.92	0.04	10.06	0	4.57	9.75	10.51	5.61	4.45	7.52	9.65	9.14	0.78	0	4.6	5.11	0	2.45	2.03	12.64	3.78	3.13	9.15	6.83	0	0	2.77	1.26	3.22
ATM	6.53	0	0	4.3	0.12	0.74	5.26	6.22	0	0.42	0.24	5.72	2.89	9.15	9.46	1.02	0.9	1.23	0.77	6.71	2.24	2.32	6.26	4.63	2.07	6.08	6.89	2.89	11.8	4.6	15.71	11.29	6.58	0.49	2.78	0	0.64	4.85	4.93	12.11	4.74	1.02	11.29	2	0.08	7.69	2.45	10.38	0.86
ATMIN	0.75	0	102.53	0.79	0	0	18.32	78.5	33.74	0	7.33	21.55	2.72	33.39	47.95	12.45	0	6.76	3.51	6.24	21.66	90.96	0.61	51	12.82	13.26	10.18	19.46	7.64	16.6	0	21.13	0.31	0.53	24.85	7.63	0	20.69	11.44	23.62	26.47	6.34	22.6	12.34	0	0	36.17	4.4	24.88
ATN1	6.91	0	10.56	0	0	1.19	1.05	10.87	0.78	0	0.15	11.11	0	12.02	51.28	1.89	0	3.81	2.09	6.58	3.96	4.41	17.93	28.24	1.17	7.34	11.27	18.59	14.7	2.76	7.99	11.97	0	0	5.72	16.9	36.74	20.59	5	5.05	8.03	19.06	21.12	0.8	0	0	9.43	12.14	7.17
ATOH1	0	0	0	0	0	0	0	0	0	0	0	0	0	0	0	0	0	0	0	0	0	0	0	0	0	0	0	0	0	0	0	0	0	0	0	0	0	0	0	0	0	0	0	0	0	0	0	0	0.75
ATOH7	0	0	0	0	0	0	0	0	0	0	0	0	0	0	0	0	0	0	0	0	0	0	5.36	0	0	0	0	0	0	0	0	0	0	0	1.64	0	0	0	0	0	0	0	0	0	0	0	0	0	0
ATOH8	0	0	0	0	0	0	0	0	0	0	0	0	0	0	0	0	0	0	0	0	0	0	0	0	0	0	0	0	0	0	0	0	0	0	0	0	0	0	0	0	0	0	0	0	0	0	0	0	0
ATOX1	737.28	173.16	3.3	0	210.93	185.31	369.23	249.86	391.37	238.97	597.31	128.15	566.15	233.45	125.14	323.01	230.13	304.59	284.72	128.84	168.87	79.6	467.55	68.93	200.86	215.07	235.81	186.58	322.46	161.52	311.79	305.56	470.34	316.53	602.67	82.47	751.38	58.71	276.69	418.72	269.03	186.06	283.45	315.24	463.03	0	227.29	332.68	403.67
ATP10A	0	0	0	0	0	0	0	0	0	0	0	1.12	2.76	0	0	0	0	0	0	0.32	0	0	0	0	0	0	0	0	0	0	0	0	0.22	0	0.05	0	0	0	2.21	0	0	0	0	0	0	0	0	0	0
ATP10B	0	0	0	0	0	0	0	0	0	0	0	0	0	0	0	0	0	0	0	0	0	0	0	0	0	0	0	0	0	0	0	0	0	0	0	0	0	0	0	0	0	0	0	0	0	0	0	0.19	0
ATP10D	0	0	0	0	0	0	3.73	0	0	0.46	1.19	0.38	0	4.51	0	0.61	0.11	0	0	0.17	0	0	0	0	0	0	0	0	0	0	0	0	0	0.86	0.02	5.58	0	5.11	0.44	0	0	0	0.22	0	0	0	0	0	0.12
ATP11A	2.07	0.06	0.58	0.14	18.44	0.47	0	6.3	0.06	0	0.22	6.37	0.21	22.64	0	35.77	0	1.84	0.07	2.96	8.77	6.37	5.74	10.44	7.14	25.32	4.76	15.41	11.45	2.04	3.93	13.22	10.33	0	6.36	16.65	15.51	9.74	13.8	2.49	5.01	10.38	11.92	3.21	0	0	6.92	5.87	7.08
ATP11A-AS1	0	0	0	0	0	0.46	0	0	0	0	0.34	1.9	35.43	2.15	0	0	0	0	1.91	0	0	0	0	0	0	0	0	0	0	0	0	0	0	0	0.79	0	0	0	0	0	0	1.98	0	0.21	0	0	0	0	0
ATP11AUN	0	0	0	0	0	0	0	0	0	0	0	0	0	0	0	0	0	0	0	0	0	0	0	0	0	0	0	0	0	0	0	0	0	0	0.13	0	0	0	0	2.47	0	0	0	0	0	0	0	0	0
ATP11B	0	0	0	0	0.45	0	1.37	8.08	0	0	0.53	1.14	0	0.71	3.25	14.66	0	0	0	8.8	7.79	0	2.3	8.34	5.25	0.96	11.42	12.66	22.4	0.27	0	20.96	2.61	0	6.14	0	0	4.57	5.12	6.71	7.43	1.78	3.65	1.6	0	0	2.73	0.5	12.69
ATP11C	0.91	60.24	0	0	73.83	0	8.45	32.01	48.43	138.75	1.84	17.22	9.69	20.55	31.1	52.17	0	48.58	37.25	22.65	26.27	6.69	42.17	14.99	4.55	31.73	5.8	31.15	30.84	17.24	17.25	14.95	4.53	13.83	15.87	35.88	1.26	21.04	27.45	27.26	31.23	4.33	6.13	22.46	3.3	16.89	57.08	58.1	29.27
ATP12A	0	0	0	0	0	0	0	0	0	0	0	1.13	0	0	2.14	0	0	0	0	0	0	0	0	0	0	0	0	0	0	0	0	0	0	0	2.59	0	0	0	0	0	0	0	0.39	0	0	0	0	0	0
ATP13A1	0.16	0	0	0.33	0	0	14.68	0.5	0	0	0.85	0.65	0.12	2.88	6.19	0	0	2.81	0	0.15	1.93	0	12.64	23.85	4.48	1.84	7.25	0.65	5.51	1.03	0	1.17	3.32	0.46	3.53	9.51	11.82	10.64	2.63	2.84	0.83	10.17	2.44	1.02	0	0	0.47	6.43	3.4
ATP13A2	0	0	25.02	0	0	0	0	3.1	0	0.16	0	1.46	1.63	0.6	2.13	0	14.42	0	0	6.44	2.79	0	0.25	8.22	0	0	0	0	0	0	9.3	0	0	0	2.43	9.84	0	0	6.6	0	3.84	0	3.61	2.92	0	0	1.59	2.53	12.15
ATP13A3	0	1.25	0	0	0	10.5	5.64	23.7	7.22	0	9.76	28.37	0	11.19	47.55	66.71	0	15.47	0	21.13	25.77	0.07	13.39	16.67	10.21	28.41	13.3	26.32	38.98	16.82	14.14	82.5	0.66	0	24.12	29.91	2.06	15.72	23.61	28.29	23.47	73.4	51.7	12.96	0	0	21.29	29.82	23.46
ATP13A4	2.11	0.07	0	0.84	0.13	0.81	0.13	0.2	0	0.16	0.59	0	0.24	0.19	0	0	0.02	1.15	0	0.17	0.23	0.29	0	0	0	0.45	0	0.33	0	0	0	0	0.31	0	0.27	0	1.1	0	0	0.63	0.11	0	0.53	1.19	0.18	0	0	0	0
ATP13A4-AS1	0	0	0	0	0	0	0	0	0	0	0	0	0	0	0	0	0	0	0	0	0	0	0	0	0	0	0	0	0	0	0	0	0	0	0.16	0	0	0	0	0	0	0	0	0	0	0	0	0	0
ATP13A5	0	0	0	0	0	0	0	0	0	0	0	0	0	0	0	0	0	0	0	0	0	0	0	0	0	0	0	0	0	0	0	0	0	0	0	0	0	0	0	0	0	0	0	0	0	0	0	0	0
ATP13A5-AS1	0	0	0	0	0	0	0	0	0	0	0	0	0	0	0	0	0	0	0	0	0	0	0	0	0	0	0	0	0	0	0	0	0	0	0	0	0	0	0	0	0	0	0	0	0	0	0	0	0
ATP1A1	2.9	39.08	0.41	0.35	3.21	0.58	92.87	56.45	7.93	0.84	66.28	35.24	64.77	33.58	43.06	49.01	49.24	31.03	5.01	29.24	57.06	51.92	59.69	77.43	58.79	67.77	41.21	60.64	77.76	35.18	29.19	39.68	59.68	39.31	47.14	51.47	14.49	43.98	48.6	63.03	45.19	26.04	99.38	24.47	26.26	0	63.14	31.64	77.75
ATP1A1-AS1	0	0	0	0	0	0	0	0	0	0	0.45	0	0	0	0	0	0	0	0	0	0	0	0	0	0	0	0	0	0	8.12	0	0	0.26	0	0.21	0	0	0	0.99	0	9.48	0	0	0	0	0	0	1.66	0
ATP1A2	0	0	0	0	0	0.22	0.08	0	0	0	0.77	6.5	0	0.37	0	0	0.14	0	0.21	0	12.28	0	0.42	0	0.16	0	3.8	0	0	0	0	1.34	2.78	0.05	0.62	0	0	0	4.48	0	0.89	0	0.55	0.21	0	0	0.19	3.2	2.25
ATP1A3	0	0	0	0	0	0	0	2.22	0	0	0	1.7	0	4.08	0	0	0	0	0	2.96	4.35	7.41	4.44	0	2.65	7.18	4.05	0	1.54	0.58	0	0	0	0	2.32	0	0	3.24	4.19	0	0	5.04	0	0	0	0	0.26	0.2	0
ATP1A4	0	0	0	0	0	0	0	0	0	0	0	0	0	0	0	0	0	0	0	0	0	0	0	0	0	0	0	0	0	0	0	0	0	0	0	0	0	0	0	0	0	0	0	0	0	0	0	0	0
ATP1B1	63.78	50.67	27.35	0.58	24.08	65.86	94.41	87.66	236.18	0.28	53.44	37.25	10.66	19.53	10.97	36.71	31.01	27.84	123.42	53.67	30.49	97.96	32.13	14.1	17.39	31.16	54.67	10.49	53.15	54.16	15.94	20.25	7.87	42.45	42.96	33.74	3.49	39.25	60.34	45.35	56.15	26.29	22.16	34.73	127.43	46.83	78.19	68.03	2.21
ATP1B2	40.37	7.32	1.96	2.84	0.24	1.36	2.18	9.29	46.4	0	1.26	14.83	22.56	2.93	0	19.05	55.85	0	1.48	2.75	9.23	4.99	16.08	0	8.47	13.3	53.9	7.89	8.99	2.84	0	11.8	9.19	0.3	9.9	14.34	3	11.27	13.5	9.14	22.81	0	20.74	3.43	0.61	0	3.93	17.56	27.06
ATP1B3	28.02	205.02	528.17	0.69	516.26	202.26	191.32	379.83	267.89	620.72	493.25	553.87	129.37	743.45	383.69	575.55	126.39	591.36	243.39	630.03	480.38	38.83	511.26	470.72	327.35	495.42	460.12	548.86	530.16	552.63	551.34	747.74	403.37	36.01	315.84	925.3	24.99	503.24	705.03	717.9	649.56	499.19	609.48	425.51	367.17	893.49	555.36	609.56	730.18
ATP1B4	0.98	0.27	0.31	0.3	0.19	1.56	0.31	0.54	0.81	0	0.66	0	0	0	0	0	0	0	1.69	0.38	0.6	0.05	0	0	0	0.75	0	0	0	0	0	0	0.33	0.21	0.27	0	1.55	0	0.68	0	0	0	0	0.22	0.58	0	0.85	0.45	0.2
ATP2A1	0	0.16	0	0	0.53	0	0	0	0	0	0	0	0	0	0	0	0	0	0.39	0	0	0	0	0	0	0	0	0	0	0	0	0.41	0	0	0.1	0	0	0	0	0	0	0	0	0	0	0	0	0	0
ATP2A1-AS1	0	0	0	183.7	0	0	73.68	0	9.49	0	0	24.24	59.82	12.25	0	0	0	22.38	0	25.78	39.93	24.75	0	0	20.97	7.32	0	5.19	21.94	8.24	0	17.38	35.74	0	22.7	0	0	0	14.86	11.31	0	9	26.93	16.94	1.03	0	20.65	0	6.33
ATP2A2	0	66.01	5.98	0	70.44	79.74	8.81	19.84	25.6	0	0	12.29	2.8	11.64	16.18	4.6	0	9.73	0.07	13.96	16.42	1.6	4.8	14.68	9.24	7.28	16.25	6.32	22.22	7.73	0	3.02	7.15	1.45	5.86	4.39	31.49	13.14	27.89	9.23	9.15	5.21	17.01	4.14	0.3	12.19	31.92	4.15	18.91
ATP2A3	0	0	0	0	0	0	0.37	0	0	0	0	1.39	0	0	0	0	0	0	0	0.54	4.56	0	0.47	0	0	0	4.96	0	1.26	0	0	21	1.25	0	0.9	0	3.59	0.88	0.68	0	0.19	0	0.34	4.22	0	0	2.12	2.07	0.36
ATP2B1	27.9	7.2	63.77	0.19	23.81	133.27	23.08	19.86	5.93	0	14.3	13.06	20.33	9.38	1.17	15.25	37.67	14.34	0.18	16.18	10.82	45.56	11.99	22.53	28.95	5.21	19.53	6.28	14.05	28.75	10.19	6.94	8.85	0.96	12.92	0	7.82	18.64	6.6	13.69	2.36	15.37	25.88	4.67	94.98	29.94	5.35	6.86	14.27
ATP2B2	0	0	0	0	0	0	0	0	0	0	0	0	0	0	0	0	0	0	0	0	0	0	0	0	0	0	0	0	0	0	0	0	0	0	0	0	0	0	0	0	0	0	0	0	0	0	0	0	0
ATP2B2-IT2	0	0	0	0	0	0	0	0	0	0	0	0	0	0	0	0	0	0	0	0	0	0	0	0	0	0	0	0	0	0	0	0	0	0	0	0	0	0	0	0	0	0	0	0	0	0	0	0	0
ATP2B3	0	0	0	0	0	0	0	0	0	0	0	0.76	0	0	0	0	0	0	0	0	0	0	0	0	0	0	0	0	0	0	0	0	0	0	0	0	0	0	0	0	0	0	0	0	0	0	0	0	0
ATP2B4	0	16.31	0	0	0	0	1.15	3.71	0	0	0	3.05	0.21	0.34	0	0	0	1.85	3.57	6.46	3.22	10.29	5.89	17.44	9.47	6.05	2.39	2	5.44	1.36	3.95	0.59	3.77	0	3.04	4.17	0	0.42	14.17	6.86	11.33	2.97	0.89	5.6	0	11.59	13.61	8.13	3.07
ATP2C1	0	0.1	0	0	0	0	11.02	20.51	0	8.97	17.7	37.79	0.1	10.93	8.14	30.53	3.85	10.97	0.52	14.17	13.07	25.08	13.53	31.37	11.89	60.72	18.6	21.44	19.59	32.15	7.1	25.72	7.09	11.18	20.23	27.44	28.35	19.22	21.78	7.85	13.8	30.87	9.12	28.21	18.43	0	5.39	27.14	37.37
ATP2C2	0	0	0	0	0	5.58	0	3.32	0	0	0	0	0	0	0	14.18	0	1.61	0	0.58	0	0	0	0	0	0	0	0	0	2.03	0	1.87	0	0	0.34	0	0	0	3	0	1.9	0	0	0	0	34.5	0	0	0.26
ATP4A	0	0	0	0	0	4.07	0	0	0	0	0	0	0	0	0	0	0	0	0	0	0	0	0	0	0	0	0	0	0	0	0	0	0	0	0	0	0	0	0	0	0	0	0	0	0	0	0	0	0
ATP4B	0	0	0	0	0	0	0	0	0	0	0	0	0	0	0	0	0	0	0	0	0	0	0	0	0	0	0	0	0	0	0	0	0	0	0	0	0	0	0	0	0	0	0.99	0	0	0	0	0	0
ATP5A1	493.25	61.51	906.53	2852.37	606.14	1575.31	745.64	1097.86	927.21	1360.15	485.08	1324.67	708.17	1212.57	898.69	1331.64	143.36	867.24	980.68	1287.95	962.69	1378.05	1006.92	893.08	1211.06	802.79	915.74	1647.31	1084.8	1109.35	1117	1465.74	1321.12	271.9	916.11	1126.06	74.85	1369.36	1128.71	1187.43	1155.91	1217.67	1224.39	1150.95	235.94	1409.84	1283.74	1216.39	1354.46
ATP5B	1137.63	505.99	2418.35	195.33	1308.68	3150.18	1303.02	1031.73	977.9	3121.88	1012.53	851.39	2161.38	1023.65	719.05	1010.08	652.74	741.07	2539.87	811.56	886.15	1760.42	807.1	591.68	620.84	845.94	906.09	814.01	872.9	809.9	764.71	1016.35	950.24	894.08	752.89	890.01	1470.09	905.12	791.2	1174.98	825.44	1092.82	755.11	740.51	955.69	617.7	1004.42	1053.49	642.9
ATP5C1	455.92	1817.32	2534.86	3202.39	1545.49	279.65	1464.26	761.73	406.07	485.74	671.05	774.78	778.97	573.85	1061.18	626.19	482.88	908.95	1378.56	676.39	725.59	931.81	450.44	525.28	468.74	734.84	718.82	519.33	594	1243.51	452.98	812.73	251.08	2044.13	520.72	562.35	691.79	568.53	930.93	444.57	735.11	667.73	453.29	765.72	1541.37	459.17	686.6	883.44	811.94
ATP5D	46.15	68.21	236.43	0	65.48	67.32	189.25	148.99	75.9	126.71	163.67	224.54	5.37	140.72	265.81	71.04	0	260.17	0.92	222.1	184.74	248.92	219.64	279.52	181.97	253.91	471.76	210.95	61.04	130.62	144.87	201.12	180.78	15.54	234.85	153.28	31.74	187.83	126.97	137.33	244.49	112.83	307.14	236.12	120.7	0	233.01	173.5	154.35
ATP5E	169.76	969.85	320.29	1352.6	859.66	156.8	834.72	723.98	547.72	836.15	1112.02	688.88	571.18	539.92	443.7	577	1018.07	247.42	130.02	610.2	724.34	864.37	1072.66	760.42	745.65	674.01	691.71	612.38	613.54	258.16	791.48	942.18	1746.54	1152.05	1573.83	694.18	1348.63	1168.81	565.58	639.14	820.93	1740.72	282.56	595.92	365.66	736.29	964.82	624.94	797.83
ATP5EP2	0	0	0	0	2.29	0	0	0	0	2.8	7.9	0	0	0	0	0	3.14	0	0	0	0	2.37	0	0	4.55	0	0	0	0	0	0	0	0	2.21	2.28	0	0	17.14	0	0	0	0	2.82	1.99	2.31	0	3.83	0	9.13
ATP5F1	650.2	192.56	448.87	4.19	600.43	453.75	376.28	378.89	1119.78	856.42	643.09	397.52	501.05	445.02	494.9	361.3	468.16	624.73	391.27	563.27	372.75	710.06	493.22	221.7	364.57	521.05	234.05	413.46	461.03	531.15	417.85	593.81	493.51	470.07	306.34	424.42	174.23	344.46	433.35	607.34	580.15	472.49	387.7	441.1	1292.32	441.85	522.92	377.94	474.65
ATP5G1	1379	1895.7	2106.64	402.28	3679.22	1049.24	1498.91	517.78	1506.35	1568.2	1014.57	904.85	966.98	720.11	843.12	580.6	2147.54	787.5	2098.82	597.48	785.84	1431.71	677.55	633.03	740.61	889.73	525.02	823.16	902.31	1083.09	947.03	854.72	806.52	1730.62	966.31	1101.72	1668.14	1247.14	801.36	776.52	713.14	557.21	643.12	866.53	1982.75	191.16	647.92	915.69	491.47
ATP5G2	242.19	369.22	677.53	1108.18	588.06	436.97	533.37	919.36	358.03	432.55	486.43	1164.85	1167.3	981.48	1497.78	1167.82	378.65	1001.54	410.09	1116.49	1483.64	421.4	974.89	1162.27	1483.64	1174	1217.74	1418.19	1327.9	782.56	1355.47	697.72	989.15	305.91	973.1	912.63	1286.79	662.95	784.41	869.6	1210.22	1534.22	1407.77	1208.33	537.49	603.24	1198.76	1609.7	1282.67
ATP5G3	806.81	678.07	927.84	261.93	472.92	792.53	729.04	538.62	543.72	490.11	669.43	735.99	494.8	738.51	564.87	671.38	592.34	631.29	480.24	768	906.23	840.38	578.43	749.42	856.97	567	662.33	617.63	753.93	618.92	953.44	651.88	724.9	424.76	628.21	588.45	1038.58	846.38	538.4	692.52	639.36	873.41	549.37	843.4	684.92	427.86	813.58	648.33	810.17
ATP5H	2331.82	1022.37	1356.14	1109.97	1232.68	2913.51	1816.11	666.56	574.62	136.85	1319.66	1075.21	2030.11	952.65	823.63	985.25	370.26	1665.32	395.62	908.71	781.87	924.41	786.77	688.07	1025.34	960.32	869.16	811.9	898.75	1381.04	1376.69	672.62	975.68	1256.14	1650.87	886.62	2439.03	850.15	1749.76	586.33	1016.28	714.38	816.83	927.69	693.93	603.24	1130.53	1024.37	678.48
ATP5I	2483.63	4766.37	1242.49	595.91	2827.74	1183.68	2835.56	2351.78	867.76	973.78	4221.84	1574.43	2748.09	1246.81	2588.7	1374.27	3435.46	1387.24	2820.45	1506.54	1448.03	2277.85	1407.95	1343.64	1550.96	2074.08	1768.75	1818.61	1411.54	1393.14	1953.65	1821.87	1412.1	2890.71	2548.39	1492.86	3899.55	1903.6	1576.34	1629.07	2307.91	1418.1	1456.6	1977.94	1295.67	1275.2	1243.1	1503.58	1247.18
ATP5J	1039.34	4114.22	903.09	22.38	1355.49	1167.74	1482.36	1115.78	700.33	972.76	1396.88	806.45	1540.17	912.78	1326.16	729.51	2897.75	1463.34	1088.57	1026.5	811.81	1894.24	1101.67	805.41	1399.93	701.44	844.95	1749.04	1028.07	1207.45	811.89	1287.69	1329.97	2666.64	1142.13	1255.29	3517.47	1529.9	885.98	1352.78	982.91	1299.52	977.94	1506.39	1239.82	657.36	897.29	1070.14	664.95
ATP5J2	1246.75	2791.98	1525.29	853.74	2282.91	922.66	1948.73	604.66	1687.44	1118.04	3135.63	654.87	1517.11	708.84	954.43	919.33	3559.64	1085.97	1618.58	1098.73	760.15	1829.33	840.61	751.37	835.68	985.71	1101.93	735.27	545.72	1190.66	1467.68	1016.11	736.86	2995.42	1838.77	899.03	2282.52	765.56	1102.55	716.74	1260.84	711.64	1006.67	1001.74	1867.05	1134.47	692.15	925.24	705.26
ATP5J2-PTCD1	0	0.15	0.48	0.99	0	0.95	0	0	0.27	0.42	1.04	0	0.63	3.1	4.81	0	0	3.19	0	2.68	0.44	0.29	6.95	0	0.69	1.69	0	0	3.43	1.15	0	0.16	0.12	0.13	0	0	0	0	0	0	0	0.82	1.47	0	0.71	0	2.16	1.5	0
ATP5L	704.58	1168.09	646.78	164.84	923.87	682.36	585.73	319.05	800.96	354.68	998.92	569.04	393.22	456.44	665.13	623.16	1502.6	499.07	355.84	623.1	595.99	788.4	422.79	705.85	591.37	543.63	626.17	620.9	908.9	687.75	611.98	347.64	595.84	844.3	730.44	675.65	1894.14	438.04	475.51	567.52	592.29	641.65	435.37	622.23	1125.84	390.77	524.22	477.61	468.32
ATP5L2	0.35	0	0.48	22.12	0.74	0.13	0.75	1.36	0.71	1.64	0	3.19	0	3.01	0	5.46	2.05	0	2.93	0	2.22	0.84	1.44	0	0	7.38	0	0	7.39	0	0	1.01	3.09	1.36	2.4	0	10.63	0	2.12	0	0	11.77	1	1.21	1.13	0	0	6.93	3.47
ATP5O	3770.97	3849.34	1273.07	4586.35	2710.79	1670.83	1876.81	1579.97	3209.41	2142.32	1128.55	1716.46	2876.74	1396.63	2026.16	1767.95	3354.09	1451.74	1833.02	1032.82	1389.68	2453.65	1802.2	1642.6	1329.35	1208.42	1142.19	1745.07	1207.88	1522.98	1359.21	1479.17	1638.33	2964.55	1321.76	1917.46	1081.9	2257.15	1466.36	1045.1	1608.83	1730.36	1255.51	1208.08	2338.32	1730.03	1604.35	1213.55	1339.31
ATP5S	1.11	0	1.22	1.39	0.39	74.98	45.83	12.87	0.31	0.33	59.59	8.32	0.29	12.66	16.26	3.93	109.04	26.86	1.17	41.25	19.87	0.32	19.79	0	30.57	35.01	58.94	27.71	20.5	13.61	0	10.02	6.4	28.2	28.39	0	0	47.41	14.11	22.12	20.9	70.56	1.93	30.22	131.56	0	25.71	21.3	18.03
ATP5SL	150.78	3.17	0	0	21.09	637.68	14.01	74.6	0.7	0	41.63	33.41	0	7.17	34.5	11.02	1.92	11.22	0	2.16	13.61	40.61	83.57	60.1	20.56	25.44	19.31	31.22	16.46	38.14	23.93	27.47	38.84	0	34.28	50.65	5.24	5.15	38.79	3.78	31.71	37	23.61	19.77	0	0	26.24	9.79	16.4
ATP6AP1	29.05	0.25	0	0.61	0	0.99	84.07	101.2	150.69	0	2.2	34.36	63.77	71.54	230.1	63.52	1.34	33.98	183.24	38.59	11.12	0	87.35	14.79	32.81	44.43	53.96	55.8	56.37	52.94	0	84.9	137.74	0	28.55	53.08	7.33	43.18	45.39	44.91	87.54	14.71	29.36	43.69	2.64	49.12	83.46	81.57	79.17
ATP6AP1L	0.98	0.19	1.13	3.18	2.83	1.39	8.11	0.43	1.44	2.81	1.06	2.23	2.34	0.64	0	0	0.47	0	5.09	0.61	2.13	0.44	0	0	2.06	0	6.05	1.02	0	0.87	0	0	4.93	0	0.48	0	6.82	0	1.03	3.31	0.43	0	1.63	0.39	0	0	2.02	0.84	1.65
ATP6AP2	240.5	0	1003.28	1.26	32.32	29.75	63.12	34.34	7.88	270.56	111.47	106.83	82.8	117.05	27.71	49.67	212.16	137.6	66.95	73.44	67.38	323.8	45.57	61.05	116.25	63.5	125.32	76.37	182.48	78.49	103.57	83.13	51.14	65.53	68.01	73.05	7.56	131.87	203.28	111.81	112.75	108.43	71.42	43.14	304.13	152.1	16.78	141.17	84.78
ATP6V0A1	14.85	0.12	0	0.31	0	0	7.37	0	0	0	0	7.13	0	5.91	42.49	0	0	0	13.7	15.35	0.36	2.12	1.68	0	0	8.61	5.09	1.22	5.14	9.2	0	2.67	1.46	1.87	2.16	8.91	0	9.06	2.8	0	4.88	7.37	0.88	8.57	15.59	0	9.73	11.51	10.67
ATP6V0A2	1.06	1.72	10.04	0	0.27	0.94	10.92	2.03	0.58	0.81	7.45	9.64	0.05	4.6	0	0.72	0	0.84	0.64	8.16	1.92	4.28	15.02	4.67	1.1	15.89	16.02	4.63	12.73	7.06	10.57	5.4	0.42	0	2.4	5.78	0	10.97	11.68	9.29	3.2	6.48	11.77	3.31	0	0	7.53	12.64	3.54
ATP6V0A4	0	0	0	0	0	0	0.1	0	0	0	0	0	0	0	0	0	0	0	0	0	0	0	0	0	0	0	0	0	0	0	0	0	0.12	0	0	0	0	0	3.36	0	1.6	0	0	0	0	0	0	0	0
ATP6V0B	310.76	621.18	299.75	473.99	341.89	261.5	398.52	336.49	525.43	341.12	339.07	213.41	319.28	155.51	295	273.68	283.29	256.29	504.82	125.83	177.1	348.86	186.36	100.59	67.23	117.35	314.16	233.93	207.59	272.13	227.51	83.15	106.82	721.69	145.59	210.63	712.46	352.87	277.35	121.32	180.41	54.93	216.46	208.6	1289.78	224.17	214.78	201.72	208.89
ATP6V0C	144.35	80.18	69.5	1084.48	70.99	148.1	71.32	94.6	120.49	0	78.76	18.22	14.26	55.05	24.28	50.5	78.19	33.09	125.42	8.27	47.41	124.36	33.42	0	15.88	7.21	35.58	35.24	35.37	46.71	35.29	58.4	27.48	93.73	21.77	37.33	0	53.15	33.89	33.45	25.02	35.46	51.88	20.54	180.38	0	42	37.41	48.87
ATP6V0CP3	0	0	0	0	0	0	0	0	0	0	0	0	0	0	0	0	0	0	0	0	0	0	0	0	0	0	0	0	0	0	0	0	0	0	0	0	0	0	0	0	0	0	0	0	0	0	0	0	0
ATP6V0D1	0.37	0.31	305.99	0	675.15	245.84	52.99	88.28	5.92	37.01	80.07	105.38	187.03	138.5	63.08	148.56	25.07	59.53	0.37	56.44	29.5	231.03	95.94	0	14.25	8.65	25.6	44.51	19.45	75.51	21.16	70.3	2.76	5.6	16.18	44.77	362.26	56.92	45.06	0	73.51	26.58	7.52	20.2	316.94	62.15	8.34	60.05	38.56
ATP6V0D2	2.64	0.44	0.49	0	0	0	0.13	0	0	0.26	0	0.36	1.08	0	0	0	1.26	0	1.37	0	1.65	0.21	0.83	0	0	0	0	0	0	0	0	0	1.75	0	0	0	0	0	0.71	0	0.36	0	0.31	0.39	0.07	0	0.39	0.69	0
ATP6V0E1	738.42	778.98	36.62	835.38	1322.75	708.42	410.24	283.3	1653.81	1042.61	649.62	204.07	348.98	329.41	254.95	469.2	597.87	334.65	1105.03	206.85	204.89	1107.46	336.77	145.63	194.11	290.32	224.2	262.82	296.5	511.9	452.91	38.43	209.57	980.33	182.32	217.81	938.09	443.03	323.26	299.24	312.82	237.94	240.93	288.56	716.6	241.87	182.79	290.86	228.78
ATP6V0E2	44.76	21.72	0	0	0.21	0	0	7.52	0.2	0	0.25	24.03	0.36	4.99	20.79	1.47	0	6.24	66.92	3.39	0	0	4.46	11.76	6.83	5.44	0	6.47	5.95	11	0	24.02	12.72	0	6.42	0	0	1.43	1.62	2.01	4.2	4.88	0.83	1.84	0	0	1.05	1.88	1.18
ATP6V0E2-AS1	0	0	0	0	0	0	0	0	0	0	0	0	0	0	0	0	0	0	0	0	0	0	0	0	0	0	0	0	0	0	11.36	0	0	0	0	0	0	0	0	0	0	0	0	0	0	0	0	0	0
ATP6V1A	13.38	10.71	1.53	0	1.99	75.32	1.41	8.18	38.15	0.37	14.17	21.57	74.3	56.62	24.24	14.79	6.91	9.95	33.52	60.57	18.79	64.93	31.39	13.35	26.04	27.18	16.8	40.9	45.17	32.84	30.34	17.39	12.27	0	17.83	39.97	15.67	12.19	21.6	13.99	14.26	41.35	71.57	12.31	2.42	0	41.14	10.76	30.67
ATP6V1B1	0	0	0	0	0	0	0	0	0	0	0	0	0	0	0	0	0	0	0	0	0	0	0	0	0	0	0	0	0	0	0	0	0	0	0	0	0	0	0	0	0	0	0	0	0	0	0	0	0
ATP6V1B1-AS1	0	0	0	0	0	5.23	0	0	0	0	0	0	0	0	0	0	0	0	0	0.24	0	0	0	0	0	0	0	0	0	0	0	0	0	0	0.19	0	3.36	0	0	0	0	0	0	0	0	0	0	0	0
ATP6V1B2	0	0.17	261.64	0	101.25	60.91	33.15	38.61	4.72	14.28	0.65	55.1	49.84	37.48	15.76	72.5	57.73	69.81	0.8	49.85	37.09	4.14	50.94	20.25	33.53	24.58	16.17	29.07	63.16	21.09	0	29.71	18.64	38.39	15.29	12.12	2.51	62.84	60.26	9.05	30.5	37.41	116.55	22.15	6.08	0	26.17	44.3	28
ATP6V1C1	2.45	0.19	0	0.44	2.68	0.54	0.22	27.99	60.06	0.21	14.27	52.13	49.29	28.68	19.47	6.98	0	34.13	19.58	9.74	32.91	40.41	30.11	10.73	21.84	15.82	23.31	13.64	25.09	28.97	18.19	41.11	12.52	21.78	14.45	25.67	1.33	14.36	55.73	37.39	22.76	48	46.14	29.48	75.27	35.63	34.59	31.24	34.51
ATP6V1C2	0	0	0	0	0.21	0	0.13	0	0.21	0	0	0	0	2.7	0	0	0	2.59	0	0.55	0	0.21	0	0	0	0	0	0	0	0	0	0	0	0.5	1.05	0	0	0	0	0	0	7.78	0	0	0	0	0	0.4	0.6
ATP6V1D	180.52	0.57	83.49	2.13	140.96	1.74	65.89	271.32	1.44	171.08	129.74	77.87	26.04	111.08	67.15	13.48	0.78	109.84	346.32	172.5	82.48	101.21	41.46	34.52	131.47	95.75	86.61	151.5	119.63	112.36	78.08	62.67	21.61	30.81	82.89	61.96	17.11	27.31	85.6	70.93	66.92	88.29	48.95	32.85	132.48	57.34	96.4	101.78	132.76
ATP6V1E1	0	201.31	616.41	0	66.49	87.56	72.12	55.21	8.38	285.19	367.16	110.68	0	44.99	74.56	128.1	0.54	39.53	165.14	127.07	30.97	52.06	58.63	89.46	119.61	62.49	32.78	29.9	57.03	123.05	135.46	33.52	135.05	65.32	94.43	57.33	0	160.84	63.38	89.1	40.29	28.6	79.29	54.64	0	159.15	100.99	40.79	25.86
ATP6V1E2	58.94	0	0	0	0	0	0	0	0	0	0	0	0	0	0	0	0	8.33	0	0	0.38	0	0	0	10.41	5.45	0	2.58	0	0	0	0	0	0.15	0.07	0	0	0	0	0	0	0	0	0	0	0	0	0	0.39
ATP6V1F	1018.06	785.64	1038.39	1.82	105.71	785.26	335.34	121.93	282.03	321.34	167.1	123.65	354.05	145.88	115	11.54	24.17	109.72	168.33	63.18	76.36	382.87	129.52	177.36	102.78	158.85	40.45	134.57	161.34	80.81	150.43	211.53	57.68	106.51	114.44	53.05	516.3	134.88	115.17	118.83	139.38	188.98	102.69	90.69	1005.8	0	109.33	42.17	40.06
ATP6V1G1	1059.61	173.79	119.95	576.43	1128.93	229.02	602.33	643.15	576.12	1602.63	868.98	381.69	618.97	420.86	357.53	444.83	957.84	339.77	823.8	133.67	397.03	795.86	423.47	465.99	271.97	381.45	327.7	426.84	450.81	568.73	241.53	388.97	245.2	468.86	337.26	441.4	442.55	536.32	616.2	426.7	382.47	262.06	321.21	431.87	1183.33	515.96	509.89	361.93	367.48
ATP6V1G2	0	0	0	0	0	0	0	0	0	0	0	13.03	0	2.52	5.62	0	0	0	0	0	0	0	0	0	5.74	10.01	0	4.28	0	0	0	0	0	0	0.2	0	0	0	4.27	0	9.63	0	0	8.62	0	0	0.72	47.76	0
ATP6V1G2-DDX39B	0	0	0	0	0	0	0	0	0	0	0	0	0	0.61	0	0	0	0	0	0	0	0	0	0	0	0	0	6.07	0	0	0	0	0	0	0	0	0	0	10.14	0	10.24	0	0	0	0	0	3.2	19.15	0
ATP6V1G3	0	0	0	0	0	0	0	0	0	0	0	0	0	0	0	0	0	0	0	0	0	0	0	0	0	0	0	0	0	0	0	0	0	0	0	0	0	0	0	0	0	0	0	0	0	0	0	0	0
ATP6V1H	210.56	94.41	26.82	0	0	0.5	43.97	13.92	0.25	150.34	29.25	56.13	0.23	90.06	3.87	87.36	0.34	60.13	181.27	20.8	59.21	0.27	61.48	44.8	69.81	24.16	13.62	53.15	62.94	36.94	0	11.03	28.77	29.39	22.6	53.6	70.29	16.35	47.25	29.35	18.22	41.37	43.02	10.33	0	49.6	47.86	26.48	81.84
ATP7A	0.65	0.18	0.12	0	0	0	0	0	0	0.1	0	3.03	0.27	0	0	0.72	0	0	0	0.21	0	0	0.18	0	0	1.94	0	0	0	0	0	0.11	0.12	0	0.81	6.66	0	0	1.07	0	1.1	11.26	0.66	0.44	0	36.66	0.25	0.66	2.38
ATP7B	0	0	0	0	0	0	2.09	0	0	0	0	2.5	0	2.7	0	0	0	0	0	3.57	2.96	0	0	0	0.17	0.59	1.16	0	0	0.66	0	4.07	16.71	0	0.33	0	1.26	0	0	9.08	0.25	2.16	0	0	0	0	0.15	0	0
ATP8A1	0	0	0	0	0	0	0	8.93	0	0	0	8.22	0	5.83	0.96	0	0	7.87	0	6.66	6.44	0	0.48	0	1.23	2.14	5.08	1.52	4.5	1.45	12.59	11.36	0.23	0	3.37	13.32	0	13.54	4.73	1.99	2.92	2.64	2.02	0	3.31	24.65	8.16	8.6	22.29
ATP8A2	0	0	0	0	0	0	0	0	0	0	0	1.51	0	0	0	0	0	1.08	0	0	0	0	0	0	0	0.71	0	0	0	3.19	6.92	0	0.08	0	1.06	7.32	0	0	0.87	0	0	0	0.29	0	0	0	0	0	0
ATP8B1	0.01	0.25	0	2.4	0	0.03	2.78	0	0.43	0.08	0	5.13	0.93	14.77	1.34	1.32	0	2.73	1.41	13.3	1.13	0.02	0.44	0	0.65	0	10.87	3.39	0.91	4.28	22.02	0	0.66	0	0.61	0	1.2	1.88	1.7	2.79	1.57	0	0.01	0.13	0	0	0	0.03	11.54
ATP8B2	0	0.27	0	0	0.37	0.24	0	0	0.25	1.31	0.22	0.31	0.2	14.56	0	0	0	3.75	0.22	2.81	2.28	0	0	0	1.25	1.87	1.21	2.27	21.33	1.85	0	3.27	2.72	0.1	0.67	0	51.22	0	1.74	0	22.58	0.79	0	4.42	0	0	1.36	10.28	8.29
ATP8B3	0	0	0	0	0	0	0	0	0	0	0	0	0	0	0	0	0	0	0	0	0	0	0	0	0	0	0	0	0	0	0	0	0	0	0.08	0	0	0	0	0	0	0	0	0	0	0	0	0	0
ATP8B4	0	0	0	0	0	0	0	0	0	0	0	0	0	0	0	0	0	0	0	0	0	0	0	0	0	0	0	0	0	0	0	0	0	0	0	0	0	0	0	0	0.72	0	0	0	0	0	0	0	0
ATP8B5P	0	0	0	0	0	0	0	0.04	0	0	0	0	0	0	0	0	0	0	0	0	0	0	0	0	0	0	0	0	0	0	0	0	0	0	0	0	0	0	0	0	0	0	0	0	0	0	0.96	0	0
ATP9A	0	0	0	0	0	0	0	1.77	0	0	0	0.88	0	14.44	0	0	0	0	0	0.07	0.39	0	0	0	0.27	0.93	0	0	0	0	0	0	0	0	0.24	0	0	0	0	15.03	0.21	0	0	0	0	0	0.12	1.05	0
ATP9B	0.14	0	62.93	0	0	0	3.47	0	0	0.54	0	0.57	34.37	5.34	3.58	7.18	0	2.44	0	0.51	0	0	0	0	0.23	0	0	2.83	3.59	0.45	0	2.18	0	0.4	1.45	0	1.71	2.52	2.59	0	5.24	2.94	5.21	0.59	0	0	0	0	1.39
ATPAF1	9.55	0.31	43.52	0.79	69.49	298.53	59.8	3.61	16.02	271.06	14.34	21.76	28.13	10.28	14.97	10.02	5.24	42.47	111.62	11.49	5.15	26.56	59.48	0	17.49	6.67	19.43	20.52	16.01	0	0	12.16	0.94	8.54	11.99	23.03	4.58	13.49	32.7	10.31	45.52	36.76	36.6	15.13	35.55	122.78	23.77	26.04	7.26
ATPAF2	0	0	0	0	0	0	56.12	0	0	0	0	2.76	5.84	2.44	31.4	0	0	0	0	19.05	2.45	0.36	24.89	0	12.7	4.66	0	0	24.47	2.63	0	0.43	0.5	113.3	5.38	0	0	4.91	14.29	43.26	4.76	20.07	49.6	15.76	15.72	67.03	3	0.48	4.56
ATPIF1	1352.96	3244.86	1022.93	529.75	356.44	2711.63	1172.21	694.83	511.64	1054.23	1398.34	801.46	1621.79	628.8	623.5	265.66	1918.17	1018.61	1070.66	682.25	576.94	1009.25	652.63	554.78	896.16	541.4	435.83	697.8	459.27	964.08	704.96	595.35	968.91	1500.42	1270.42	383.32	1679.91	787.59	658.5	559.25	920.52	676.08	670.98	893.35	1842.96	437.03	575	583.98	394.19
ATR	0	0	0	135.02	0	0	6.03	9.13	0	0	3.31	5.86	0	0.09	0	0.96	0	0	0	0.21	1.26	0	0	14.79	8.08	6.84	0	6.37	8.33	0	25.09	2.03	1.5	0	2.52	0	1.83	0	0.7	0.66	2.52	0.53	26.65	3.89	0	0	4.17	0	0.37
ATRAID	263.36	801.07	1088.04	1209.2	1095.42	1198.17	381.54	334.19	316.73	155.89	276.56	192.62	356.76	228.8	250.99	94.04	2104.91	292.54	87.24	290.82	174.47	337.46	247.93	170.57	321.97	102.5	252.83	175.8	209.78	243.04	99.99	238.81	163.28	680.77	159.5	122.46	853.65	150.13	219.67	242.44	269.93	134.47	231.73	156.68	882.46	339.96	201.9	245.17	249.24
ATRIP	0	0	0.31	0	0	0	0	1.53	0	0	0	0.35	0	5.32	0	0	0	4.55	0	1.91	32.27	0.46	0.79	12.88	4.6	5.96	16.71	5.01	6.35	3.08	0	0	11.54	0	2.24	0	0	1.49	8.13	0	15.88	29.5	0	0.17	0	0	0	2.32	4.23
ATRN	7.56	0	0	0	0	0.29	0.09	0	0	29.75	0	7.15	0.7	0.51	2.23	29.13	0	3.03	7.56	15.73	2.05	0.09	0	0	4.65	0.81	11.74	0.29	1.27	3.67	0	0.15	4.1	0	1.94	0	0	10.44	4.33	6.3	4.33	0	0.67	0.9	2.91	28.5	0.25	5.84	20.37
ATRNL1	0	0.31	0	0	0	0	0	9.37	0	240.08	0	0	0	0	9.53	23.91	0	12.18	0	0.06	0.17	0	12.82	0	0	0.81	4.19	8.48	5.57	0	3.94	6.38	0.04	0	0.47	4.17	0	15.65	10.95	0	0	2.97	0	7.61	0	0	0	0	0.46
ATRX	1.91	36.19	156.09	0.11	7.27	36.87	30.03	31.89	71.48	4.3	13.41	23.7	66.71	28.74	37.7	23.21	14.33	30.54	0.11	32.54	22.26	29.53	10.04	19	21.97	32.32	19.39	26.28	44.22	34.99	21.71	30.57	11.28	2.85	20.22	19.49	12.78	18.02	25.77	27.76	23.36	31.95	11.86	17.5	10.13	27.33	21.86	20.66	19.18
ATXN1	0	0	0.06	0	0	0	0	0	0	0	0	0	0	0	0	0	0	3.56	0	1.49	2.51	0	0.09	0	0	0	2.63	0	0.5	0	0	0.06	1.89	0	0.19	0	0	0	2.72	0	1.13	0	0	1.76	0	0	0.26	0.07	0
ATXN10	99.07	0.33	3.06	0	0.17	305.64	40.3	56.62	14.31	59.49	38.38	112.21	87.23	169.84	196.58	56.55	89.31	54.17	36.92	91.86	47.63	83.25	112.5	93.11	52.34	66.23	70.38	69.76	124.93	89.05	74.77	47.81	64.78	16.02	45.87	111.05	6.87	66.23	98.22	72.67	100.97	78.73	136.33	47.39	82.44	97.84	145.81	86.14	115.24
ATXN1L	0	7.79	0	0	62.72	0	0	0	0.06	54.12	0	1.59	8.55	1.12	9.03	6.05	0	0	0	0	4.6	0	6.53	0	8.07	4.02	16.77	0	5.36	1.76	4.38	1.06	3.8	0	2.03	0	0	0.94	0	9.68	4.97	0.55	0.18	1.21	2.07	0	7.36	4.32	2.24
ATXN2	0.12	0.53	0	0	0	0	24.42	0.26	56.34	9.8	8.56	17.69	0	8.33	8.51	0	0	2.9	116.86	9.78	7.56	0	16.17	16.41	10.94	2.84	13.1	6.28	10.69	16.06	0	17.96	0.3	0	14.25	9.82	0	7.99	7.43	4.4	19.91	27.38	1.06	4.22	0.13	0	14.7	7.22	0
ATXN2L	1.29	0	62.75	0	0	0.26	10.44	15.77	0	9.54	0.52	34.62	0.12	45.84	8.42	39.11	0.52	1.35	1.11	16.01	30.23	0	27.85	8.12	5.29	28.15	14.6	37.15	30.22	16.33	18.25	4.6	31.56	0	13.08	9.58	0	0.99	16.49	10.16	34.97	50.62	30.24	5.85	5.93	23.09	18.04	29.03	16.43
ATXN3	44.33	0.2	70.46	5.62	0.1	42.68	9.51	18.78	42.6	30.98	1.63	5.67	1.02	11.12	5.86	2.21	1.18	4.68	35.78	3.08	4.74	0	20.54	0	3.66	14.3	7.43	3.01	3.62	12.37	17.85	15.05	11.11	35.88	6.71	6.54	16.5	18.57	4.87	1.01	5.47	13.23	8.23	13.05	81.15	16.21	9.72	5.01	7.31
ATXN3L	0	0	0	0	0	0	0	0	0	0	0	0	0	0	0	0	0	0	0	0	0	0	0	0	0	0	0	0	0	0	0	0	0	0	0	0	0	0	0	0	0	0	0	0	0	0	0	0	0
ATXN7	0	0	0	0	32.77	0	3.18	1.64	0	0	0.1	10.54	0.51	12.44	7.43	0.62	1.73	1.69	0	2.65	4.98	0	4.18	19.09	2.37	10.49	3.26	1.96	5.79	7.14	10.79	0	2.35	0	3.42	17.13	0	6.97	4.06	0	3.07	0.68	0	7.22	0	31.7	3.54	6.89	2.88
ATXN7L1	0.11	0	0	0	22.29	0	2.13	13.72	0	0	31	6.03	0.09	25.75	4.39	0	59.58	1.9	16.71	2.63	4.93	59.12	22.74	0	13.27	8.48	13.31	5.56	2.93	22.6	21.34	29.3	2.84	0	4.56	0	1.4	2.62	6.39	2.02	6.2	7.22	0.27	6.65	0	0	14.42	12.54	6.08
ATXN7L2	0	0	3.11	0	0	0	7.87	6.5	0	0	0	0	0	0.31	0	0	0	2.3	15.6	3.37	0	19.86	14.34	0	0	6.01	0	17.06	0	0	14.7	0	0	0	7.54	0	0	0	3.07	0	0.34	3.69	0	0	0	0	5.02	2.47	0
ATXN7L3	0	11.53	0	0.35	0.15	29.91	0	0.27	42.61	0.17	0	2.57	0	10.97	6.66	1.11	0	1.51	0	10.45	7.47	0.15	8.61	0	6.8	0	5.86	3.51	10.38	2.23	0	1.08	13.02	0	2.4	0	31.8	16.66	1.21	1.53	7.17	2.43	46.92	5.11	0	0	4.07	2.44	10.32
ATXN7L3B	9.61	212.36	0	0.69	36.39	0.28	21.42	36.78	0.14	63.61	6.04	58.2	79	26.66	38.97	53.25	139.36	26.56	1.15	42.18	53.86	33.52	27.36	33.39	46.17	25.08	38.08	65.74	27.48	58.69	37.76	22.2	10.45	74.66	29.39	39.95	2.07	18.28	62.69	35.8	42.86	33.21	34.53	18.02	5.42	55.46	38.94	41.28	46.16
ATXN8OS	2.42	0.82	0.75	0	0	0	0.67	0	0.38	1.76	0.31	0	0.41	0.52	0	0.69	1.18	0	0.63	0.25	0.12	0	3.65	0	1.11	0	0	0	0	0	0	1.06	0	0.32	0.3	0	0	3.59	1.08	0	0	2.67	0.77	1.26	1.03	0	0.16	0	0
AUH	13.67	47.87	0.49	0	0	0	27.69	18.72	7.08	0	23.72	19.94	0	40.77	0	17.96	0	0	4.38	18.8	10.32	0	12.15	0	26.1	4.68	13.86	0	31.59	1.32	45.82	10.82	10.64	54.18	31.29	0	0	31.17	7.45	42.25	24.41	14.39	16.76	15.11	0	0	13.46	12.52	3.47
AUNIP	0	0.62	0	1.54	0	254.96	12.45	42.42	0.43	0.52	0	29.19	74.45	47.6	0	22.48	0	17.59	4.52	12.14	61.96	45.57	15.77	0	20.92	12.45	30.9	10.6	30.31	38.49	69.04	42.89	1.78	0.28	14.7	0	11.11	0	73.35	11.22	46.71	41.37	5.82	24.58	0.47	0	24.23	13.48	28.33
AUP1	116.31	0	1.36	2.33	73.92	0	107.89	27.02	187.33	0.74	9.66	56.66	3.17	57.81	93.17	29.54	0.86	83.33	177.41	37.59	23.91	49.69	37.18	18.91	29.71	47.59	34.24	96.55	39.31	77.57	19.05	80.28	156.49	47.41	47.77	22.62	28.11	54.73	59.57	74.32	116.87	24.18	28.96	36.12	0.3	188.42	88.04	113.69	64.22
AURKA	242.28	0	0.93	157.84	0.88	55.74	27.1	46.98	69.37	77.91	17.11	63.63	0.45	90.43	134.16	27.38	0.55	154.54	8.24	13.23	4.99	117.59	198.17	14.69	14.59	28.7	73.6	41.14	74.04	68.49	0	0	44.9	17.04	46.76	35.15	7.28	10.72	152.88	39.56	69.73	121.62	92.07	22.29	0.4	175.97	188.18	95.24	24.22
AURKAIP1	588.95	76.22	693.51	0	480.18	271.39	408.11	62.11	137.46	253.76	329.13	92.81	295.29	76.64	103.09	36.22	600.28	154.57	244.41	66.46	34.14	188.07	135.02	39.75	73.61	90.55	135.98	118.54	64.8	75.03	179.8	209.23	184.01	382.07	127.69	162.38	573.84	284.67	101.37	95.18	154.39	129.89	135.32	80.31	349.68	0	80.3	81.7	103.52
AURKAPS1	0	0	0	0	0	0	0	0	0	0	0	0.39	0	0	0	0	0	0	0	0	0	0	0	0	0	0	0	0	7.4	0	0	0	0	0	0	0	0	0	3.15	0	2.71	0	0	10.56	0	0	0.67	0	0
AURKB	116.67	680.72	316.33	0	0.46	213.97	175.13	122.99	615.29	683.29	135.35	153.77	0.39	217.82	140.58	276.47	0	154.64	0	54.42	33.11	36.27	228.35	121.51	64.41	89.87	192.67	150.45	156.53	161.35	408.65	51.28	207.92	537.93	112.44	216.18	44.76	168.55	158.38	138.94	236.25	151.91	269.33	213.8	280.9	171.47	161.11	138.67	171.4
AURKC	0	0	0	0	0	0	0	0	0	0	0	0	0	0	0	0	0	10.11	0	0	0.69	0	2.79	0	0	0	0	0	0	0	0	0	0	0	2.4	0	0	0	0	0	0	0	0	0	0	0	0	0	0
AUTS2	11.08	0.23	0	0.19	67.93	0	1.93	7.39	43.35	25.17	0.1	2.69	0	13.12	7.3	0.61	54.33	1.66	0	6.27	0.11	3.08	1.22	0	2.95	9.76	20.33	2.31	5.69	13.43	5.3	15.94	3.34	0	3.15	0	1.16	7.42	7.09	0.84	6.21	2	10.2	6.86	46.43	0	8.64	5.96	0.35
AVEN	0	0	7.35	0	0	0	15.75	0.64	0	0	0	7.27	0	1.98	5.31	0	0.46	0	0.4	9.09	9.43	20.73	3.32	0	0	9.46	0	13.43	0	4	0	9.5	14.57	0	2.2	0	25.35	2.49	4.83	14.63	0.54	0	2.42	0	0.33	0	3.04	10.7	0
AVIL	0	0	0	0	0	0	0	0	0	0	0	0	0	0	0	0	0	0	0	0	0	0	0	0	0.34	0	0	0	0	1.34	0	0	0	0.1	0	0	0	0	0	0	0	0	0	0	0	0	0	0	0
AVL9	50.79	0.14	0.85	214.22	0.08	0.29	3.29	28.18	0.41	0.16	8.7	20.41	0.05	43.29	63.08	65.28	8.74	27.51	52.31	11.95	9.18	15.75	12.89	8.66	5.08	12.8	19.93	27.34	25.99	7.32	9.78	12.79	45.64	21.87	9.67	15.52	16.3	5.28	12.27	9.28	26.53	33.7	96.03	16.46	43.82	14.36	48.67	37.5	49.38
AVP	0	0	0	0	0	0	0	0	0	0	0	0	0	0	0	0	0	0	0	0	0	0	0	0	0	0	0	0	0	0	0	0	0	0	0	0	0	0	0	0	0	0	0	0	0	0	0	0	0
AVPI1	0	0	0	0	0	0	53.3	0	0	0	0.48	45.07	0	26.22	0	0	0	31.93	0	0	0	0	0.73	0	0	26.1	0	3.7	0	8.82	25.54	6.2	32.15	81.48	4.01	0	0	35.72	27.73	0	10.06	3.21	21.35	0.32	0	0	3.35	8.59	16.46
AVPR1A	0.18	0	0	0	0	0.02	0	0.16	0	2	0	0.11	0	0.13	0	0	0	0	0.46	0.07	0	0	0.25	0	0	3.61	0	0	1.04	0	0	0.36	0	0.08	0.1	0	0	0	0	0	0	0	0.06	0.05	0	0	0.23	0	0.41
AVPR1B	0	0	0	0	0	0	0	0	0	0	0	0	0	0	0	0	0	0	0	0	0	0	0	0	0	0	0	0	0	0	0	0	0	0	0	0	0	0	0	0	0	0	0	0	0	0	0	0	0
AVPR2	0	0	0	0	0	0	0	0	0	0	0	0	0	0	0	0	0	0	0	0	0	0	0	0	0	0	0	0	0	0	0	0	0	0	1.35	0	0	0	0	0	0	0	0	0	0	0	0	0	0
AWAT1	0	0	0	0	0	0	0	0	0	0	0	0	0	0	0	0	0	0	0	0	0	0	0	0	0	0	0	0	0	0	0	0	0	0	0	0	0	0	0	0	0	0	0	0	0	0	0	0	0
AWAT2	0	0	0	0	0	0	0	0	0	0	0	0	0	0	0	0	0	0	0	0	0	0	0	0	0	0	0	0	0	0	0	0	0	0	0	0	0	0	0	0	0	0	0	0	0	0	0	0	0
AXDND1	0	0	0	0	0	0	0	0.57	0	0	0	0	0	0	0	0	0	0	0	0	0	0	0	0	0	0	0	0	0	0	0	0	0	0	0	0	0	0	0	0	0	0	0	0	0	0	0	0	0
AXIN1	0.17	0	0	0	0	0	14.04	7.3	0	0.34	0	1.89	0	1.89	4.49	0	0	4.59	0	1.28	1.89	0.15	0.84	0	4.3	4	0	9.94	3	1.09	0	0.73	0	0	2.75	10.36	0	0	2.04	0	2.95	6.15	0.2	6.15	0.14	0	10.03	4.12	0.22
AXIN2	0.14	0	0	0	0	0	0.07	0	0	0	0	2.18	22.32	10.87	0	13.21	0	11.53	0	2.01	2.46	37.36	0	0	1.44	0	11.58	4.76	3.77	0	8.2	0	0.18	0	1.93	0	0	0	0.68	10.36	0	0	2.74	3.6	0	0	0	1.21	14.58
AXL	0	20.61	33	1.56	0.31	1.3	0.11	2.04	5.62	0.37	23.58	1.75	33.06	3.45	0	0	0	0	0.13	21.62	7.81	0	1.35	0	0	12.06	2.95	1.87	8.56	8.65	0	1.09	0.57	0	4.93	0	0	0	6.26	2.24	1.82	0	3.31	2.79	0	0	7.36	0.68	0.86
AZGP1	0	0	0	0	0	0	0	0	0	0	0	0	0	0	0	0	0	0	0	0	0	0	0	0	0	0	0	0	0	0	0	0	0	0	0	0	0	0	0	0	0	0	0	0	0	0	0	12.45	0
AZGP1P1	0	0	0	0	0	0	0	0	0	0	0	0	0	2.59	0	0	0	0	0	0	0	0	0	0	0	0	0	0	0	0	0	0	0	0	0	0	0	0	0	0	0	0	0	0	0	0	0	0	0
AZI2	0	0.36	0	0	0.39	0	5.81	43.45	0	14	0.46	51.6	0	83.32	77.47	43.91	0	42.1	1.78	26.37	4.23	123.87	66.71	18.1	17.88	10.46	25.57	31.23	7.84	9.43	10.23	14.26	86.47	46.24	30.77	10.83	75.57	44.96	28.92	0	8.23	97.12	39.29	89.83	153.7	0	20.91	54.82	47.38
AZIN1	0	104.65	55.84	0	153.4	0	33.39	155.81	0.26	0	26.21	106.12	35.93	115.9	30.04	62.19	0	89.03	0	81.21	192.79	71.52	57.52	30.77	76.46	130.18	73.73	147.46	145.94	111.08	124.62	45.02	5.06	3.21	62.17	83.69	1.91	134.22	225.37	55.61	92.49	67.16	98.38	57.49	80.64	76.67	173.36	90.66	244.98
AZIN1-AS1	0	0	0	0	0	0	0	0	0	0	0	6.56	0	0	0	0	0	0	0	0	0	0	5.19	0	0	9.25	0	0	0	0	0	0	0	0	4.86	0	0	0	0	0	0	0	11.35	1.7	0	0	0	3.81	0
AZIN2	0	0	0	0	0	0	0	0	0	0	0	0	0	0	0	0	0	6.01	0	0	0	0	0	0	0	0	0	2.24	0	0	0	0	0	0	0	0	0	0	0	0	0	0	0	0	0	0	0	0	0
AZU1	0	0	0	0	0	0	0	0	0	0	0	0	0	0	0	0	0	0	0	0	0	0	0	0	0	0	0	0	0	0	0	0	0	0	0	0	0	0	0	0	0	0	0	0	0	0	0	0	0
B2M	495.99	1025.3	421.96	3.99	1.73	1083.3	573.68	472.86	427.47	515.51	266.42	497.7	255.71	248.74	209.64	231.49	232.06	468.64	269.02	438.6	521.55	425.11	154.26	161.66	182.02	340.02	508.83	434.97	336.14	770.29	585.03	194.52	228.17	1142.29	328.36	193.43	504.66	259.67	1672.04	502.6	462.44	266.43	369.84	485.87	2071.26	751.8	476.41	241.39	594.07
B3GALNT1	0.18	0	82.86	0	0	0	0	20.46	0	0	0	0.52	0.08	0	0	0	0	0	2.82	0.35	0	0	10.54	0	0.3	7.73	0	3.14	3.31	0	0	0	0	0	1.32	0	2.37	0	0.9	0	0	6.79	5.87	0	0	0	0	0	0
B3GALNT2	1.6	39.88	29.19	0	47.28	2.46	18.41	3.71	7.78	0.32	49.65	7.31	0	9.9	11.73	40.82	17.75	19.11	0.14	11.99	6.48	0.6	5.36	22.55	4.57	9.67	14.89	23.74	21.83	13.21	28.7	36.04	8.05	2.12	15.52	19.26	15.28	32.98	17.98	22.51	4.61	22.97	1.55	14.6	0	0	6.83	7.98	5.32
B3GALT1	0	0	0	0	0	0	0	0.89	0.24	0	0	2.35	0	0.35	126.21	0	0	6.91	0	0	0	0	22.3	0	0	3.31	4.41	0	0	2.79	0	5.74	0	0	1.34	17.13	0	0	8.11	6.6	4.77	6.1	0	4.27	0	0	2.13	14.97	0.72
B3GALT2	0	0	0	0	0	0	0	0	0	0	0	0	0	0	0	0	0	0	0	0	0	0	0	0	0	0	0	0	0	0	0	0	0	0	0	0	0	0	0.41	0	0	0	0	0	0	0	0	0	0
B3GALT4	0	0	0	0	5.27	0	0	0	0	0	0	0	0	0	0	0	0	0	0	0	0	0	0	0	0	2.14	0	0	0	0	0	0	0	0	0.35	0	0	0	0	0	0.97	0	0	3.68	0	0	0	0	0
B3GALT5	0	0	0	0	0	0	0	0	0	0	0	0.32	0	0	52.05	0	0	0	0	0	6.01	0	0	0	0	0	8.08	0	0	0	0	0	0	0	0.77	0	0	0	6.69	0	0	18.45	0	0	0	0	0.7	0	0
B3GALT5-AS1	0.46	0	0	0	0	0.73	0	0	0	0.85	0.5	1.27	4.62	7.33	0	12.14	0.49	0	2.69	4.65	1.05	0	18.08	0	0	0	0	1.77	4.04	1.52	0	0	0.55	0	2.88	25.88	0	8.51	12.19	0	1.22	3.07	1.53	0.92	0	0	64.18	0	3.26
B3GALT6	0	0.18	0	0	0	122.99	0	2.42	0	0	0	0	0	0	0	0	0	3.91	0	0.2	8.85	0	2.87	11.06	0	2.56	0	0.91	0	3.6	0	0	0	7.36	0.98	0	0	0	0	0	0.58	6.28	0	2.67	0	36.73	1.64	1.58	0
B3GAT1	0.35	1.74	0	0	0	0	9.22	0.27	0	0	0	0	0	0.21	4.53	2.27	0	1.54	0	7.91	0	0	3.4	0	0.28	5.04	0	4.3	0	4.54	0	0.18	0	0	2.45	0	0	1.06	1.65	0	0.23	2.48	0.62	2.36	0	28.99	4.93	0.42	6.14
B3GAT2	0	0	0	0.7	0	0	0	0	0	0	5.32	0	21.68	0	0	0	0	0	0	0	0	0	0.12	0	0	0	0	0	0	0	0	0	0	0	1.01	0	4.01	0	0	0	0	0	0	0	0	0	0	2.54	0
B3GAT3	0	0	1.34	2.35	0.94	4.4	1.18	0	97.36	1.26	46.9	10.06	11.28	5.11	0	27.45	0.87	3.37	3.74	2.18	1.12	1.14	0.62	0	1.9	11.01	3.33	13.47	6.64	1.25	21.68	1.46	0	0	2.69	0	0	0	4.53	13.3	2.51	7.06	11.91	8.12	0	0	0	0	0.48
B3GLCT	0	14.06	0	0	0	0	0	16.61	0	0	0	0.2	0	5.81	0	0	0	5.15	0	0	3.71	0	0	0	0	0.84	0	2.99	0	0	0	2.92	0	0	0.89	0	0	0	4.47	0	5.53	0	12.74	0	7.92	0	4.76	0	0.18
B3GNT2	0	1.31	20.17	0	0	0.38	2.65	61.78	6.17	128.71	0.48	95.82	4.28	60.87	81.57	2.92	0	39.71	13.26	35.96	38.14	5.99	53.59	22.47	3.72	19.47	17.93	32.25	64.23	13.89	0	105.04	21.23	25.36	25.31	26.88	0	17.77	14.85	0	33.84	19.15	164.85	6.22	0.18	0	52.72	13.09	73.41
B3GNT3	0	0	4.66	0	0.26	0.38	0	0	0	0	0	0	0.35	0	0	0	0	0	0	0.42	1	0	0	0	0	0	0	0	0	0	0	0	0	0	0	0	0	1.38	0	0	2.38	0	0.24	0.48	0.74	0	0	0.31	0
B3GNT4	0	0	0	0	0	0	0	0	0	0	0	2.28	0	0	0	0	0	0	0	1.16	0	0	0	0	2.07	0	0	0	0	0	0	0	0	0	1.17	24.94	0	0	3.94	0	13.1	0	0	0	0	0	0	0	0.52
B3GNT5	0.15	0	0	0	0	0	6.11	13.49	0	0	0	22.19	0	0.72	88.81	2.91	0	22.37	0	6.34	28.89	0	46.63	7.44	13.56	6.02	15.28	25.65	30.96	18.9	0	7.54	5.66	0	9.68	35.63	0	12.68	1.76	7.98	25.74	0	24.81	0.74	0	0	38.04	1.59	103.66
B3GNT6	0	0	0	0.75	0	0	0	0.4	0	0	0	0.2	0	0.14	0	0	0	0	0.46	0.32	0	0.24	0	0	0	0	0	0	0	0	0	0	0	0	0.21	0	0	0	1.32	0	0.29	0	0	0	0.12	0	0	0	0
B3GNT7	7.91	31.47	114.74	23.74	253.2	119.69	134.2	24.12	91.07	8.31	53.27	27.13	20.81	39.13	37.39	23.18	0.86	7.5	3	7.05	8.23	46.41	9.63	50.89	26.68	20.58	34.82	19.48	54.37	34.23	28.77	46.55	20.5	58.91	25.85	40.59	18.91	13.42	34.85	31.82	11.06	2.41	21.05	19.03	84.49	0	11.09	4.23	4.26
B3GNT8	0	0	0	0	0	0	0.51	0	0	0	0	0	0	0	0	0	0	0	81.39	0	0	0	0	0	0	0	0	0	0	0	0	0	0	0	0	0	0	0	0	0	0	0	0	0	0	0	0	1.19	0
B3GNT9	0	0	0.27	1.41	0	0	0.12	0	0	0	0	0	0	0	0	0	0	0	25.38	0	0	0	0	0	0	0	10.42	13.36	0	0	0	0	0	0	0.1	0	0	0	0	0	0	0	0	0.22	0	0	0	4.52	0
B3GNTL1	0	0	0	0	0	3.06	15.86	4.97	0	0	0	14.92	0	1.65	11.79	0	0	4.02	33.99	1.68	0	0	0	0	0	0	25.93	0	7.88	8.88	0	52.31	0	0	8.61	0	0	0	0	0	0.6	12.92	10.75	0	0	0	1.35	0	2.29
B4GALNT1	0	0	0	0	0	0	0	0.49	0	0	0	0	0	13.9	0	0	0	0	0	0	0	0	0	0	0	0	0	0	0	0	0	0	0	0	0	0	0	0	0	0	0	0	0	0	0	0	0	0	0
B4GALNT2	0	0	0	0	0	0	0	0	0	0	0	0	0	0	13.43	0	0	0	0	0	0	0	0	0	0	0	0	0	0	0	0	0	0	0	0	0	0	0	0	0	0	0	0	0	0	0	0	0	0
B4GALNT3	0	0	0	0	0	0	0.92	0	0	0	0	0	0	0	0	0	0	0	0	0	0	0	0	0	0	2.07	0	0	12.4	0.58	0	0	17.35	0	0.13	0	0	0	0	0	0	0	1.48	0	0	0	0	0	3.15
B4GALNT4	0	0	0	0	0	0	0.09	0	0	0	4.17	5.11	13.03	0	9.24	0	0	0	0	0.16	3.24	0	0	0	0	5.15	0	2.19	1.54	0	0	0	0	0	0.25	0	2.21	0	0	0	0.23	1.27	0	0.51	3.9	0	0	0	0.45
B4GALT1	0	9	0	0	0	0	3.97	22.61	41.98	6.16	8.87	5.39	0	3.36	3.79	1.9	11.12	11.63	0	6.9	0.35	10.65	13.76	0	4.6	4.22	1.67	6.59	8.86	2.38	0	6.48	38.48	3.81	4.07	8.74	14.48	15.12	1.38	18.28	7.66	1.04	9.5	11.42	0	0	13.24	1.22	19.84
B4GALT1-AS1	0	0	0	0	0	0	0	0	0	0	0	0	0	0	0	0	0	0	0	0	0	0	0	0	0	0	0	0	0	0	0	0	0	0	0.75	0	0	0	0	0	0	0	0	0	0	0	0	0	1
B4GALT2	64.03	2.32	0	5.74	0	0	0	0.48	0	0	0.33	25.45	0	8.68	0	0	0	0	0	3.73	0.38	0.83	2.01	0	7.19	10.76	24.77	1.27	24.19	12.12	17.54	21.29	0.76	0	3.63	18.56	0	0	4.4	0	4.06	0	1.1	4.19	20.89	0	0.46	6.64	2.34
B4GALT3	41.7	0	38.4	0	0.23	0	16.26	37.53	42.79	0.26	14.32	11.92	75.29	13.45	23.99	10.32	0	25.15	0	0.49	5.13	31.93	30.32	26.43	7.44	4.58	18.08	11.92	2.29	13.47	0	5.2	1.14	0.13	17.62	0	0	18.8	8.11	0	21.69	0	17.52	1.29	0	0	1.18	0.31	26.98
B4GALT4	5.17	0	2.95	0	0	0	8.02	13.28	0	0	18.39	20.85	75.42	55.06	39.12	48.19	0	63.01	43.29	9.78	68.51	18.76	5.78	82.26	13.62	33.27	18.76	50.61	19.01	27.67	46.52	36.18	18.2	9.13	35.78	65.62	3.4	23.36	101.47	122.49	31.25	19.48	6.48	11.49	0	45.54	38.86	53.78	34.46
B4GALT4-AS1	0	0	0	0	0	0	0	0	0	0	0	0	0	0	0	0	0	0	0	0	0	0	0	0	0	0	0	0	0	0	0	0	0	0	0	0	0	0	3	0	0	0	0	0	0	0	0	0	0
B4GALT5	0.35	0.22	19.55	0.27	0	0.71	13.64	8.61	0.14	0.18	0	24.15	17.13	21.85	11.79	6.75	0.44	30.94	2.18	7.96	12.04	18.07	14.36	0	6.7	16.74	25.14	4.26	23.59	6.38	22	11.51	0.34	10.47	4.65	0	17.67	25.26	12.6	23.78	11.22	44.21	9.04	6.65	37.63	21.54	23.36	29.8	10.37
B4GALT6	0	0	0	0	0	0	0.07	4.97	0	0	0	18.97	0	20.48	1.65	0	0	14.63	21.53	2.36	27.17	0	5.99	31.82	0	14.71	23.23	0	17.65	7.04	0	0.27	4.92	0.06	6.1	7.62	0	1.55	8.12	9.1	3.5	4.52	11.73	3.62	0	0	7.37	5.45	14.24
B4GALT7	0	0	0.43	0.74	0.32	14.58	0	0	273.26	0.35	0	5.44	0	10.49	0	0	31.2	19.17	0.36	11.71	0.88	0	10.56	0	1.8	6.27	0	0	6.26	1.18	0	0	3.11	0.17	5.07	0	0	8.8	0	0	0.95	2.57	19.65	2.31	106.16	0	1.61	0	2.27
B4GAT1	0	194.24	0	0	0.27	0	0.15	0	49.22	185.77	0	25.44	28.58	10.89	89.52	17.58	4.09	0	0.3	16.11	12.74	0	23.38	0	15.9	19.08	23.96	14.77	5.2	43.96	67.88	4.75	18.05	0	7.79	0	7.44	3.65	7.8	0	47.96	21.32	11.35	13.64	0	0	0.45	10.7	28.29
B9D1	0	0.57	0	0	0	0	20.18	33.83	0	86.5	154.57	19.87	68.88	8.35	44.74	22.46	0	24.4	0	75.35	3.96	0	15.5	0	26.28	23.92	31.48	59.44	0	47.16	39.02	15.5	5.5	50.93	35.91	32.57	0	6.63	31.51	73.98	31.63	0	6.52	37.76	10.64	180.86	32.8	22.97	13.88
B9D2	0	0	0	0	0	0	0	0	0	0	131.52	0	0	54.54	0	0	0	0	0	0	0	0	4.01	0	8.44	0	0	17.73	0	0	0	0	0	0	3.84	0	0	0	0	0	0	0	0	0	0	0	0	0.73	0
BAALC	0	0	0.28	0	0	0	0	0.36	0	0	0	0	0	0	0	0	0	0	0	0	0	0	0	0	0	0	0	2.83	0	0	0	0	0	0	0.05	0	0	0	0	0	0	0	0	1.41	0	0	0	0	0
BAALC-AS1	0	0	0	0	0	0	0	0	0	0	0	0	0	0	0	0	0	0	0	16.58	0	0	0	0	0	0	0	0	0	0	0	0	0	0	0	0	0	0	0	0	0	0	0	0	0	0	0	0	0
BAALC-AS2	0	0	0	0	0	0	0	0	0	0	0	0	0	0	0	0	0	0	0	0	0	0	0	0	0	0	0	0	0	0	0	0	0	0	0.32	0	0	0	0	0	0	0	0	0	0	0	0	0	0
BAAT	1.76	0	0	0	0	0	0	0	0	0	0.19	0.25	0	0.23	2.29	0	0	0	0	0	0	0	0	0	0	0	0	0	0	0	0	0	0.43	0	0	0	0	0	0	0	0	0	1.05	0	0	0	0	0	0
BABAM1	0	94.77	29.26	1.02	103.25	0	179.82	40.97	81.43	0.49	63.61	48.76	34.99	67.6	33.71	56.4	170.73	51.71	20.29	45.27	21.94	171.46	25.11	43.33	59.72	17.52	73.53	34.71	56.73	70.04	28.02	4.17	42.36	76.28	45.32	103.68	278.16	13.18	37.56	58.06	49.28	106.88	49.39	24.41	0.4	0	45	33.74	27.57
BACE1	0	0	0	0	0	0	0	0	0	18.11	0	1.61	0	0	1.55	0	0	0	0	0.44	1.15	0	1.36	0	0.2	0	1.36	0	1.03	0.78	0	5.2	3.51	0	0.64	0	0	0	1.13	0	0.16	0	0	0.34	0	0	0.17	0	0
BACE1-AS	1.12	0	0.43	0	0	0	0.47	1.35	0	0	0	1.64	70.06	1.04	0	0	0	0	1.63	0	2.37	0.95	0	0	1.97	34.79	0	17.39	6.79	22.92	0	7.37	0.5	0	0.89	32.24	0	0	2.03	0	2.39	0	1.44	0	0.81	0	0.1	1.09	53.12
BACE2	0.17	0	0.87	0.04	1.01	0.94	0.21	0.22	0	8.28	7.66	0.11	0.65	0.1	0	0.46	0	0	0.14	1.36	3.64	0.17	0	0	0.99	0.43	0	0.86	1.76	0.28	3.94	0.28	0.1	3.74	1.66	0	1.83	0	0	0.7	0.28	0	0.1	0	0.13	0	0.13	0.1	4.07
BACH1	98.23	0	0	0.46	30.7	2.52	22.17	26.33	54.05	70.71	0.57	10.42	0	2.06	0	8.97	0.36	11.21	0.76	6.7	12.62	0	16.07	10.65	10.73	19.69	4.86	8.99	26.64	13.11	18.06	0.79	12.57	0	9.09	6.37	0	4.24	10.01	6.04	11.48	54.81	15.52	15.89	0.43	36.91	4.73	7.79	25.29
BACH1-IT2	0	0	0	0	0	0	0	0	0	0	0	0	0	0	0	0	0	0	0	0	0	0	5.23	0	0	0	0	0	0	0	0	0	0	0	0	0	0	0	0	0	0	0	0	0	0	0	0	0	0
BACH2	0	0	0	0.14	0.09	0.06	0	0.84	0.13	0	0	0	0	0.16	0.86	0	0.63	1.18	0	0.14	1.79	7.76	0	0	0.55	0	0	4.73	4.07	0	0	0	0.45	0	0.66	8.01	0.79	0	3.19	0	0	0	0	0.05	0	0	1.17	0	0
BAD	0	0	194.77	423.66	70.31	0	0	73.06	0	0	117.09	0.9	58.71	17.53	17.08	25.72	0	0	0	14.02	12.78	0	16.1	32.93	63.25	7.61	25.18	18.91	22.82	26.51	37.24	59.09	27.08	5.72	21.91	0	0	32.06	10.89	29.42	16.78	14.04	83.67	15.43	212.66	0	1.96	19.88	71.18
BAG1	1.39	0.62	0.2	2.51	117.9	0.6	21.96	8.74	0.13	21.41	16.62	9.13	31.81	10.04	0	7.53	0.16	7.15	46.87	7.93	4.1	46.15	13.66	0	8.2	10.16	10.87	4.53	15.13	0.63	8.97	11.15	22.28	23.56	9.12	0	3.93	11.58	0	11.34	26.59	7.95	21.22	3.53	40.76	0	5.42	1.51	28.56
BAG2	47.18	0	0	0.62	0	0	46.46	104.57	0	113.59	13.54	31.88	44.76	15.02	7.85	0	0	48.18	157.85	13.45	24.61	0	32.93	45.42	24.07	21	3.45	21.11	28.86	32.52	34.25	55.62	25.46	0	8.78	18.12	202.57	33.16	15.73	8.12	5.95	6.45	8.59	6.02	52.09	0	39.13	27.72	19.41
BAG3	0	0	0	0	0	3.64	0.12	1.88	0	0	0.26	12.5	0	3.49	40.58	3.13	0	25.53	0	4.68	16.35	0	0	12.03	0	9.74	0	14.81	4.17	7.05	13.61	2.03	0	0	7.32	43.2	0	4.39	4.55	2.15	11.98	11.97	12.23	3.76	0	0	10.37	10.59	26.01
BAG4	0	0.12	71.5	0	0.13	0.24	23.27	10.53	0.12	0.14	0.15	36.64	36.4	36.15	21.92	0	0	21.16	0	34.23	5.64	41.91	31.9	35.21	19.07	25.23	8.09	27.21	30.5	26.2	23.31	26.35	5.99	22.01	16.94	32.88	0	6.85	13.97	2.52	12.36	8	20.5	11.95	54.39	46.78	38.81	0	12.92
BAG5	20.67	20.54	42.25	0	0.12	0.52	5.56	6.62	1.45	65.11	3	7.37	34.38	2.05	54.23	8.24	0.15	32.93	25.26	47.61	4.11	22.15	13.26	14.98	17.25	27.14	8.65	12.09	16.62	11.08	28.59	25.34	12.54	7.84	16.54	0	0	32.5	16.8	29.16	16.17	16.27	1.23	17.08	0	83.97	50.84	12.92	16.41
BAG6	16.35	0	10.3	0	0.31	69.89	29.98	13.4	47.03	68.77	0	12.78	0.64	15.92	15.44	14.21	0.23	5.26	0	17.9	20.56	4.05	9.13	9.92	11.56	34.15	25.18	29.85	24.85	16.86	19.08	29.88	12.17	13.27	11.01	0	125.6	20.32	3.83	36.29	13.43	9.13	13.72	15.26	0.16	0	8.02	23.82	14.23
BAGE	0	0	0	0	0	0	0	0	0	0	0	1.46	0.52	0	0	0	0	0	0	0	0	0	0	0	0	0	0	0	0	0	0	0.73	0	0	0	0	0	0	0	0	0.81	0	0	0	0	0	0	0	0
BAGE2	0	0	0	0	0	0	0	0	0	0	0	0	0	0	0	0	0	0	0	0	0	0	0	0	0	0	0	0	0	0	0	0	0	0	0	0	0	0	0	0	0	0	0	0	0	0	0	0	0
BAGE3	0	0	0	0	0	0	0	0	0	0	0	0	0	0	0	0	0	0	0	0	0	0	0	0	0	0	0	0	0	0	0	0	0	0	0	0	0	0	0	0	0	0	0	0	0	0	0	0	0
BAGE4	0	0	0	0	0	0	0	0	0	0	0	0	0	0	0	0	0	0	0	0	0	0	0	0	0	0	0	0	0	0	0	0	0	0	0	0	0	0	0	0	0	0	0	0	0	0	0	0	0
BAGE5	0	0	0	0	0	0	0	0	0	0	0	0	0	0	0	0	0	0	0	0	0	0	0	0	0	0	0	0	0	0	0	0	0	0	0	0	0	0	0	0	0	0	0	0	0	0	0	0	0
BAHCC1	0	0	0	0	0	0	0	1.11	0	0	0	0.4	0	1.72	5.38	0	0	0	0	0	0	0	0	2.96	0.78	0.34	0	1.7	0.51	0	0	0	0	0	0.32	0	0	0	0	0	0	0	0.07	0	0	0	0	1.2	0
BAHD1	1.11	0.19	0	0	28.78	0	20.4	0.7	0	0	0	10.7	34.41	1.85	27.89	0	61.23	3.97	0	5.43	15.61	1.4	7.57	6.68	12.86	5.19	15.37	5.53	5.84	4.39	0	0	0.28	0	5.37	0	0	0	3.71	4.01	7.17	1.6	26.28	0.16	0	0	4.8	1.6	1.98
BAIAP2	0	0	0	0	0.17	0	7.53	0	0.16	0	0	5.55	1.85	6.31	30.41	0	0	3.42	0	0.18	1.41	1.54	0.69	0	5.33	0	4.86	11.37	3.23	8.18	10.93	9.67	0	0	3.6	0	0	1.3	4.03	0	7.68	3.03	0.46	3.71	0	0	5.77	0	0
BAIAP2-AS1	1.93	0	1.92	10.08	0.58	1.91	0	0.33	0.94	0.16	8.29	1.15	0.57	0.7	1.8	0	0.26	0	2.68	0.84	0.23	0.69	0	0	0.5	6.53	4.75	2.41	0	2.02	0	2.4	0.54	0.07	1.6	8.3	0	0	0	0	0	0	1.87	0.62	0.12	0	0.42	0.52	6.14
BAIAP2L1	0.5	0	0	8.15	0	0	4.41	19.98	0	0	7.25	5.98	28.69	4.68	2.18	6.54	0	8.89	0	9.6	15.81	0.12	5.72	0	7.31	6.78	17.07	5.52	16.53	5.45	0	0	9.71	0	7.1	20.04	0	0	7.94	9.13	9.09	0	9.73	8.58	0	0	11.15	7.41	12.29
BAIAP2L2	0	0	0	0	0	2.92	11.28	0	0	0	0	2.37	0	3.5	3.75	0	0	0	0	0	0	0	0	0	0	0	0	0	2.51	0	16.36	6.72	1.6	0	1.42	0	0	0	0.68	0	0.76	0	0	0	0	0	0	0	0
BAIAP3	0	0.47	0	0	0	0	0	0	0	0	0	0.38	0	0	0	0	0	0	0	0	0	0	0	0	0	0	0	0	0	0	0	0	0	0	0	0	0	0	0	0	0.18	0	1	0	0	0	0.41	0	0
BAK1	0.28	0	0	0	0	0	11.9	2.21	0	0	0	7.74	103.9	41.75	25.68	14.73	5.78	20	144.97	5.24	9.61	0.25	8.72	14.15	26.23	9.81	48.39	73.1	0	11.05	16	14.03	11.11	1.64	8.6	16.93	7.01	0	12.69	12.64	4.08	4.02	26.74	14.67	5.28	0	21.01	17.83	22.04
BAMBI	0	9.04	0	0	0	0	16.54	34.51	0	0	0.39	0.99	14.07	0.44	0	11.78	0	12.8	0	0.34	17.13	0	7.05	0	13.19	35.57	12.39	10.4	37.65	3.54	0	0	30.89	0	6.86	64.99	0	6.61	22.23	9.71	19.92	33.44	8.99	0	0	0	5.92	21.96	54.16
BANCR	0	0	0	0	0	0	0	0	0	0	0	2.65	0	18.75	0	0	8.8	0	0	0	7.05	0	0	0	0	0	0	0	25.18	12.61	0	0	0	0	1.13	0	0	0	112.11	0	0	0	0	15.14	0	0	0	0	0
BANF1	617.42	1155.09	1072.83	88.4	1153.87	1060.76	809.88	583.86	349.32	698.39	712.61	398.91	951.7	564.23	438.55	352.62	1026.76	360.33	440.95	349.05	350.41	475.6	477.56	637.87	395.76	470.96	432.54	360.14	413.17	429.85	491.84	504.36	436.85	1152.3	416.53	346.92	495.65	682.87	329.17	552.86	408.64	433.57	397.06	427.11	748.41	288.93	454.65	449.46	509.07
BANF2	0	0	0	0	0	0	0	0	0	0	0	0	0	0	0	0	0	0	0	0	0	0	0	0	0	0	0	0	0	0	0	0	0	0	0	0	0	0	0	0	0	0	0	0	0	0	0	0	0
BANK1	0	0	0	0	0	0	0	0	0	0	0	0	0	1.96	0	0	0	0	0	0	9.82	0	0	0	0	0	0	0	0	0	0	0	0	0	1.51	0	0	0	0	0	0	0	0	0	0	0	0	0	0
BANP	0	0	0	0	0	0	0	0	0	0.25	0.3	1.15	1.5	5.91	0	0	0	0	0	0.52	0	0	6.16	0	6.66	1.57	3.02	25.38	0	0	15.06	0	11.27	0	3.58	0	0	0	2.39	5.02	15.5	19.32	0	9.14	0	0	2.39	2.34	0
BAP1	0	0	0	0	0.15	0	0	1.3	7.33	0	46.68	2.27	0	10.85	17.23	5.41	0	2.94	0	1.54	0	0.3	15.36	8.3	13.75	0	1.89	1.36	4.32	0	0	2.1	0.2	0	3.38	0	0	1.01	1.96	0	2.18	4.72	1.57	1.18	1.89	0	7.89	1.97	0.21
BARD1	0.61	50.9	0.13	0.32	0.1	0	21.8	23.65	14.81	9.62	16.78	10.15	52.82	51.75	9.77	23.02	0	17.91	6.23	41.71	16.65	9.75	14.7	0	29.68	16.1	27.68	5.71	48.36	24.37	6.53	2.1	0.48	10.91	18.29	0	0	17.19	41.89	14.05	20.81	1.1	4.13	36.44	0	0	4.79	14.86	21.48
BARHL1	0	0	0	0	0	0	0	0	0	0	0	0	0	0	0	0	0	0	0	0	0	0	0	0	0	0	0	0	0	0	0	0	0	0	0	0	0	0	0	0	0	0	0	0	0	0	0	0	0
BARHL2	0	0	0	0	0	0	0	0	0	0	0	0	0	0	0	0	0	0	0	0	0	0	0	0	0	0	0	0	0	0	0	0	0	0	0	0	0	0	0	0	0	0	0	0	0	0	0	0	0
BARX1	0	0	0	0	0	0	0	0	0.35	58.45	0	1.16	0	0	5.49	0	0	0	0	0	0	0	0	0	0	0	0	1.74	3.67	0	0	0	0	0	0	0	0	0	0	0	0	0	0	0	0	0	0	0	0
BARX2	0	0	0	0	0	0	2.17	1.48	0	0	0	0	0	0.43	0	0	0	0	0	0	0	0.29	0	0	0	0	0	0	0	0	0	0	0	0	0	0	0	0	0.83	0	0	0	0	0	0	0	0	0	0
BASP1	45.94	0.3	2.18	56.21	0	471.08	92.29	15.84	41.27	217.41	32.99	34.79	3.52	36.31	4.28	90.71	75.34	51.55	63.22	58.44	19.6	206.21	29.82	109.36	39.42	69.88	111.34	28.41	63.88	78.11	20.61	59.13	41.24	0.18	48.45	21.81	9.03	75.89	60.51	58.93	33.7	37.49	48.29	39.58	108.54	121.08	4.87	33.6	40.29
BASP1P1	0	0	0	0	0	0	0	0	0	0	0	0	0	0	0	0	0	0	0	0	0	0	0	0	0	0	0	0	0	0	0	0	0	0	0	0	0	0	0	0	0	0	0	0	0	0	0	0	0
BATF	0	0	0	0	0	0	0	0	0	0	0	0	0	0	0	0	0	0	0	0	0	0	0	0	0	0	0	0	0	0	0	0	0	0	0	0	0	0	0	0	0	0	0	0	0	0	0	0	0
BATF2	0	0	0	0	0	0	0	0	0	0	0	0	0	0	0	0	0	0	0	0	0	0	0	0	0	0	0	0	0	0	0	0	0.39	0	0.07	0	0	0	0	0	0	6.79	0	0	0	0	0	0	0
BATF3	0	0	0	0	0	0	0	0	0	0	0	0	0	0	0	0	0	0	0	0	0	0	0	0	0	0	0	2.67	0	0	0	0.69	0	0	0.15	0	0	0	0	0	0	4.62	0	0	0	0	0	0	0
BAX	160.55	3.59	0	327.58	0	0	157.5	69.74	183.2	1.06	64.18	9.42	95.95	27.39	41.34	39.29	2.24	0	249.72	5.1	20.35	5.98	68.93	0	11.88	11.69	47.9	24.89	0	47.6	43.41	19.35	23.41	332.56	24.25	0	0	0	21.63	19.28	18.92	28.31	33.76	1.44	119.89	0	3.21	4.82	12.52
BAZ1A	21.43	0.34	178.06	199.83	47.57	0	44.58	7.78	26.07	79.23	19.05	22.88	13.22	25.47	22.78	22.19	52.09	28.75	0.1	51.73	12.28	8.9	47.82	30.99	25.15	25.07	27.1	25.85	26.85	17.2	5.84	17.45	2.03	51.43	29.71	37.09	0	46.39	26.59	20.31	26.22	2.2	52.99	25.85	108.78	34.32	14.95	19.94	19.35
BAZ1B	38.79	3.16	0	98.89	43.68	0.17	9.08	30.15	0.08	46.03	25.55	30.48	40.76	20.08	42.79	20.18	0	27.4	41.21	24.24	12.61	63.43	24.83	20	47.35	51.42	13.68	22.97	23.39	25.06	11.31	21.42	22.27	36.03	18.47	11.96	16.1	29.2	13.93	15.19	19.78	28.41	19.97	17.4	17.2	0	3.56	14.86	36.69
BAZ2A	0.14	0	0	0.14	0	0	2.62	10.02	0	0	0	7.47	0	3.17	26.56	13.77	42.1	4.22	0.55	4.39	9.11	3.4	5.83	6.83	8.91	5.52	0	13.11	5.32	8.13	0	14.41	14.94	0	7.11	12.25	0	5.81	5.16	25.01	7.05	9.7	14.92	9.59	0	11.34	8.92	10.17	5.46
BAZ2B	1.2	0.31	7.66	7.13	9.06	0	9.28	4.29	31.73	108.12	7.47	4.3	10.54	16.63	0	0.49	54.81	8	2.92	8.97	1.79	81.2	0.76	7.54	2.62	1.31	9.46	5.57	5.23	0.49	8.53	7.15	0.05	0	5.81	4.51	0	5.05	12.87	25.93	11.82	11.92	5.09	6.82	0.12	0	12.71	3.5	1.35
BBC3	0	0	0	0	0	0	11.97	0	0	0	0	0	0.36	0	0	0	0	0	0	0	0	1.24	1.51	0	0	9.49	0	1.67	0	0	0	0	0	0	1.26	0	0	0	2.2	0	0.61	0	0.96	0	0	0	0	0	0.85
BBIP1	5.46	0	0	0	0.48	0	22.28	19.39	54.92	3.16	11.63	3.58	44.29	16.01	0	11.42	0	34.63	111.45	22.66	2.16	0	18.12	14.54	0.64	5.91	17.59	16.5	50.52	9.24	0	3.23	0	0	17.4	0	0	8.52	29.73	13.72	3	35.74	4.61	31.61	0	0	13.85	9.84	36.54
BBOX1	0	0	0	0	0	0	0	0	0	0	0	0	0	0	0	0	0	0	0	0	0	0	0	0	0	0	0	0	2.86	0	0	0	0	0	0	0	0	0	0	0	0	0	0	0	0	0	0	0	0
BBOX1-AS1	30.77	38.47	8.33	4.67	23.63	45.57	46.62	47.76	39.57	7.34	49.76	29.88	33.72	20.05	18.1	26.21	42.79	17.8	34.76	18.47	18.35	11.9	20.16	35.6	24.92	13.28	38.07	66.09	23.7	46.59	27.49	23.43	19.46	22.12	25.24	0	0	49.62	46.38	49.04	34.11	0	23.15	50.14	3.49	275.12	41.5	37.69	8.66
BBS1	0	0	0	0	0	0	23.52	1.71	0	0	0	8.74	0	1.33	4.74	0	0	6.46	0	0	5.32	0.16	12.45	0	5.14	0	2.08	0	3.16	0	0	0	16.48	1.32	1.62	10.93	0	0	1.29	16.32	4.31	0	0	0.26	0	0	17.91	0.43	2.07
BBS10	26.91	0	0	0	0	0	2.82	0.54	40.01	0	0.55	7.51	0	3.32	0	8.94	0.19	0	0	1.11	11.87	0	27.02	8.58	3.13	0	0	2.11	7.43	5.59	0	5.98	0	0	5.38	0	0	14.62	3.24	1.53	12.81	0	0	3.41	0	0	6.63	6.33	16.39
BBS12	0	0	0	0	0	0	0	16.91	0	0	0	14.79	0	0	9.85	1.17	0	8.39	0	0	2.53	0	0	0	0	0	0	5.45	0	0	0	0	0	0	1.02	0	0	0	0	0	1.99	0	0	0.67	0	0	0	5.19	0
BBS2	0	0	0	0	0	0	0.45	1.37	0	0	0.23	9	0	18.84	25.6	14.28	8.22	5.82	0	23.55	0	0	2.14	65.81	3.27	10.14	0	23.39	22.81	7.85	0	0	1.08	0	11.85	0	0	5.34	7.25	1.96	18.68	45.19	31.63	0.16	12.99	0	24.44	1.83	1.38
BBS4	0.48	0.21	154.5	0	0.22	0.85	6.99	2.13	31.76	0.49	0.54	6.43	0	21.87	41.75	22.57	0	13.13	0	42.17	3.6	33.44	36.28	88.38	24.61	18.97	11.52	12.43	26.25	28.21	0	0.27	6.38	84.78	29.63	74.09	181.43	16.9	29.24	28.76	10.38	12.32	26.93	27.34	0	0	18.73	23.51	6.03
BBS5	2.7	0.14	7.64	30.69	14.41	3.72	1.23	3.9	2.68	10.64	3.99	5.08	2.03	4.56	5.31	1.31	0	1.97	12.55	4.56	3.35	2.99	11.73	0	5.08	2.33	4.56	3.64	0	1.4	20.18	5.44	4.11	0	2.93	0	7.24	2.79	0.99	7.05	1.79	9.8	4.36	3.39	1.77	0	1.71	1.16	4.73
BBS7	18.46	0	0.57	0	42.65	0	16.85	22.45	43.46	0.23	21.12	9.31	0.18	8.6	15.31	1.54	42.65	2.09	0	0.22	11.38	0.21	8.43	23.86	16.47	21.92	13.47	12.15	28.65	25.37	0	3.49	3.04	33.95	14.48	14.13	0	9.68	5.17	6.33	9.65	6.78	7.88	13.92	0.19	0	20	3.42	27.17
BBS9	0	54.13	0	0	0	0	6.31	0	0	0	0.17	10.77	0	0.76	0	19.48	0	0	0	7	0	0	0	0	0.26	0	0	0	0	3.08	0	0	0	0	0.59	0	0	0	0	0	0.62	5.43	0	0	0	0	0	0	5.33
BBX	3.85	48.57	26.08	140.4	0.2	0	8.89	31.22	15.57	31.02	8.02	9.05	16.44	5.07	7.21	3.11	3.8	38.61	36.12	31.21	59.97	0.07	15.68	49.49	34.79	16.94	31.63	5.78	23.17	15.5	25.83	30.19	16.08	7.21	24.43	0	0.94	9.55	41.74	23.44	21.46	8.55	14.69	36.6	25.38	25.29	10.26	11.15	17.13
BCAM	0	0	0	0	0	50.21	0	0	0	0	0	1.96	0	7.16	0	0	0.2	0	0	0	0	0	7.37	0	0.3	1.46	5.75	8.49	4.66	4.93	0	0	0	0	0.95	0	0	32.57	9.29	0	1.88	0	0.42	3.69	0	0	0	0	0.32
BCAN	0	0	0	0	0	0	0	0	0	0	0	0	0	0.21	0	0	0	0	0	0	0	0	0	0	0	0	0	0	0	3.46	0	0	0	0	0	0	0	0	2.09	0	0	0	0	0	0	0	0	0	0
BCAP29	0	21.98	0.13	0	65.17	0	7.66	2.22	0.09	0	0.11	24.31	0.08	18.28	3.95	9.92	33.18	0.9	9.9	18.9	32.04	0	13.19	20.69	4.88	8.81	22.01	5	12.32	11.24	11.98	5.25	2.37	9.61	7.5	12.68	11.33	7.65	9.84	1.85	22.62	10.83	21.27	14.86	0.08	0	7.09	8.42	25.54
BCAP31	246.83	1.56	1042.46	1.93	466.65	0.79	240.86	39.84	262.75	188.58	225.53	109.46	63.36	145.93	127.75	132.42	290.12	116.09	684.69	79.3	148.47	161.19	119.44	211.1	115.17	108.41	199.59	270.1	124.05	132.4	26.53	217.72	210.51	564.43	106.4	84.19	193.28	137.93	126.97	471.42	143.71	118.35	143.23	275.88	323.67	77.91	170.05	148.15	88.71
BCAR1	0	0	0	0	0	0	1.76	0	0	0	0	4.74	0	7.5	5.47	0	0	5.59	0	6.28	5.27	0	5.66	0	0	2.44	2.4	0.78	10.96	0	0	0	3.22	0	2.91	25.23	5.22	0	1	0	4.69	1.5	0	4.64	0	0	18.38	2.86	0.26
BCAR3	0	0	108.72	0	0	0	4.17	0	62.16	0	0.59	9.13	0	0	8.35	12.61	0	0	0	7.7	2.11	0	0	13.84	0	1.6	0	9.08	2.4	0	15.65	0	3.07	0.13	3.98	33.12	0	0	7.13	4.95	0.36	1.36	0.65	2.36	0.31	0	3.73	0.33	17.74
BCAR4	0	0	0	0	0	0	0	0	0	0	0	0	0	0	0	0	5.76	0	0	0	1.1	0	0	0	0	0	0	0	0	0	0	0	0	0	0	0	0	0	0	0	0	6.45	0	0	0	0	1.35	0	0
BCAS1	0.22	0	0.13	1.6	0	0	0.11	0.2	0.48	0	11.23	0.59	1.4	1.68	0	0	0	0	0.58	0.81	0.62	0	0	0	0	0	0	0	0	0	0	0	0.24	0.57	0.13	0	6.57	0	0	0	0	0	0	0	0	0	0	0.8	0.62
BCAS2	155.75	290.17	193.74	2370.64	843.87	65.12	190.17	86.3	414.64	0.47	141.32	178.16	124.03	84.39	150.78	122.98	299.85	89.92	345.45	75.76	159.23	362.39	177.68	72.67	30.48	103.58	99.45	113.26	130.11	195.52	164.36	70.57	145.38	194.2	116.21	173.9	156.04	147.38	121.27	47.61	83.76	154.87	87.59	186.83	834.85	80.46	137.45	269.54	206.4
BCAS3	0	0	0	183.43	0	0	0	0	0	0	10.84	4.95	0	0	4.48	1.12	9.09	7.63	2.04	0	0	0	0	0	4.29	5.98	5.9	17.69	2.99	2.25	0	0	0.32	0	2.78	0	0	1.05	4.89	9.25	2.49	0	1.41	0.25	0	0	0.76	4.1	4.12
BCAS4	192.36	2.76	1.7	0	0	1.06	22.86	21.83	0	0	0	26.27	0.92	4.16	14.34	0	0.63	39.09	0	13.67	6.35	0	32.3	27.65	20.4	28.75	0	4.54	18.58	22.43	31.26	69.74	2.11	0	8.59	0	0	26.96	11.64	37.77	4.18	0	17.65	20.91	0	0	8.85	26.81	0.74
BCAT1	31.01	1.97	79.69	3.38	128.86	21.18	40.59	92.87	5.26	96.2	37.59	92.18	94.29	102.28	54.97	44.98	144.6	120.32	93.38	120.32	129.52	59.74	37.9	93.68	61.68	146.88	100.96	88.45	165.24	70.83	83.49	65.49	41.73	40.49	75.14	57.66	55.42	46.4	170.89	73.36	56.91	49.39	57.48	54.73	4.06	116.5	54.85	74.35	74.68
BCAT2	0	4.75	0	0	0	0	25.41	38.19	0	0	0.51	11.74	91.3	1.73	12.35	0	0	24.21	0	12.71	24.48	0	28.52	0	1.58	5.5	8.93	30.5	13.56	0	0	15.29	0	0	9	0	0	0	2.77	52.87	2.05	13.9	0	4.18	0	0	9.34	32.83	10.84
BCCIP	724.6	847.28	228.03	1188.53	1.35	260.03	395.61	345.26	580.21	243.24	413.83	206.87	17.33	238.28	260.61	259.48	862.77	267.28	175.83	140.02	170.34	202.96	172.27	214.31	163.49	188.04	161.4	309.43	218.47	261.74	241.62	349.64	121.3	500.54	173.22	255.49	1014.36	248.58	86.67	473.58	209.01	223.71	173.61	326.07	576.67	335.8	275.97	323.15	276.1
BCDIN3D	0	0	0	0.45	0	0	0.75	0	3.18	0	0	0.43	0	0.36	0	0	0.61	0	25.76	0	16.3	0	2.65	0	0	0	7.58	0	0	0	0	0.23	0.88	0	0.09	0	0	0	0	0	0	0	0	0	0.45	0	0.26	0.53	0
BCDIN3D-AS1	1.26	0.17	0	3.23	0	3.06	0.45	0	0	0.49	0.76	0	0.38	0.22	0	29.93	0.66	0	2.11	0.33	0	1.29	1.21	0	0	1.15	0.36	1.61	12.95	0	0	0	1.33	0	0.45	0	0	1.22	0.51	1.8	0	1.16	0.49	0.15	1.13	0	0	0.12	0.49
BCHE	0	0	0	0	0	0	0	0	0	0	0	0	0	0	0	0	0	0	0	0	0	0	0	0	0	0	2.88	0	0	0	0	0	0	0	0.35	0	0	0	0	0	0	0	0	0	4.93	0	0	0	0
BCKDHA	52.78	0	0	0	0	0.59	18.43	2.2	0.29	0	1.12	9.13	33.55	24.24	0	2.29	0.4	6.23	0	20.5	0	0	0	0	30.27	6.11	4.02	0	15.23	0	0	38.6	0	0	13.56	0	0	2.14	8.31	3.15	12.43	2.5	0.42	1	0	0	8.37	3.35	4.43
BCKDHB	160.18	12.1	2.86	1.74	1.44	2.15	13.74	7.59	48.24	313.89	0.57	44.44	16.48	14.12	41.92	3.34	0.46	5.44	123.8	17.38	37.76	9.94	47.12	0	0.34	10.21	9.22	0	25.15	32.88	91.4	3.59	0.65	12.09	5.19	24.18	1.9	32.93	31.02	14.44	29.92	34.45	0	39.45	0.51	0	36.95	0.16	73.64
BCKDK	0	1.45	168.72	0.6	217.76	214.23	97.41	23.65	0.24	248.58	63.05	41.27	38.01	63.52	64.32	32.28	296.95	25.79	0.57	27.96	38.92	0.52	49.24	0	13.88	30.35	26.62	64.14	37.91	89.44	32.99	57.48	12.71	36.87	30.57	139.64	0	51.48	30.55	36.44	77.59	78.76	48.46	32.53	104.15	48.46	49.34	36.77	101.63
BCL10	1.46	0.3	0.24	11.07	0	0	0	17.18	1.75	0	4.49	14.25	76.01	41.92	10.3	3.89	0.45	42.11	0.39	3.06	3.31	40.39	3.03	9.93	28.58	32.13	9.06	6.21	17.2	15.51	0	24.49	12.17	46.55	8.32	0	0	6.04	13.14	40.8	28.97	11.26	1.24	3.67	2.93	0	10.71	15.32	29.19
BCL11A	53.96	11.8	0	0	0	0	3.8	0.41	0.87	0.2	10.91	10.41	0	12.39	0	10.26	0	16.61	0	4.56	30.99	1.84	2.97	0	11.58	8.38	8.21	2.15	2.67	3.7	14.85	11	0.25	94.53	7.99	6.15	1.27	0.94	5.49	16.43	1.05	16.79	7.21	10.6	0.17	0	2.14	10.88	22.62
BCL11B	0.7	0	0	0	0	0	2.4	0	1.04	8.32	0	0	3.92	2.55	1.01	1.02	0	2.76	0	2.45	2.18	0.21	0.13	0	0	0	0	0	4.05	3.3	4.41	0.82	0.1	0.08	1.22	0	1.93	2.37	3.87	0.7	0.1	0	0.74	0.06	0	0	0	1.58	0
BCL2	0	0	0	0	0	0	0	0	0	0	1.8	4.25	0	0	0	0	0	0	0	0.09	0	0	0.46	0	0	1.09	0	0	0	2.14	0	0	8.39	0	0.76	0	0	0	0.67	0	0	0	0	1.67	0	0	0	2.01	0
BCL2A1	0	0	0	0	0	0	0	0	0	0	0	0	0	0	0	0	0	0	0	0	0	0	0	0	0	0	0	0	0	0	0	0	0	0	0	0	0	0	0	0	0	0	0	0	0	0	0	0	0
BCL2L1	0.26	57.3	0	0.54	0	46.55	2.95	0	0	0	0	6.9	0	11.34	37.28	0	0	0	0	7.83	5.39	0	10.18	0	0.87	0	5.96	15.44	0	8.65	0	0	4.81	11.54	6.4	0	3.24	16.67	2.63	0	10.9	5.57	12.63	15.5	0.21	0	12.01	18.51	0
BCL2L10	0	0	0	0	0	0	0	0	0	0	0	0	0	0	0	0	178.27	0	0	0	0	0	0	0	0	0	0	0	0	0	0	0	0	0	0	0	0	49.45	0	0	0	0	0	0	0	0	0	0	19.79
BCL2L11	0	2.76	0	0.26	0	0	13.58	2.23	0	10.3	0.11	4.97	0	2.1	1.68	0	0	0	0.13	0.34	0.15	0	7.73	19.46	1.72	1.5	0	0	8.99	2.96	0	29.79	0.7	0	5.96	69.44	0	5.46	6.13	0	3.82	1.84	6.81	1.66	0.27	43.09	14.17	0.61	0
BCL2L12	58.65	61.75	0.45	108.23	118.02	7.57	68.11	24.03	144.56	24.39	96.48	30.28	11.67	58.64	28.38	30.03	47.3	19.34	106.59	5.03	36.1	47.14	33.66	0	19.9	10.8	29.12	52.21	17.54	28.7	0	41.5	6.19	77.73	16.2	0	108.17	21.27	27.96	6	32.04	39.14	24.08	7.11	61.31	0	39.23	25.64	30.89
BCL2L13	0	0	6.01	0	0	0	7.42	0.58	0	0	12.2	1.49	5.81	4.08	3.14	12.54	0	6.24	0.14	2.29	0.78	27.03	3.87	0	11.08	2.85	9.66	16.78	8.39	8.01	42.94	13.62	0.84	0	7.42	38.76	0	19.75	16.06	1.15	10.78	7.25	17.99	3.39	0	0	3.19	4.82	18.08
BCL2L14	0	0	0	0	0	0	0	0	0	0	0	0	0	0	0	0	0	0	0	0	2.81	0	0	0	0	0	3.76	0	5.73	0	0	0	0	0	0.62	0	0	0	0	0	0	0	0	0	0	0	0	0	0
BCL2L15	1.27	0.13	6.23	2.65	0.32	4.8	0.57	0.59	2.1	1.29	1.32	0.5	3.62	1.38	0	0.67	2.78	0	5.66	1.37	3.08	0.12	0.64	0	0.61	1.42	0	0.84	0	0.3	0	0.66	1.03	0.55	0.79	0	0	0.7	0	0	0.23	0	1.48	0.79	0	0	0.84	0.55	1.06
BCL2L2	0	0	0	0	0	0	0	0	0	0	0	0	0	0	0	0	3.14	0	0	0.32	0	0	7.78	0	1.43	2.2	1.97	1.42	4.49	2.28	0	0	0.74	0	0.81	0	2.14	0	0.41	1.54	2.49	4.91	0	0	0	0	1.06	0.82	0
BCL2L2-PABPN1	50.9	58.68	109.27	0	178.15	110.59	80.57	19.54	203.87	0.29	97.8	43.17	137.66	58.48	49.14	39.02	130.9	49.13	241.43	35.68	42.86	190.92	44.19	58.3	89.84	80.16	59.08	114.45	74.52	41.69	65.92	30.4	54.96	247.8	73.15	62.92	72.21	60.09	51.01	31.25	71.58	49.69	43.24	80.03	46.19	0	71.67	77.86	20.98
BCL3	0	0	0	0	0	0	0	0	0	0	0	0	0	0	0	17.4	0	0	0	5.26	1.22	0	10.85	0	0.55	0	22.87	0	0	0	0	0	0	0	0.47	0	0	0	0	2.99	2.19	9.5	2.37	0	0	0	7.94	0	4.2
BCL6	0	0	0	168.81	0	0	0.18	2.42	0	0	0	0	0	0.21	0	0	0	0	0	18.92	0.21	0	0	0	0	0	0	0	0	0	0	0	2.54	0.08	1.98	0	0	0	2.36	0	12.4	8.52	0.41	0	0	0	0	9.74	0
BCL6B	0	0	0	0	0	0	0	0	0	0	0	1.19	0	0	2.26	0	0	24.68	0	0	0	0	2.83	0	4.33	0	0	0	0	0	0	0	0	0	2.49	0	0	10.62	1.24	0	1.14	1.24	0	0	0	0	0	0	0.22
BCL7A	0.16	0	0	0.34	0	0.28	5.09	0.77	0	0	0.18	0.23	5.67	9.79	17.14	0	0	4.38	0	3.01	0.6	0	2.95	0	0	2.86	0	4.74	0	2.69	28.03	0	2.74	0	2.67	19.77	0	0	2.73	0	6.28	0	0.2	0.82	0.27	0	0.25	1.96	0.42
BCL7B	0	132.1	92.28	9.93	40.06	1.23	47.87	17.31	0.51	0.4	0	2.22	0	11.44	5.28	0	1.52	25.8	45.93	8.18	2.51	56.46	1.29	0	5.7	7.05	0	25.71	7.05	0	23	0	4.46	0	5.3	0	11.35	0	6.66	3.29	5.94	4.02	0	0.92	0	0	31.14	5.28	1.02
BCL7C	4.23	0	0	0	0.52	0	16.33	0	0.98	75.91	0	4.82	8.35	0	15.23	3.82	0	0	1.16	3.39	2.14	0	0	0	3.01	3.39	0	16.86	30.52	0	33.2	4.96	2.52	0	3.12	0	7.27	3.57	2.77	8.36	2.31	0	8.33	6.67	0	0	0	0	8.12
BCL9	7.64	0	0	0	0	72.84	0	35.02	0	0	0	15.52	27.38	19.95	12.8	15.42	0	2.62	0.1	3.84	0.6	0	3.85	9.87	0.65	14.83	9.01	36.45	12.83	7.71	16.75	2.08	0.3	0	4.32	11.81	2.45	9.01	0.93	33.52	22.24	2.81	9.92	7.85	0	0	15.69	3.52	11.42
BCL9L	0	0	26.45	0	0	0	0	0.74	0	0	1.51	0.11	0	2.39	1.02	0	0	0	0	0	0.77	0	4.35	0	0	0.91	2.7	0.32	3.42	1.54	0	0	0	0	1.01	0	0	0	0.19	0.7	1.03	0	1.96	0.06	1.54	0	3.05	2.72	0.79
BCLAF1	15.91	19.75	40.24	256.74	0.48	119.38	96.5	47.13	91.28	52.97	45.5	51.95	200.68	42.86	34.89	12.59	0.1	40.87	17.33	75.63	40.31	159.08	56.51	51.54	69.36	45.4	20.57	56.71	105.15	33.64	66.56	42.75	75.38	35.01	41.98	60.36	86.61	50.11	69.48	33.18	52.86	92.13	74.43	59.29	2.06	105.33	57.52	54.25	24.23
BCO1	0	0	0	0	0	0	0	0	0	0	0	0	0	0	0	0	0	0	0	0	0	0	0	0	0	0	0	0	0	0	0	0	0	0	0.54	0	0	0	0	0	0	0	0	0	0	0	0	0	0
BCO2	0	0	0	0	0	0	0	0	0	0	0	0	0	0	0	0	0	0	0.23	0	0	0	0.39	0	3.8	0	0	7.28	0	0	0	0.24	0	0.12	0	0	5.91	0	0	0	0	1.69	0	0	0	0	0	0	0
BCOR	42.55	47.14	0.12	0.4	13.99	0	0	0.3	27.7	34.1	0.1	3.17	29.11	11.8	1.25	23.81	0	5.13	0.1	5.19	6.57	13.23	5.79	9.67	9.45	4.47	7.72	5.16	7.54	9.13	0	0	2.97	0	5.4	5.79	72.88	3.53	7.97	8.64	1.26	39.74	0.9	16.41	0.16	0	20.93	7.13	0.61
BCORL1	0	0	0	0	0	0	0	0.13	0	0	0	0	0	0.73	1.11	0	0	0	0	5.41	0	0	0.42	0	0	0.99	0	0	0	0.54	0	0.18	0	0	0.24	0	0	0	0	0	0	1.22	0	0	0	0	0	1.53	2.15
BCORP1	0.18	0	0	0	0	0	0	0	0	0	0.14	0	0	0.03	0	0	0	0	0.17	0	0.1	0	0	0	0	0	0	0	0	0	0	0	0.11	0	0.17	0	0	0	0	0	0	0	0	0	0	0	0	0	0
BCR	0	10.98	28.36	0	0	0	4.5	0.17	0.07	20.7	1.15	8.43	0.13	10.62	2.37	3.63	0	8.55	0	8.54	5.46	1.43	16.59	4.5	3.46	11.03	2.97	3.07	6.88	1.13	9.97	5.93	13.3	15.79	5.07	5.38	0	1.38	8.42	6.03	6.46	15.02	8.6	3.36	0.07	0	7.25	1.3	3.82
BCRP2	0.26	65.39	0	0	0	0	0	0	0	0	0	0	4.46	1.08	0	3.11	0	0	0	0.31	0	7.51	0	0	3.56	0	3.36	0	2.3	2.57	0	0.7	2.74	0.99	0.08	0	0	1.24	0.96	0	0	3.82	0	6.8	0	0	5.9	0	0
BCRP3	0	2	0	0	0	0	0.54	1.06	0	0	0	0	0	0	16.74	0	0	0	0	0	0	2.96	0	0	0.81	4.95	5	0	0	0	0	0	0	2.53	2.25	0	0	4.61	0.93	0	0	0	0	1.07	0	0	0.88	0	0.92
BCS1L	81.86	0	0	0	0.38	0	0	0	0	0.42	78.13	14.64	16.78	22.91	5.6	12.86	0	0	0	32.46	20.94	0	38.53	0	12.45	14.97	9.85	8.85	18.7	10.39	0	0.91	0.79	0	7.33	0	5.35	21.01	3.06	3.86	2.83	18.4	12.24	12.1	181.08	0	25.01	26.9	6.51
BCYRN1	826.49	624.27	47.87	153.79	53.2	42.82	30.68	100.38	1493.14	4.21	13.64	46.71	61.82	20.67	166.18	0	77.59	37.75	33.61	296.24	32.79	212.5	207.94	0	162.65	197.46	0	17.52	74	125.12	0	448.07	26.21	447.32	98.66	0	105.83	51.98	40.35	0	128.46	302.39	75.71	30.34	32.87	0	44.41	10.16	21.16
BDH1	0.75	0	14.05	6.59	0.88	0.66	19.81	0	13.42	1.16	0	2.86	19.71	2.99	12.69	0	0.21	9.81	1.21	0.66	2.61	0.71	1.26	17.35	0	7.48	2.09	0	3.31	4.1	0	3.85	0	10.1	2.85	0	48.09	14.39	3.08	1.65	7.02	1.06	0.14	3.63	4.34	0	3.6	0	3.33
BDH2	56.02	144.82	0.25	330.13	0.19	1.07	51.56	112.24	62.37	39	65.82	40.95	43.24	79.48	41.1	42.63	47.03	61.62	51.95	57.35	61.24	33.6	67.95	42.25	95.52	43.95	50.6	74.56	16.47	28.19	35.84	104.17	8.96	0.2	48.35	37.92	0	32.14	38.41	32.09	62.26	13.92	45.19	39.91	73.41	0	42.99	54.1	31.6
BDKRB1	0	0	0	0	0	0.81	0	0	0	0	0	0	0	0	0	0	0	0	0	0	0	0	0	0	0	0	0	0	0	0	0	0	0	0	0	0	0	0	0	0	0	0	0	0	0	0	0	0	0
BDKRB2	0	0.12	0	0	126.83	0	0	0	0	0	0	0	0	0	0	0	0	0	0	0	0	0.13	0	0	0	0	0	0	0	0	0	0	0	0	0	0	0	0	1.73	0	0	0	0	0	0	0	0	0	0
BDNF	0	0	0	0	0	0	3.96	0	0	0	0	1.54	0	0.2	0	0	0.19	0	0	0	0	0	5.9	0	0	0	0	0	0	0.65	8.65	0	0	0	1.1	0	0	0	0.8	0	0	0	0	0	0	0	0	0	1
BDNF-AS	0	0	0.18	1.4	0	0	16.03	1.62	0	0	0	0	0	0	5.53	0	0	0	0	0	0	0	1.56	0	0	0	0	0	0	2.87	0	1.05	0	0	1.01	0	0	0	13.82	0	0	0	0	11.37	0	0	8.36	0.59	9.31
BDP1	0	28.24	0	1.42	52.9	20.71	7.17	0	0.05	9.75	0.06	2.03	0.13	9.52	1.43	2.15	0	4.86	0	1.89	13.88	0	6.61	2.75	10.84	7.63	6.9	4.96	18.59	3.22	3.11	27.58	3.78	7.24	3.68	6.58	8.86	0	5.25	0.98	8.17	3.13	10.34	1.72	0.04	0	2.37	9.09	9.06
BEAN1	0	0	0	0	0	0	0	0	0	0	0	0	0	0	0	0	0	0	0	0	0	0	0	0	0	0	0	0	0	0	0	0	0	0	0	0	0	0	0	0	0	0	0	0	0	0	0	0	0
BEAN1-AS1	0	0	0	0	0	0	0	0	0	0	0	0	0	0	0	0	0	0	0	0	0	0	0	0	0	0	0	0	0	0	0	0	0	0	0	0	0	0	0	0	0	0	0	0	0	0	0	0	0
BECN1	77.32	0	359.83	650.34	0	70.09	96.91	0	18.09	0.28	34.85	34.85	0.22	11.56	206.6	43.36	19.41	40.96	5.7	13.13	13.35	20.07	53.12	43.45	4.8	20.09	23.12	17.24	45.17	36.77	0	20.32	12.35	45.21	24.54	51.99	3.59	40.53	43.78	32.87	15.18	20.58	0.68	30.41	0	48.11	54.64	32.37	20.39
BECN2	0	0	0	0	0	0	0	0	0	0	0	0	0	0	0	0	0	0	0	0	0	0	0	0	0	0	0	0	0	0	0	0	0	0	0	0	0	0	0	0	0	0	0	0	0	0	0	0	0
BEGAIN	0	0	0	0	0	0	0	0	0	0	0	0	0	0	0	0	0	0	0	0.43	0	0	0	0	0	0	0	0	0	1.5	0	0	0	0	0	0	0	0	0	0	0	0	0	0	0	0	0	0	0
BEND2	5.64	0	3.68	6.28	0	6.14	0.18	0	5.76	2.12	0.63	0.94	1.65	2.86	0	2.47	0.15	0	2.96	0.42	1.93	0.57	0.7	0	0	1.68	0	1.12	0	0	0	1.24	0.12	0.22	0.64	0	2.66	0.96	0.61	2.57	0	0	0.9	0.41	0	0	0	1.18	0.36
BEND3	20.75	1.88	0.11	0	0.57	20.97	13.66	23.51	0.08	0.09	9.87	5.62	25.73	4.55	0	8.96	6.25	3.24	13.07	1.36	0.11	19.64	1.34	0	2.43	5.3	5.23	3.76	15.81	2.99	0	0.39	0.06	23.72	2.14	0	0	2.23	12.33	0	4.09	2.61	0.98	6.67	0	0	3.81	3.8	9.91
BEND3P3	0.12	0.12	0	0.28	0	0	0.09	0	0	0.31	0	1.59	0	0.15	1.34	5.19	0	0	0.39	0	0.67	0	0	0	0.34	0	0	1.42	1.89	0	0	0	0.07	0	0.78	0	0	13.93	0.31	2.03	0	2.96	0	3.14	0	0	0.16	0.28	0.88
BEND4	0	0	0	0	0	0	1.68	0.65	0.75	0	0	18.33	0	0	0.9	8.07	0	4.91	3.49	16.53	10.95	0	2.71	3.47	0.12	4.82	10.3	5.41	7.22	4.07	0	5.5	0.26	0	3.57	4.16	0	0.85	8.04	3.1	1.73	2.96	0	2.07	0	0	6.19	6.36	13.01
BEND5	17.87	0	0	0	0	0	20.58	0	0	0	0	0	0	31.6	0	22.98	0	3.12	0	17.46	2.57	0	0	0	0	0	16.11	0	3.06	2.3	39.93	0	13.22	0	0.74	0	4.17	0	7.16	0	0	0	14.6	0	0	0	4.2	5.61	4.88
BEND6	0	0	0	0	0	0	0	0	0	0	0.24	0	0	0	0	0	0	0	0	0	8.61	0	6.69	0	0	0	0	0	0	1.49	0	0	0	0	0.91	0	0	0	0	0	3.3	0	1.35	0	0	0	0.68	0	0
BEND7	0	0	0	0	0	0	0	0	0	0	0	2.68	0	0	0	0	0	0	0	1.81	0	0	0.53	0	0.54	0	0	0	2.83	0	0	0	0	0	4.05	0	0	0	0	0	8.55	0	0	0.7	0	54.22	0	0	1.23
BEST1	0	0	0	0	0.23	0	0	0	0	0	0	0	0	0	0	0	0	0	0	0	0	0.23	0	0	0	0	0	0	0	0	0	0	0	0	0	0	0	0	0	0	0	0	0	0	0	0	0	0	0
BEST2	0	0	0	0	0	0	0	0	0	0	0	0	0	0	0	0	0	0	0	0	0	0	0	0	0	0	0	0	0	0	0	0	0	0	0	0	0	0	0	0	0	0	0	0	0	0	0	0	0
BEST3	0.39	0	0	0.82	0.35	8.22	0.41	1.24	0.33	0	0	4.68	1.21	0.48	5.15	0	0	0	0	1.84	0.96	0.43	0.65	0	0.91	0	0	1.63	0	0	0	2.93	1.47	0	2.3	0	4.92	0	0	0	0	0	4.69	1.41	1.29	0	3.54	0	0.74
BEST4	0	0	0	0	0	0	0	6.02	0	0	0	0	0	0	0	0	0	0	0	0	0.36	0	0	0	0	1.71	0	0	2.57	3.86	0	0	0	0	0.55	0	0	0	5.6	0	0.78	0	0	0.42	0	0	0	0	0
BET1	0.2	1.34	0	0	0	72.07	23.15	84.33	35.88	67.85	24.44	45.7	88.99	49.94	18.28	74.71	2.29	72.97	17.03	40.25	47.87	4.11	43.46	30.21	26.01	40.73	25.26	35.52	19.19	40.64	11.39	35.28	0.25	0.19	30.18	12.05	4.99	22.05	109.37	28.79	25.06	2.86	21.89	46.34	61.1	0	30.21	7.9	63.78
BET1L	19.58	0	0	0	0.2	0	0	58.25	0	0	0	22.48	22.72	35.54	68.25	33.47	0	5.81	0	16.23	7.71	0.19	9.96	43.86	23.96	0	25.01	25.18	11.4	34.97	0	0	3.1	0	10.3	26.24	0	40.03	4.14	5.88	24.6	4.67	24.16	19.16	0	0	29.97	39.89	14.06
BEX1	0	6.66	0	0	1.33	5.41	183.98	17.55	194.66	406.99	459.16	122.81	4.07	92.4	58.11	19.42	429.43	85.72	7.75	127.96	84.02	511.35	52.88	0	39.36	54.14	34.03	29.51	53.62	56.62	42.26	28.63	20.6	225.2	109.69	44.63	0	45.39	66.95	39.97	39.09	52.99	18.2	102.65	999.91	247.83	18.22	7.1	108.53
BEX2	0	109.58	0.93	0	1.39	500.56	199.08	35.26	424.18	0	167.35	48.29	136	27.42	70.69	18.58	131.18	37.92	410.57	105.18	46.37	13.63	24.06	116.95	6.07	26.56	8.89	16.61	121.82	28.86	88.09	13.28	49.03	29.58	67.29	0	9.66	8.68	25.32	23.91	34.2	36.61	100.24	65.23	255.51	129.49	22.76	0.93	35.31
BEX4	228.2	230.48	0.63	0	94.14	28.18	118.18	46.86	179.5	192.31	61.08	93.52	396.85	105.7	51.04	34.33	312.76	208.08	301.56	71.61	31.87	188.49	84.81	98.39	72.54	163.57	18.04	66.48	22.85	155.74	0	71.4	70.69	206.91	45.99	126.22	13.07	95.19	54.29	37.7	123.81	33.72	55.93	84.39	199.54	87.6	148.95	25.35	46.83
BEX5	0	0	0	0	0	2.65	0	24.62	7.21	6.94	0	14	0	3.81	61.29	5.13	0	13.92	0	0	25.8	0	7.67	0	7.83	22.76	0	3.23	0	20.51	44.54	0	58.49	0	29.28	0	0	38.34	40.92	0	3.1	16.79	13.96	30.77	0	0	0	7.49	7.92
BFAR	0	0	48.85	1.25	0.6	1.95	19.45	13.61	72.91	1.15	8.14	69.59	42.62	22.31	21.02	55.38	0.23	41.18	88.57	26.81	41.3	29.34	63.78	30.39	66.45	73.87	18.48	47.36	45.64	44.18	68.73	59.66	81.97	0	33.08	36.87	91.48	38.21	46.03	85.06	60.76	14.39	4.07	29.35	28.13	0	23.64	39.44	44.82
BFSP1	0	0	0	0	0	0	0	0	0	0	0	0	0.86	0	0	0	0	0	0	0	0	0.75	0	0	0	0	0	2.31	0	0	0	0	0	0	0.6	0	0	0	0	0	0	0	0	0	0	0	0	2.67	0
BFSP2	0	0	0	0	0	0	0	0	0	0	0	0	0	0	0	0	0	0	0	0	0	0	0.64	0	0	0	0	0	0	0	0	0	9.5	0	0	0	0	0	0	0	0	0	0	0	0	0	0	0	0
BGLAP	0	0	0	0	0	0	0	0	0	0	0	0	0	0	22.67	0	0	0	0	0	0	0	0	0	0	0	0	0	0	0	0	0	0	0	0	0	0	0	0	0	0	0	0	0	0	0	0	0	0
BGLT3	0	0	0	0	0	0	0	0	0	0	0	0	0	0	0	0	0	0	0	0	0	0	0	0	0	0	0	0	0	0	0	0	0	0	0	0	0	0	0	0	0	0	0	0	0	0	0	0	0
BGN	0	0.36	0.31	3.99	0	0.44	0	0.69	0	0	0	0	0.01	0	0	0	0	0	0.33	0	0	0.23	0	0	0	0	0	0	0	0	0	0	0	0	0	0	0	0	0	0	0	0	0	0	0	0	0.38	0	0
BHLHA15	0	0	0	0	0	0	0	0	0	0	0	0	0	0	0	0	0	0	0	0	0	0	0	0	0	0	0	0	0	0	0	0	0	0	0	0	0	0	0	0	0	0	0	0	0	0	0	0	0
BHLHA9	0	0	0	0	0	0	0	0	0	0	0	0	0	0	0	0	0	0	0	0	0	0	0	0	0	0	0	0	0	0	0	0	0	0	0	0	0	0	0	8.22	0	0	0	0	0	0	0	0	0
BHLHB9	0	0	0	0	0	0	14.72	5.43	0.13	0.15	2.66	2.29	0	1.7	28.31	14.21	0	29.84	0	6.49	3.03	15.79	21.36	0	7.34	3.6	24.89	7.03	0	5.58	0	0.16	1.48	6.09	1.78	0	0	25.11	12.66	0	0.4	0	0.37	3.65	0	0	2.52	1.47	3.06
BHLHE22	0	0	0	0	0	0	0	0	0	0	0	0	0	0	0	0	0	0	0	0	0	0	0	0	0	0	0	0	0	0	0	0	0	0	0	0	0	0	0	0	0	0	0	0	0	0	0	0	0
BHLHE23	0	0	0	0	0	0	0	0	0	0	0	0	0	0	0	0	0	0	0	0	0	0	0	0	0	0	0	0	0	0	0	0	0	0	0	0	0	3.66	0	0	0	0	0	0	0	0	0	0	0
BHLHE40	0	0	0	0	0	0	10.63	0	0	0	0	0	0	0.25	0	1.32	0	0	0	0	0	0	0	0	1.01	0	0	0	0	0	0	0	0	0	0.24	0	2.52	8.65	1.92	0	0	0	0	0	0	0	0	0	0
BHLHE40-AS1	0.44	0	3.5	1.82	1.48	1.68	1.33	0.41	1.85	0.99	1.76	1.83	2.31	2.25	0	0	0	0	1.63	0.42	0.97	1.51	0.91	0	0.38	0	0	0	0	2.7	0	1.01	0.75	0	0.22	0	0	1.71	1.11	0	0.69	5.37	0.66	0.73	0.52	0	0.75	0.83	0
BHLHE41	0	0	0	0	0	0	0	0	0	0	0	0	0	0	0	0	0	0	0	6.92	0	0	0	0	0	0	0	0	0	0	0	0	0	0	0.61	0	0	0	0	0	0	0	0	0.35	0	0	0	0	0
BHMG1	0	0	0	0	0	0	0	3.5	0	0	0	0	0	0	0	0	0	0	0	0	0	0	0	0	0	0	0	0	0	0	0	0.24	0	0	0	0	0	0	0	0	0	0	0	0	0	0	3	0	0
BHMT	0	0	0	0	0	0	0	0	0	0	0	0.34	0	0	0	0	0	0	1.46	0.92	0	0	0	0	0	0	0	0	0	0	0	0	0	0	0	0	0	0	0	0	0	0	0	0	0	0	0	0	0
BHMT2	1	0.82	9.51	20.92	0.86	5.45	0	0	0.45	1.9	3.17	1.24	0.68	1.83	3.76	1.68	5.65	0	3.07	1.52	4.02	0.84	0	0	3.37	1.24	0	3.65	0	0	0	1.12	4.4	0	1.85	0	0	4.6	2.31	2.67	0.43	1.7	1.1	0.77	0.22	0	0	2.18	2.83
BICC1	0	0	0	0	0	0	0	0	0	0	0	0	0	0	0	0	0	0	0	0	0.68	0	0.36	0	0	0	0	0	0	1.46	0	0	0	0	0	0	0	0	0	0	0.15	0	0	0	0	0	0	0	0
BICD1	0	10.6	0.22	0.39	0	0	0.1	0.29	6.87	0.73	0	6.41	123.78	26.72	0	15.86	11.92	3.31	40	11.45	5.67	0.33	0.56	9.37	2.79	8.66	4.28	8.46	8.12	6.71	0	9.69	14.26	27.22	3.46	20.5	2.32	0	6.94	0	0.49	0	1.55	5.32	0	0	1.39	3.26	0.71
BICD2	0.13	57.67	0	0	12.03	0	0.48	9.38	0	0.13	0.14	5.36	0	3.85	3.94	0	0	11.72	10.3	12.49	4.84	0.12	1.51	0	3.3	8.26	3.26	12.97	15.21	10.54	16.16	8.81	0.12	0	3.79	0	0	31.3	10.54	4.74	5.27	4.71	1.72	2.4	46.57	47.47	8.86	0.32	25.62
BID	0.58	371.55	143.11	0	118.82	141.75	80.56	63.35	68.52	188.58	32.11	26.03	57.34	14.43	7.63	73.83	177.83	23.17	61.6	50.62	59.75	116.94	31.89	44.1	34.71	71.66	60.3	69.32	56.04	83.62	49.88	17.02	28.74	389.24	30.96	0	8.03	13.81	72.9	65.67	25.57	20.73	53.37	23.99	159.39	46.81	22.33	46.8	17.78
BIK	0	0	0	0	0	0	0.34	1.05	0	0	65.72	1.83	140.59	0	0	4.37	160.02	17.79	0	0	9.77	0	0	0	7.78	3.88	0	5.5	0	0	0	0	0	0	0.63	0	0	0	88.73	0	17.58	0	18.24	0	0	0	0	0	0
BIN1	0	23.91	0	0	0	0.49	7.76	5.5	0	0	0	5.21	22.59	15.54	30.43	5.73	0	2.59	0.28	8.96	10.38	0	3.81	0	0	10.4	3.34	4.81	0	2.86	0	0	9.54	2.83	6.47	0	0	10.71	3.46	2.39	7.3	0	3.12	4.39	0	0	1.74	0	3.33
BIN2	0	0	0	0	0	0	0	0	0	0	0	0	0	0	11.18	0	0	0	0	0	0	0	0	0	0	0	0	0	0	0	0	0	0	0	0	0	0	0	2.04	0	0	0	0	0	0	0	0	0	0
BIN3	0	0.28	0	0	0	0.57	9.87	0	33.7	0	0	5.07	0	2.86	17.5	0	116.08	23.85	191.11	7.49	2.86	0	22.99	16.87	29.6	5.85	11.54	17.99	17.54	9.88	19.08	0.71	14.7	100.73	16.01	0	4.18	12.32	16.73	54.25	12.37	38.34	10.76	1.92	81.29	0	13.03	16.84	8.9
BIN3-IT1	0.67	0	0	15.91	0	4.49	0.73	0	0	0	0.29	0	0.16	0	0	0	0	0	4.53	1.25	0.72	0	0.56	0	0.57	0	0	0	0	0	0	1.62	0	0.42	0.82	0	0	0	0	0	0	0	0.54	0	0.27	0	0	0	0.36
BIRC2	0	36.49	0	0	0.23	0	5.97	21.5	0	0	0.55	29.22	48.5	4.31	23.09	7.14	0	25.3	0	24.18	37.09	0	47.63	32.38	31.42	19.15	14.28	20.58	32.19	18.69	0	34.51	0.6	1.12	21.16	30.96	19.23	3.94	25.23	26.52	6.51	23	2.18	10.16	0	42.98	3.85	9.24	13.11
BIRC3	0	0	0	0	0	0	0	0	0	0	0	0	0	0	0	0	0	0	0	0	0	0	0	0	0	0	0	0	0	0	0	0	0	0	0.1	0	0	0	0	0	0	0	0	0	0	0	0	0	0
BIRC5	154.54	141.88	173.76	0.51	20.69	157.44	114.83	59.79	165.15	46.01	97.08	104.5	39.35	73.09	51.08	50.46	70.17	103.81	111.99	60.78	64.11	82.64	73.44	49.23	74.43	84.16	75.01	40.59	71.23	103.98	39.85	29.88	55.93	18.02	117.49	98.38	42.51	48.6	65.46	62.96	90.95	75.1	83.64	109.07	94.62	78.03	58.88	67.48	141.11
BIRC6	0	7.38	0	0.08	0.28	101.7	3.48	14.65	0	0	8.66	12.87	12.99	5.67	12.06	8.58	13.95	2.4	0.04	4.77	20.87	22.44	9.56	5.81	5.39	13.66	3.09	10.33	8.39	0.76	19.72	1.51	7.16	0.02	3.01	4.64	0.96	9.9	7.96	1.73	3.3	12.66	14.2	0.77	3.05	0	10.36	10.96	8.38
BIRC6-AS2	0	0	0	0	0	0	0.66	0	0	0	0	0	0	0	0	0	0	0	0	0	0	0	1.83	0	0	0	0	0	0	0	0	0	0	0	0.26	0	0	0	0	0	0	0	0	0.78	0	0	0	0	0
BIRC7	0	0	0	0	0	0	0	0	0	0	0	0	0	0	0	0	0	0	0	0	0	0	0	0	0	0	0	0	0	0	0	0	0	0	0	0	0	0	0	0	0	0	0	0	0	0	0	0	0
BIRC8	0	0	0	0	0	0	0	0	0	0	0	0	0	0	0	0	0	0	0	0	0	0	0	0	0	0	0	0	0	0	0	0	0	0	0	0	0	0	0	0	0	0	0	0	0	51.06	0	0	0
BISPR	0.82	0.48	1.27	8.06	2.14	1.07	0.36	18.82	5.48	3.29	1.37	1.94	2.83	0	0	4.21	1.6	0	0.81	0.56	3.41	1.4	0	0	3.48	0	0.25	6	0	0	0	1.18	1.77	0.69	1.22	0	0	0	2.27	0	3.37	0	1.58	0.24	4.03	0	1.2	0	1.77
BIVM	3.64	0.74	0.72	0.3	0.35	93.08	0.11	9.28	0.18	0.21	41.75	10.05	25.15	0.25	5.04	16.48	0	7.03	3.74	3.25	0.79	0.16	21.09	0	0	11.61	11.12	8.97	7.7	0.66	10.9	10.64	12.57	0.45	4.34	0	0	0	4.72	4.36	10.81	6.82	8.22	1.77	0	31.96	1.81	0.18	2.31
BIVM-ERCC5	0	0	0	0	0	85.05	0	0	0	0	0	0	0	0	0	0	0	0	0	1.45	0	0	11.52	0	0	8.67	0	2.07	4.61	0	0	0	1.79	0	0	0	0	0	5.47	0	2.85	0	0	1.18	0	0	0	0	0
BLACAT1	0	0	0	0	0	0	0	0.37	0	0	0	0.65	14.4	0	15.32	12.3	0	0	0	1.09	1.72	0	0	0	3.13	1.37	0	0	2.05	0	0	21.2	0.43	0	1.27	0	0	0	5.02	0	2.17	0	0	0.84	0	0	0	0	0
BLACE	0	1.05	0	0	0	0	0.43	0	0	0	0	0	0	0	0	0	0	0	0	0	0	0.23	0	0	0	0	0	0	0	0	0	0.27	0	0	0.3	0	0	0	0	0	0.33	0	0	0	0	0	0	0	0
BLCAP	86.02	1.25	225.13	0	0	0	38.4	156.47	0	1.66	7.8	46.44	86.45	77.69	11.88	47.68	157.39	37.77	0	85.26	73.52	0.81	101.1	74.92	2.53	58.21	104.44	71.88	42.31	32.79	69.04	93.6	34.65	91.74	51.1	200.89	7.56	79.86	55.2	79.09	56.32	92.48	103.53	42.44	35.25	101.4	69.19	73.5	95.32
BLID	0	0	0	0	0	0	0	0	0	0	0	0	0	0	0	0	0	0	0	0	0	0	0	0	0	0	0	0	0	0	0	0	0	0	0	0	0	0	0	0	0	0	0	0	0	0	0	0	0
BLK	0	0	0	0	0	0	0	0	0	0	0	0	0	0	0	0	0	0	0	0	0	0	0	0	0	0	0	0	0	0	0	0	0	0	0	0	0	0	0	0	0	0	0	0	0	0	0	0	0
BLM	0.25	0	44.64	0	8.79	0	1.24	35.97	3.35	0.13	10	33.03	0.1	16.49	15.34	14.02	0	24.76	0.44	47.73	37.89	43.27	44.56	29.49	30.09	9	21.49	38.05	48.21	16.65	0	22.59	10.45	0	22.36	26.47	1.83	3.59	35.12	0	22.99	22	13.52	9.45	0	0	20.39	71.85	9.85
BLMH	0	0.2	0.29	0	28.19	0	31.15	67.42	215.15	0	19.73	47.66	0	73.43	0	1.59	0	71.1	0.24	76.93	26.32	0	40.35	36.57	1.21	33.81	8.34	31	31.68	25.39	110.28	33.71	20.65	20.11	22.46	14.59	3.02	51.92	28.21	15.25	57.8	46.76	34.86	14.72	11.87	40.49	23.18	31.59	17.77
BLNK	0	0	0	0	0	0	0	0	0	0	0	0	0	0	0	0	0	0	0	0	12.43	0	0	0	0	0	0	0	0	0	0	0	0	0	0	0	0	0	0	0	0	0	0	0	0	0	0	0	0
BLOC1S1	240.06	960.83	175.8	0	0	549.09	488.25	199.45	368.65	166.44	299.15	136.59	104	70.73	208.17	82.09	279.96	131.74	656.64	199.64	43.29	278.46	160.93	66.51	117.41	39.41	111.53	119.3	70.73	182.47	233.9	217.98	151.98	506.23	199.33	68.6	0	140.98	135.09	197.27	116.07	188.18	108.85	29.26	104.09	0	105.59	97.9	123.97
BLOC1S1-RDH5	0	0	0	0	0	0	0	0	0	0	0	0	0	0	0	0	0	0	0	0	0	0	0	0	0	0	0	6.5	0	4.65	0	0	0	0	0	0	0	0	0	0	0	0	0.91	0	0	0	0	0	1
BLOC1S2	1.39	1.1	4.02	2.56	12.77	129.97	113.28	11.8	120.72	112.08	83.92	79.5	377.24	54.77	30.78	40.36	52.84	56.1	65.7	28.93	36.9	34.37	46.32	23.45	22.74	61.32	50.2	45.26	65	34.5	13.26	13.61	5.16	76.46	35.48	70.18	3.21	78.21	54.58	64.06	37.78	79.2	70.22	23.26	219.16	0	62.29	22.21	29.49
BLOC1S3	1.03	0.37	0	0.8	0	40.18	0.07	1.78	0.06	0	4.56	1.97	1.12	9.08	0	4.5	0.63	0	0.79	2.55	1.14	0.86	3.06	0	0.76	2.75	5.44	0.98	8.24	4.62	16.4	1.11	2.56	0.09	1.65	0	0	3.42	3.48	6.37	1.57	1.69	0.56	0.42	0.88	0	2.25	0.95	0.46
BLOC1S4	0.4	73.82	28.62	0	3.03	0	30.15	5.7	29.35	0	3.99	25.48	0	2.45	31.53	65.93	0	10.74	2.77	22.14	9.34	67.47	23.01	40.52	11.4	28.1	41.59	41.55	42.12	10.55	0	33.36	86.28	47.1	16.86	0	0	4.93	20.09	0	33.96	2.88	37.57	0.93	18.09	67.3	32.5	13.01	16.8
BLOC1S5	0	0	0	1.55	256.3	0	0.12	33.45	0	0.72	0	12.6	74.73	15.18	0	4.72	0	23.85	0.51	0	41.1	113.53	0	0	0	10.27	0	5	16.79	1.65	13.69	0.51	13.26	17.15	5.7	0	0	46.18	32.77	10.53	10.69	30.95	0	0.23	1.65	0	28.27	14.86	0
BLOC1S5-TXNDC5	0	0	0	0	4.3	0	0	50.92	0	0	0	12.67	0	18.87	0	54.93	0	10.19	0	0	27.54	0	7.62	0	0	41.73	0	0	0	29.49	0	0	17.59	31.7	12.28	0	0	24.73	25.38	9.75	18.59	0	22.29	0	0.63	0	18.57	6.76	0
BLOC1S6	1.87	15.95	38.06	1.79	62.99	2.31	0.12	5.64	37.89	66.09	14.31	19.07	1.29	22.22	18.21	11.17	58.55	15.23	4.1	5.09	37.09	0.15	28.59	15.58	14.72	38.89	22.84	25.54	15.33	18.77	8.81	28.82	16.23	10.82	13.21	23.81	0	26.03	17.44	31.79	14.24	52.38	47.28	12.34	0.11	77.65	16.22	41.85	16.04
BLVRA	0	2.93	0	1.21	0	281.46	133.6	109.28	2.85	0	160.44	94.46	51.51	72.52	53.35	160.67	1.78	31.17	73.99	130.6	37.07	0.46	40.06	29.39	84.67	74.72	33.51	40.98	52.43	109.04	66.47	60.8	25.97	0	88.17	140.65	50.97	32.18	63.11	47.26	100.85	58.45	6.25	59.45	209.81	0	25.32	59.71	88.97
BLVRB	0.75	0.63	0	656.76	0	0	192.83	11.74	0	0	0	26.72	103.08	102.74	19.49	29.35	0	39.86	0.74	20.17	49.23	150.9	86.6	0	1.24	60.8	51.43	55.49	71.63	68.5	0	9.52	30.44	15.23	31.45	44.97	0	0	28.4	60.43	33.47	42.71	55.07	22.95	101.23	0	0	0	18.89
BLZF1	3.21	0	0.58	1.12	1.16	0.9	84.68	0.42	0	0	34.67	3.08	1.45	21.3	35.36	0	0.14	30.61	1.88	2.23	5.93	0.97	1.32	13.38	6.8	18.56	6.12	15.25	17.66	12.57	15.13	1.51	0.61	12.54	9.94	16.01	9.9	0	9.83	0	12	11.4	0.63	0.23	0	0	12.05	0	19.6
BMF	0	0	0	0	0	0	0	70.99	0	0	0	0	0	1.47	0	0	0	0	0	9.13	0	0	2.72	6.99	0	3.23	11.16	8.03	7.27	3.64	7.9	8.94	5.32	10.86	3.09	0	0	3.29	4.29	2.5	1.95	0	0	0.2	0	0	0	12.75	3.69
BMI1	0	0	0	0	0	0	0	0	0	0	0	0	0	0	0	0	0	0	0	0	0	0	0	0	0	0	0	0	0	0	0	0	0	0	0	0	0	20.74	0	0	0	0	4.24	0	0	0	0	0	0
BMP1	0	0	0	0	0	0	0	1.06	0	0	0	1.76	0	1.62	0	0	0	0	0	6.89	0	0	0	8.03	0	0	0	0	0	0	0	1.19	0	0	0.04	0	0	0	1.06	2.87	2.07	0	0	0.8	0.73	0	0	0.27	0
BMP10	0	0	0	0	0	0	0	0	0	0	0	0	0	0	0	0	0	0	0	0	0	0	0	0	0	0	4.51	0	0	0	0	0	0	0	0	0	0	0	0	0	0	0	0	0	0	0	0	0	0
BMP15	0	0	0	0	0	0	0	0	0	0	0	0	0	0	0	0	0	0	0	0	0	0	0	0	0	0	0	0	0	0	0	0	0	0	0	0	0	0	0	0	0	0	0	0	0	0	0	0	0
BMP2	0	0	0	349.87	0	0	0.2	0	0	0	0	0	0.15	0	0	0	15.77	0	0	0	1.9	0	0	0	0	0	2.23	0	0	0	0	0	0	0	0.69	0	0	0	0.92	0	0	0	3.93	0	0.32	0	1.45	2.56	0
BMP2K	0	0.27	6.38	0	63.34	0	1.55	0	124.4	0	0	1.99	0	2.52	6.28	5.25	0	0	0	0	5.9	0	0	0	0.8	0.93	0	2.85	6.96	8.93	26.21	0.17	0.14	0	1.75	13.87	0	10.81	11.23	10.35	0.42	19.76	0.19	13.17	0	0	0.34	1.1	2.26
BMP3	0.86	0	0.62	1.15	0	1.14	0.02	0.35	0	0.16	0	0.22	0.08	0.01	0	0	0.37	0	0.13	2.78	0.23	0	0	0	0	0	0	0	0	0	0	0	0.08	0	0.09	0	0	0	0.26	0	0.1	0	0.03	0	0	0	0	0.13	0
BMP4	0	0.6	0	0	0	0	17.35	9.57	0	0	0	0	0	0	0	0	0	0	0	0	3.93	0	0	0	0	0	0	0	0	12.9	0	0	0	4.15	1.55	0	0	0	1.7	0	4.36	0	1.7	0	117.25	0	0	10.67	28.54
BMP5	0	0	0	0	0	0	0	0	0	0	0	0	0	0	0	0	0	0	0	0	0	0	0	0	0	0	0	0	0	0	0	0	0	0	0	0	0	0	0	0	0	0	0	0	0	0	0	0	0
BMP6	0	0	0	0	0	0	0	0	0	0	0	0.96	0	0	0	0	0	0	0	0	0	0	0	0	0	0	0	3.34	8.7	0	0	0	0	0	0.05	0	0	0	0	0	0.26	0	0	0	0	0	5.92	0	0
BMP7	11.52	0.91	0.96	2.25	0	31.67	22.09	17.18	104.55	0	21.88	14.35	0.99	12.1	14.56	2.16	0.22	13.56	0.28	6.42	2.79	2.17	12.08	0	5.42	18.58	5.25	8.57	13.86	10.56	0	6.88	14.04	0	2.9	0	37.45	7.59	9.41	9.18	7.4	16.39	7.06	11.33	0	25.3	4.66	5.77	16.41
BMP7-AS1	0	0	0	0	0	0	0	0	0	0	0	0	0	0	0	0	0	0	0	0	0	0	0	0	0	0	0	0	0	0	0	0	0	0	0	0	0	0	0	0	0	0	0	0	0	0	0	0	0
BMP8A	0.86	0.41	1.97	0	0	0.23	1.02	0.73	0.12	0.32	0.37	1.21	1.81	1.43	0	0	0.82	0	0.55	0.61	2.61	0.7	0.54	0	0.37	0.63	0	0	0.93	0	0	2.03	0.41	0.05	0.34	0	0	1	1.24	0	0.16	1.55	0.71	0	0	0	0.35	0.48	0.4
BMP8B	0.16	0	0	0	0.14	0	0.25	0	0	0.36	0	0.47	0	0.2	0	0	0	0	0.88	0	0	0	0.27	0	0.27	0	0	0	0	0	0	0.42	0	0.08	0.36	0	0	10.43	0	0	0.07	0	0	0.12	1.31	0	0.73	0	0
BMPER	0	0	0	0	0	0	0	0	0	0	0	0	0	0	0	0	0	0	0	0.11	0	0	0	0	0	0	0	0	0	0	0	0	0	0	0	0	0	0	0	0	0	0	0	0	0	0	0	0	0
BMPR1A	5.91	17.26	18.73	0.35	0	0	10.03	0	0	0.17	0	45.1	0.13	52.86	11.03	47.59	0	70.64	4.68	37.76	50.32	14.2	13.25	8.5	24.21	64.85	42.66	45.33	41.25	26.01	19.23	30.15	16.28	27.07	21.63	30.52	0	21.73	71.47	33.42	21.6	4.83	37.17	11.71	0	56.48	91.43	35.98	4.49
BMPR1B	0	0	0	0	0	0	0.06	0	0	0	0	0	0	0	0	0	0.13	4.01	0	0	1.24	0	0.18	0	0	0.66	0	0	2.95	0	0	0.12	0	0	0	0	0	0	0.78	0	0	2.42	0	0	0	0	0	0	0
BMPR1B-AS1	0	0	0	0	0	0	0	0	0	0	0	0	0	0	0	0	0	0	0	0	0	0	0	0	0	0	0	0	0	0	0	0	0	0	0	0	0	0	0	0	0	0	0	7.25	0	0	0	0	0
BMPR2	0	0.1	0	0	0	0	0	8.45	0.09	0.27	0.05	3.66	0.12	19.35	26.3	1.33	0	6.24	0.16	3.12	6.58	0	1.42	7.57	2.95	4.67	4.03	13.65	6.56	0.82	8.56	6.72	0.5	0	4.57	3.02	0	34.08	21.49	0.49	3.15	1.08	14.72	3.14	0	0	0.07	1.15	6.16
BMS1	4.65	9.71	25.86	159.85	0	4.11	37.22	21.84	27.59	15.93	11.36	30.57	17.21	10.93	23.6	18.79	0	14.07	24.88	37.98	14.95	10.93	27.4	23.13	24.28	26.24	4.31	18.85	16.43	21.43	12.86	22.3	19.9	24.71	25.16	18.15	38.39	19.64	15.97	34.98	14.77	5.58	11.96	30.03	0.06	12.6	15.77	30.01	36.22
BMS1P17	4.77	4.11	3.68	7.93	0.4	13.75	1.19	0	2.07	2.5	2.94	1.78	3.92	1.63	0	0	0	0	7.59	1.25	0.54	0	0	0	0.98	0	0	0	0	0	0	0.95	4.41	0	0.69	0	5.58	6.23	0.91	8.02	1.71	0	0.95	0.26	0	0	1.37	0.92	0
BMS1P18	4.77	4.11	3.68	7.93	0.4	13.75	1.19	0	2.07	2.5	2.94	1.78	3.92	1.63	0	0	0	0	7.59	1.25	0.54	0	0	0	0.98	0	0	0	0	0	0	0.95	4.41	0	0.69	0	5.58	6.23	0.91	8.02	1.71	0	0.95	0.26	0	0	1.37	0.92	0
BMS1P20	22.85	0	0	0	3.3	0	5.37	1.28	0	3.45	18.2	3.04	30.52	5.82	48.1	7.35	0	8.2	0	2.95	8.69	0	3.68	24.38	14.49	3.83	3.52	14.65	0	0	0	4.65	5.55	0	8.88	0	0	21.04	2.71	3.38	19.93	43.7	2.73	2.54	0	0	1.47	1.47	1.21
BMS1P21	0	0	0	0	0	0	0	0	0	0	0	0	0	0	0	0	0	0	0	0.82	0	0	0	0	0	0	18.09	0	0	0	0	0	0	0	4.3	0	0	4.72	0.68	0	0	0	0	0	0	0	0	0	0
BMS1P4	1.05	0.87	3.74	0	0.82	4.1	0.8	3.3	0.3	0	0.23	3.99	35.15	25.78	4.12	2.07	1.28	6.73	4.18	11.67	7	2.17	9.37	0	1.02	5.89	0	1.93	0	0	0	1.63	1.96	38.96	1.63	0	0	19.73	3.04	3.08	1.48	2.4	5.54	3.35	0.26	0	1.63	4.19	0
BMS1P5	1.27	0.39	1.85	12.11	0.65	3.46	0	1.31	0.35	4.3	1.72	11.53	17.06	5.28	0	45.37	0.7	17.15	2.55	1.7	19.37	0.34	9.64	10.56	1.22	0	0	12.12	1.82	1.02	8.24	13.94	6.5	0.05	5.34	11.74	4.03	0	2.04	0	6.13	13.52	1.66	2.52	0.33	0	26.73	1.22	0.63
BMS1P6	0	1.06	0.21	0	0	13.67	1.22	25.63	0.14	1.15	0.54	8.89	30.21	6.09	0	2.45	0	5.35	1.11	0	2.84	0	0.24	0	4.41	0	10.82	1.01	2.38	0	7.39	2.88	0	0	0.63	0	0	0	0	1.97	4.58	2.12	1.54	8.49	1.3	43.35	2.57	0.44	0.55
BMX	0	0	0	0	0	0	0	0	0	0	0	0	0	0	0	0	0	0	0	0	0	0	0	0	0	0	0	0	0	0	0	0	0	0	0	0	0	0	0	0	0	0	0	0	0	0	0	0	0
BNC1	0	0	0	0	0	0	0	0	0	0	0	0	0	0	0	11.25	0	0	0	0	0	0	0	0	0	0	0	0	0	0	0	0	0	0	0	0	0	0	2.2	0	0	0	0	0	0	0	0	0	0
BNC2	9.83	0.04	0	0.1	0	0.54	0.1	2.26	6.41	0	0.11	2	10.19	1.25	0.61	0.31	1.3	3.33	43.15	5.46	3.24	21.42	0.54	2.36	3	7.07	4.3	3.1	0.41	4.6	2.66	4.24	13.34	0.04	0.99	5.64	0	2.87	2.45	6.31	6.28	3.01	0	0.7	0	7.82	8.89	8.01	1.53
BNIP1	0	0	0	0	0	0	59.91	10.2	0	0	36.35	15.79	0	5.47	71.12	55.14	0	14.54	5.39	2.03	1.33	24.53	13.99	25.11	7.26	16.27	20.69	25.16	13.05	27.73	0	30.52	19.12	42.39	21.25	0	0	27.74	6.48	0	3.29	21.4	63.14	6.12	117.32	0	19.75	13.13	30.65
BNIP2	0	0	30.6	0	0	80.94	0	59.52	26.8	0	0.52	46.7	0.19	13.38	66.93	52.79	0	28.24	0	12.28	60.81	96.29	37.49	61.44	41.51	21.3	14.01	58.47	36.2	35.2	13.9	63.3	0.3	0	21.32	29.41	3.04	41.87	28.44	35.13	13.84	47.14	17.13	24.61	0.2	81.64	77.03	11.98	16.68
BNIP3	119.69	240.19	194.85	298.39	0.34	55.33	134.2	220.18	102.98	126.01	62.78	131.39	292.35	106.53	114.21	109.66	30.01	108.3	10.92	118.7	144.9	45.58	106.26	172.32	132.51	73.02	205.24	111.51	136.02	108.43	259.83	93.36	155.32	41.93	102.86	68.73	4.74	212.01	134.73	88.94	153.47	217.62	166.97	228.16	0.31	318	197.37	160.7	118.87
BNIP3L	97.14	0.73	0	86.73	135.09	0.59	12.08	106.83	65.85	30.98	82.14	63.19	40.04	67.4	25.07	99.53	5.19	7.77	0.35	14.47	36.45	0	23.1	8.79	36.38	10.16	32.07	24.51	25.89	20.02	9.94	34.13	15.85	76.9	33.37	21.03	6.53	22.46	41.5	4.71	29.93	62.43	50.89	50.3	54.9	58.38	10.7	28	29.16
BNIPL	53.22	0	1	13.89	0	14.65	0.64	1.6	0.89	0.88	1.33	0.49	5.2	6.41	17.96	0	1.54	2.21	8.42	9.2	3.05	0.58	0.63	0	0	0.74	0	0.78	0	0	0	0.8	2.65	0.47	1.49	0	14.81	0	0.61	8.49	0.26	0	1.2	0.42	0	0	0	2.72	0.26
BOC	0	0.28	0	0	0	0	0	0.22	0.56	0.33	0	0.36	0	0	0	0	0	0	63.91	18.91	0	0	0	0	0	0	0	8.24	0	13.08	0	0	0	27.47	0.2	0	0	0	3.95	0	0	0	0	0	0	0	5.47	0	0
BOD1	120.55	100.44	197.26	0	94.47	215.19	101.54	55.76	25.45	95.17	30.05	147.39	47.56	58.77	83.46	121.47	0.82	73.94	26.27	106.81	28.49	7.47	99.32	17.97	44.22	71.05	73.39	62.03	89.21	25.98	136.47	71.97	7.7	100.89	57	38.5	4.45	107.27	27.81	43.12	64.9	57.15	24.72	73.15	0.29	59.68	46.36	52.56	73.2
BOD1L1	36.14	3.85	0	0.12	0.05	36.13	13.73	20.86	36.91	0.4	4.25	5.93	0.04	7.9	20.99	8.65	17.66	29.12	17.51	32.09	12.62	0.1	7.97	8.67	24.41	12.36	5.27	5.22	22.54	14.86	9.81	14.4	26.43	4.55	10.91	13.83	1.43	4.22	10.92	7.75	7.8	13.14	13.53	6.9	1.36	0	15.03	8.32	1.6
BOD1L2	0	0	0	0	0	0	0	0	0	0	0	0	0	0	0	0	0	0	0	0	0	0	0.3	0	0	0	0	0	1.59	0	0	0	0	0	0	0	0	0	0	0	0	0	0	0	0	0	0	0	0
BOK	0	0	0	0	0	0	9.58	7.66	0	0	0	0.96	0	1.69	0	0	0	2.06	0	2.59	6.23	0	11.37	23.35	12.76	0	21.3	1.92	0	0	0	4.44	9.03	0	4.85	0	0	9.94	12.13	4.17	15.29	19.9	0	2.98	37.13	0	4.16	15.54	2.35
BOK-AS1	0	0	0	0	0	0	0	0	0	0	0	1.07	0	0	0	0	0	0	0	0	0	0	0	0	0	0	0	0	6.76	0	0	0	0	0	0.19	0	0	0	0	0	0	0	0	0	0	0	0	0	0
BOLA1	0	0	0	0	0	0	3.85	22.29	0	0	0	0	0	1.82	9.73	0	0	19.9	0	15.98	19.12	0	23.15	37.53	3.73	39.04	51.36	24.63	19.51	12.22	42.45	0	71.86	0	27.9	0	195.28	0	21.27	20.12	13.77	0	44.35	10.66	0	0	12.27	70.5	0
BOLA2	155.62	114.31	153.47	0	109.82	0.53	230.49	57.77	133.23	69.09	166.97	69.65	114.46	53.88	51.1	56.89	33.62	82.01	120.73	58.45	81.78	70.08	65.14	78.73	85.17	86.14	91.33	81.08	65.2	67.7	89.04	62.27	88.89	95.1	135.73	75.36	105.33	119.11	82.91	55.11	94.22	87.46	93.66	111.62	97.35	0	89.82	113.07	59.5
BOLA2B	155.62	114.31	153.47	0	109.82	0.53	230.49	57.77	133.23	69.09	166.97	69.65	114.46	53.88	51.1	56.89	33.62	82.01	120.73	58.45	81.78	70.08	65.14	78.73	85.17	86.14	91.33	81.08	65.2	67.7	89.04	62.27	88.89	95.1	135.73	75.36	105.33	119.11	82.91	55.11	94.22	87.46	93.66	111.62	97.35	0	89.82	113.07	59.5
BOLA3	290.84	759.63	359.52	0	1423.35	0	345.64	294.52	319.46	715.94	647.4	206.89	306.68	328.46	171.33	433.61	182.78	375.78	374.61	229.08	134.84	235.86	276.44	510.33	280.18	512.95	320.15	356.5	207.42	478.14	747.07	316.01	217.52	310.66	410.49	87.23	395.89	443.47	207.3	372.84	361	547.39	417.32	344.07	799.14	242.17	293.79	632.33	251.31
BOLA3-AS1	0	0.36	2.29	3.81	0.27	9.2	7.86	2.99	0.28	3.11	0.18	23.64	0.85	9.49	0	2.95	1.03	2.51	0.57	12.86	18.57	0.14	6.31	7.56	0.72	12.06	0	4.12	7.91	1.02	0	0.71	40.52	0.21	5.2	59.49	2.03	4.58	22.93	11.19	2.61	10.37	0.38	0.44	0.35	0	33.76	27.85	8
BOLL	0.43	0	0	0	0	0.41	0	0.21	0	0	0	0.38	0	0	0	0	0	0	0.12	0	0	0	0	0	0.09	0.91	0	0	0	0	0	0	0.18	0	0.11	0	2.1	0	0	0	0.26	0	0	0	0	0	9.37	0	0
BOP1	0	0.21	102	0	0.23	0.43	8.77	32.68	1.06	0	46.71	7.67	30.51	11.42	3.31	8.3	0	2.25	0	1.89	5.57	0.68	28.56	0	7.6	13.26	11.64	3.14	11.05	9.96	14.42	15.88	12.83	51.55	13.18	15.26	0	23.28	9.64	34.18	12.36	3.62	9.34	23.19	0	42.36	1.89	7.28	1.28
BORA	0	0	0	0	0	0	0	5.61	0	0	0	7.54	30.59	25.17	5.45	10.94	0	42.63	0	63.01	0	0	43.6	10.91	0	9.11	26.36	41.99	18.2	5.97	12.34	58.75	5.41	0	11.37	26.11	5.41	7.96	24.92	0	18.26	1.55	0.99	1.01	0	104.28	45	3.89	10.28
BPESC1	0	0	0	0	0	0	0	0	0	0	0	0	0	0	0	0	0	0	0	0	0	0	0	0	0	0	0	0	0	0	0	0	0	0	0	0	0	0	0	0	0	0	0	0	0	0	0	0	0
BPGM	0	81.14	0	0	0	0	26.01	64.46	0	0	0.74	14.24	40.49	36.79	4.53	4.25	0.4	58.71	0	3.23	6.36	27.95	79.43	17.48	13.89	6.06	3.99	76	18.17	30.72	0	16.24	26.17	0	16.18	20.92	4.33	27.65	38.8	15.62	36.63	12.42	14.46	9.93	0	0	27.29	0	21.09
BPHL	36.14	0.56	1.54	1.26	0.31	0	24.96	93.83	139.12	0.33	52.3	30.49	391.12	52.17	26	26.1	1.14	26.58	259.82	3.21	69.08	80.78	31.15	50.13	43.68	32.83	11.43	78.13	37.64	56.56	0	35.75	50.45	0	31.55	119.96	0	40.67	55.24	62.7	17.07	9.5	10.66	85.93	0	0	49.28	38.29	15.75
BPI	0	0	0	0	0	0	0	0	0	0	0	0	0	0	0	0	0	0	0	0	0	0	0	0	0	0	0	0	0	0	0	0	0	0	0	0	0	0	0	0	0	0	0	0	0	0	0	0	0
BPIFA1	0	0	0	0	0	0	0	0	0	0	0	0	0	0	0	0	0	0	0	0	0	0	0	0	0	0	0	0	0	0	0	0	0	0	0	0	0	0	0	0	0	0	0	0	0	0	0	0	0
BPIFA2	0	0	2.17	0	0	0	0	0	0	0	0	0	0	0	0	0	0	0	0	0	0	0	0	0	0	0	0	0	0	0	0	0	0	0	0	0	0	0	0	0	0	0	0	0	0	0	0	0	0
BPIFA3	0	0	0	0	0	0	0	0	0	0	0	0	0	0	0	0	0	0	0	0	0	0	0	0	0	0	0	0	0	0	0	0	0	0	0	0	0	0	0	0	0	0	0	0	0	0	0	0	0
BPIFA4P	0	0	0	0	0	0	0	0	0	0	0	0	0	0	0	0	0	0	0	0	0	0	0	0	0	0	0	0	0	0	0	0	0	0	0	0	0	0	0	0	0	0	0	0	0	0	0	0	0
BPIFB1	0	0	0	0	0	0	0	0	0	0	0	0	0	0	0	0	0	0	0	0	0	0	0	0	0	0	0	0	0	0	0	0	0	0	0	0	0	0	0	0	0	0	0	0	0	0	0	0	0
BPIFB2	0	0	0	0	0	0	0	0	0	0	0	0	0	0	0	0	0	0	0	0	0	0	0	0	0	0	0	0	0	0	0	0	0	0	0	0	0	0	0	0	0	0	0	0	0	0	0	0	0
BPIFB3	0	0	0	0	0	0	0	0	0	0	0	0	0	0	0	0	0	0	0	0	0	0	0	0	0	0	0	0	0	0	0	0	0	0	0	0	0	0	0	0	0	0	0	0	0	0	0	0	0
BPIFB4	0	0	0	0	0	0	0	0	0	0	0	0	0	0	0	0	0	0	0	0	0	0	0	0	0	0	0	0	0	0	0	0	0	0	0	0	0	0	0	0	0	0	0	0	0	0	0	0	0
BPIFB6	0	0	0	0	0	0	0	0	0	0	0	0	0	0	0	0	0	0	0	0	0	0	0	0	0	0	0	0	0	0	0	0	0	0	0	0	0	0	0	0	0	0	0	0	0	0	0	0	0
BPIFC	0	0	0	0	0	0	0	0	0	0	0	0	0	0	0	0	0	0	0	0	0	0	0	0	0	0	0	0	0	0	0	0	0	0	0	0	0	0	0	0	0	0	0	0	0	0	0	0	0
BPNT1	3.84	24.75	0	37.7	0.95	5.23	25.47	4.55	1.61	3.91	1.22	30.26	4.62	17.06	16.77	45.33	0.48	22.12	7.5	32.08	12.48	1.27	6.18	39.42	41.06	26.12	33.6	14.44	13.78	28.06	0	25.22	20.24	0.41	19.43	31.81	3.62	0	41.33	3.54	7.38	27.25	20.73	3.23	0.69	0	1.15	11.63	53.1
BPTF	48.91	61.3	101.38	0.12	62.67	180.39	54.43	15.4	40.72	11.43	53.28	21.37	26.59	19.73	47.78	30.86	167.08	37.99	69.48	27.81	23.04	36.73	39.97	30.7	45.72	59.19	20.4	35.52	26.24	40.38	25.25	32.53	31.05	29.98	25.2	23.38	14.52	19.79	27.62	11.53	25.75	29.35	29.94	23.25	42.69	18.54	25.79	28.94	26.24
BPY2	0	0	0	0	0	0	0	0	0	0	0	0	0	0	0	0	0	0	0	0	0	0	0	0	0	0	0	0	0	0	0	0	0	0	0	0	0	0	0	0	0	0	0	0	0	0	0	0	0
BPY2B	0	0	0	0	0	0	0	0	0	0	0	0	0	0	0	0	0	0	0	0	0	0	0	0	0	0	0	0	0	0	0	0	0	0	0	0	0	0	0	0	0	0	0	0	0	0	0	0	0
BPY2C	0	0	0	0	0	0	0	0	0	0	0	0	0	0	0	0	0	0	0	0	0	0	0	0	0	0	0	0	0	0	0	0	0	0	0	0	0	0	0	0	0	0	0	0	0	0	0	0	0
BRAF	0	0	0	0	0	0	0.21	9.49	0	0	0.22	1.43	0	10.38	0	0	0	7.4	0	0.19	0	0	3.06	0	3.81	0	0	1.72	9.07	0	0	7.73	0.39	0	0.59	0	0	0	3.96	5.61	2.74	1.49	12.12	0	0	0	0.62	2.74	0
BRAP	116.84	0	35.52	0	6.23	0	0.08	1.19	0	0.15	11.34	17.47	23.53	23.37	11.84	55.45	0.35	6.72	0	9.85	3.14	0.14	9.38	15.21	5.79	3.52	3.47	11.23	18.45	4.95	0	15.09	0	26.57	6.4	18.2	13.19	13.88	10.42	32.62	10.16	7.57	22.29	2.59	0	0	9.94	13.75	2.49
BRAT1	15.03	64.18	0	5.05	35.14	11.35	3.36	26.86	1.02	0	14.16	9.51	1.87	5.45	15.92	0	0.23	1.81	25.76	1.33	8.44	0	11.96	51.16	12.2	11.82	28	1.68	1.77	5.99	0	3.67	27.12	0	7.46	0	5.07	8.72	11.11	10.97	5.9	20.35	0.97	6.83	31.21	0	4.86	12.89	1.29
BRCA1	0.23	20.72	3.33	0	0	2.22	6.48	20.15	54.43	0	2.5	8.41	8.33	15.6	12.38	0	137.92	25.46	0.09	19.28	10.43	31.67	6.57	0	9.24	3.48	19.13	3.8	34.11	15	0	11.04	8.85	0	8.73	5.14	65.53	13.01	6.54	11.5	12.9	2.52	13.54	5.72	0	0	10.32	7.97	22.79
BRCA2	0.05	0	0.19	0.22	14.37	0	0.11	1.99	9.29	0	0	2.21	0	5.18	0	6.44	0	3.78	11.45	5.07	4.66	0	0.35	0	0.27	1.86	1.83	0.44	4.64	4.24	6.05	1.24	9.91	8.63	2.13	12.8	0.69	2.93	8.63	0	0	13.3	10.5	0.34	0.08	8.89	1.12	5.09	4.24
BRCAT107	0	0	0	0	0	0	0	0	0	0	0	0	0	0	0	0	0	0	0	0	0	0	0	0	0	0	0	0	0	0	0	0	0	0	0	0	0	0	0	0	0	0	0	0	0	0	0	0	0
BRCAT54	0	0	0	0	0	0	0	0	0	0	0	15.4	0	1.15	0	0	0	0	0	0	0	0	0	0	0	0	0	0	0	0	0	0	0	0	2.11	0	0	0	27.75	0	0.62	3.37	0	3.71	0	0	0	0.56	0
BRCC3	175.52	0.9	0.64	0.45	99.07	0.36	80.71	15.74	82.64	0.21	0	21.21	44.05	9.16	33.65	0	0.74	3.82	0	29.38	37.21	129.29	17.19	10.81	13.95	6.25	9.86	20.4	20.61	40.09	24.45	23.19	10.08	141.39	20.2	51.75	2.68	13.16	28.08	9.66	24.36	3.13	20.69	67.23	0.17	0	0.32	55.53	39.95
BRD1	0	0	0.17	0	0	0	0	2.66	28.75	0	0	0.78	19.38	19.08	1.84	17.39	0	6.28	0	10.78	7.24	0	1.61	7.11	1.41	0.82	0	2.33	0	3.7	0	5.07	3.93	31.06	3.65	0	0	7.78	8.05	28.74	6.89	0.95	13.21	1.51	0	0	3.77	2.03	0.84
BRD2	22.51	0.16	0.69	0.39	0	67.28	32.75	12.58	0.32	42.47	2.47	54.05	22.81	34.5	18.12	60.12	20.48	8.24	0.19	39.65	33.34	61.46	43.72	28.78	10.29	29.13	50.9	29.19	41.53	7.32	10.85	35.31	97.34	51.46	18.36	0	2.38	34.16	20.22	23.48	30.44	19.8	19.6	34.66	26	31.87	9.36	14.18	51.49
BRD3	8.84	59.1	21.46	0.23	0.68	128.37	51.43	7.84	0	0	16.56	13.96	0.08	15.26	45.63	13.7	0	16.26	31.5	22.1	12.71	2.7	4.08	16.29	8.81	10.56	7.43	14.49	17.27	11.31	18.42	26.99	9.06	0.06	14.65	19.49	4.04	3.8	7.87	17.46	16.38	12.54	9.89	32.05	0	0	14.15	12.53	9.41
BRD4	0	4.77	0.16	0.24	39.09	0	21.02	7.55	7.27	39.9	0.5	7.09	0.2	12.11	15.44	25.83	0.3	2.34	0	9.27	15.52	12.81	4.83	6.61	28.41	9.17	5.37	18.15	2.29	3.87	0	7.85	6.58	7.15	8.71	0	0	6.44	5.56	8.27	8.51	11.27	3.51	2.78	24.74	0	7.24	7.14	8.31
BRD7	64.71	41.97	5.46	1.1	0	0	122.84	33.13	4.24	2.63	15.14	69.65	57.86	38.63	90.37	36.64	12.19	35.58	0	58.78	27.66	15.74	44.83	67.1	68.88	29.47	30.61	61.64	55.8	19.22	45.53	50.14	82.83	18.36	62.76	32.11	9.97	58.79	59.55	43.16	51.67	26.69	53.92	59.28	0	44.58	27.51	58.31	46.21
BRD7P3	0	0	0	0	0	0	0	1.57	0	0	0	0	0	0	0	0	0	0	0	0.47	0	0	0	0	0	0	0	0	0	0	0	0	0	0	0.16	0	0	0	0	0	0	0	0	0.18	0	0	0	0	0
BRD8	25.05	100.89	0.25	0.43	37	174.64	56.41	62.61	78.58	7	9.69	25.18	7.1	69.41	77.82	0	193.27	14.8	48.39	21.06	10.67	6.62	30.15	10.47	34.14	19.13	25.96	29.52	39.91	14.14	23.68	1.97	10.79	11.48	17.67	24.76	2.56	23.76	23.54	0	58.66	25.69	8.07	16.4	0	0	15.44	30.09	54.91
BRD9	0	21.65	66.17	0.5	0.41	0	44.71	32.79	10.21	11.45	76.19	10.66	7.53	6.93	35.69	16.68	61.98	20.88	0.23	6.96	10.01	4.89	10.05	11.47	11.4	7.95	10.46	10.62	26.27	7.46	0	4.84	4.36	7.19	14.9	0	25.57	7.18	5.42	2.05	14.12	13.73	7.05	11.56	0	0	10.56	26.93	0.54
BRDT	2.83	0.14	0	0.4	0	0.31	0.04	0.17	0.16	0.16	0.65	0.07	0.13	0.71	0	0	0	0	0.37	0	0.05	0	0	0	0.53	0	0	0.67	0	0	0	0.34	0	0	0.08	0	4.49	0	0	0	0	0	0.41	0.26	0	0	0.06	0	0.21
BRDTP1	0	0	0	0	0	0	0	0	0	0	0	0	0	0	0	0	0	0	0	0	0	0	0	0	0	0	0	0	0	0	0	0	0	0	0	0	0	0	0	0	0	0	0	0	0	0	0	0	0
BRE	0	0.79	0	0	0.63	0	77.12	9.4	102.79	0	0.38	48.54	32.1	2.14	0	0	0.38	34.4	0	25.37	18.88	0.31	1.72	0	89.06	29.27	12.11	15.71	33.72	17.28	17.9	57.33	54.51	31.58	18.65	42.34	0	0	1.67	12.65	32.16	32.68	20.57	53.41	5.44	58.78	51.72	28.14	12.01
BREA2	10.59	0	0.92	5.14	0	2.66	0.81	8.75	0	1.4	0.54	5.09	1.68	2.86	12.06	0	0	5.46	5.25	0	2.53	6.21	2.16	0	3.38	0	0	3.93	0	2.09	0	2.58	1.02	0	1.29	0	172.82	0	3.87	0	4.76	0	3.68	0	0	0	6.31	0	4.15
BRE-AS1	0	0	0	0	0	0	0	0	0	0	0	0	0	0	0	0	0	0	0	0	0	0	0	0	0	0	0	0	0	0	0	0	0	0	0	0	0	0	0	0	0	0	0	0	0.32	0	0	0	0
BRF1	0	0	0	0	0	0	0	0	0.18	0	0	0	0	0.66	0	0	0	0	0	0	0.92	0	1.11	0	0	2.49	0	6.22	0	0	12.2	0	2.04	0	0.31	0	0	0	4.58	0	0	0	0	0.31	45.15	0	0	0	0
BRF2	4.32	0	0	0	0	0	30.47	2.43	0	24.05	0	23.8	0.47	0	0	30.35	251.03	5.5	0	6.9	0	0	3.03	0	1.03	7.19	7.09	3.68	5.39	0	0	63.66	26.52	94.93	1.86	0	0	0	9.49	0	12.22	0	0	0	0	0	0	7.01	0
BRI3	0	0	59.7	0	84.36	0	27.68	57.48	161.3	0	0	16.76	0.71	21.75	63.6	15.96	1.06	0	61.91	16.64	50.56	9.95	23.88	0	17.6	51.96	74.58	53.65	28.33	10.64	46.22	20.71	30.1	0	38.41	0	0	34.82	11.58	51.12	37.47	5.81	87.9	47.02	78.26	135.77	21.86	30.13	2.05
BRI3BP	0	0	0	0	0	0	32.21	28.56	0	0	0	9.25	7.37	10.8	0	16.67	0	8.77	0	3.05	8.87	0	0	0	0	0	16.97	26.44	16.59	5.33	0	1.5	0	0	5.82	0	0	6.04	11.67	16.95	31.07	3.52	12.81	0	0	0	11.79	10.61	10.09
BRICD5	1.84	1.47	3.82	0	0	0	0	0	0	0	0	2.31	0	0	0	0	0	0	0	0	0	0	1.02	0	0	0	0	0	0	0	0	0	0	0.34	0	0	0	3.76	0	0	1.06	0	0	0	0	0	0	0	0
BRINP1	16.45	0	0	0	0	0	4.85	0.3	0	0	3.69	0	49.49	0	7.5	0	0	1.7	0	0	0.23	0.17	0	0	0	0	15.39	0	0	0	0	0.2	0	0	0.14	0	0	1.17	1.82	1.72	1.26	1.37	4.33	0	0	0	4.58	0	0
BRINP2	0	0	0	0	0	0	0	0	0	0	0	0	0	0	0	0	0	0	0	0	0	0	0	0	0	0	0	0	0	0	0	0	0	0	0.51	0	0	0	0	0	0	0	0	0	0	0	0	0	0
BRINP3	0	0	0	0	0	0	0	0	0	0	0	0	0	0	0	0	0	0	0	0	0	0	0	0	0	0	0	0	0	0	0	0	0	0	0	0	0	0	0	0	0	0	0	0	0	0	0	0	0
BRIP1	21.71	0.91	0.35	9.08	0.83	6.59	1.46	8.21	0.54	8.57	1.33	7.76	1.84	4.26	13.27	7.83	0.46	2.07	10.14	9.6	11.02	4.43	0.97	11.87	4.34	9.85	12.02	4.14	8.84	8.49	10.3	5.41	3.04	0.84	6.55	4.48	0	1.49	14.26	21.59	9.91	7.69	0.66	2.82	0.14	0	7.69	12.33	4.86
BRIX1	291.1	510.35	58.15	0	1.32	0	289.36	120.02	645.27	467.86	80.72	167.33	334.91	161.24	141.38	412.85	466.54	271.55	10.72	54.57	69.12	475.46	156.01	49.56	134.56	186.12	90.42	162.6	90.16	161.29	56.04	174.7	88.49	568.21	102.88	118.59	36.83	195.98	138.08	150.52	120.72	91.53	264.69	99.25	833.85	0	71.4	227.99	80.96
BRK1	284.64	285.65	694.66	3.32	384.94	225.18	260.14	152.21	380.42	164.98	262.42	297.25	336.26	117.83	76.77	451.89	701.67	275.89	506.57	177.79	105.09	332.78	216.6	161.46	239.72	155.5	165.72	249.44	214.49	199.69	213.03	96.57	263.22	436.68	219.06	354.19	386.69	167	232.57	153.86	168.48	198.81	202.88	265.65	1.75	357.55	86.34	91.49	94.7
BRMS1	5.53	0	0	0	0	0	21.42	10.24	0.39	107.82	3.96	11.43	0.35	12.92	66.25	0	0	49.26	0	19.38	6.2	0.41	11.31	23.22	29.67	45.45	21.19	1.79	20.12	0	0	11.27	0	13.7	12.77	0	0	59.34	14.45	0	26.33	32.99	6.71	18.31	213.11	0	7.79	17.12	7.69
BRMS1L	0	0	0	0	0	0	18.91	2.24	0	0	0	9.49	11.49	15.05	0	14.02	0	12.69	56.48	0.44	2.9	2.13	2.72	0	15.45	9.68	2.73	22.57	4.15	8.57	0	18.69	11.6	0	9.79	14.31	0	0	13	2.14	7.21	3.4	0	5.78	0	0	0	0	0.3
BROX	1.63	0.45	35.81	1.17	0.15	1.82	1.46	33.26	1.18	91.42	0.24	69.06	175.09	16.32	2.16	15.44	0.06	59.49	147.21	20.55	32.07	5.69	23.45	24.69	13.89	17.94	107.31	21.03	5.42	8.85	14.89	0.37	2.78	26.65	27.19	9.21	2.57	16.32	24.96	12.57	36.93	2.5	30.64	27.98	0	27.83	16.17	26.93	31.8
BRPF1	0	0	0	0	0	0	0	0	21.34	0	0	1.07	0	0.47	0	0	0	0	0	0.24	2.68	0.81	2.53	13.01	0.65	11.28	4.45	3.74	0	0	0	0	4.47	0	2.25	0	0	0	2.46	12.79	2.21	0	0.46	6.35	43.39	0	3.48	0	5.89
BRPF3	0	0	0	0	0	0	6.72	5.39	0.17	0	17.84	6.66	0	0.61	0	37.01	0	0.9	0.1	8.27	2.96	0.81	5.6	15.23	1.18	0.59	8.11	5.83	19.35	0	0	11.57	0.81	0	3.73	0	0	9.88	1.92	28.12	5.72	5.77	0.36	7.28	0	0	2.26	2.05	8.29
BRS3	0	0	0	0	0	0	0	0	0	0	0	0	0	0	0	0	0	0	0	0	0	0	0	0	0	0	0	0	0	0	0	0	0	0	0	0	0	0	0	0	0	0	0	0	0	0	0	0	0
BRSK1	0	0	0	0	0	0	0	0	0	0	0	0	0.76	0	0	0	0	7.07	0	0.74	0.97	0	0	0	0.66	6.94	0	0	0	0	0	0	0	0	0	0	0	0	0	0	0	0	0	0	1.46	0	0	0.71	0
BRSK2	0	0	0	0	0	0	0.15	1.83	0.62	0	0	1.02	0	0	1.95	1.95	0	0	0	2.08	1.46	0	0	0	0.67	0.87	0	0	0	2.86	0	0	1.38	0	0.18	0	0	0	1.06	1.34	0.2	0	0	0.32	0	0	0	0	0
BRWD1	0	0.06	0	0.14	0	0.12	3.65	10.98	0	0	0	47.11	18	25.52	26.95	16.93	0	31.92	0	17.73	25.11	5.43	4.53	3.4	14.05	25.55	15.07	66.56	25.07	20	19.58	33.66	0.41	2.12	6.93	22.41	0	27.27	6.68	3.71	3.47	9.18	56.89	23.48	0	38.9	12.44	51.36	3.17
BRWD1-AS1	0	0	0	0	0	0	0	0	0	0	0	0	0	0	0	0	0	0	0	0	0	0	0	0	0	0	0	0	0	0	0	0	0	0	0	0	0	0	0	0	0	0	0	0	0	0	0	0	0
BRWD1-IT2	0	0	0	0	0	0	0	0	0	0	0	0	0	0	0	0	0	0	0	0	0	0	0	0	0	0	0	0	0	0	0	0	0	0	0.59	37.8	0	0	0	0	0	0	0	0	14.35	0	0	0	0
BRWD3	0.25	0.28	0.06	0.2	0.05	0.47	0.03	1	5.13	3.64	1.75	4.61	0	14.23	0	6.51	0	2.95	0.33	8.88	1.65	0.75	11.06	21.42	1.26	1.38	13.11	2.15	12.38	4.03	2.69	1.94	2.98	0	4.83	2.85	0.59	1.74	5.74	1.35	7.06	3.38	3.93	2.16	0	0	11.08	3.66	2.75
BSCL2	0.41	0	10.24	2.82	249.91	377.76	171.3	21.6	4.92	190.04	46.78	20.21	229.06	75.81	17.76	44.32	9.85	41.77	0	46.95	5.54	0.81	12.04	15.98	30.39	34.54	29.02	21.99	9.16	4.31	0	0	10.13	0	22.81	0	5.11	107.09	14.11	2.28	32.43	24.83	71.74	25.9	156.56	132.97	35.05	45.83	78.73
BSDC1	0	0.17	0	0	0	0.18	9.43	3.91	1.05	0	0	3.92	0.18	3.72	9.59	19.7	0	0	111.66	3.61	4.93	53.2	0.66	0	10.4	6.89	0	9.1	0	0.63	0	1.49	0	0	8.67	0	3.64	21.52	20.56	8.26	7.16	1.44	4.86	3.97	0	0	15.55	6.29	6.18
BSG	629.98	167.99	860.23	1001.5	609.47	693.12	421.03	880.6	909.64	529.05	564.98	342.5	143.76	638.28	683.77	600	307.55	217.19	1323.65	324.12	265.77	187.99	448.79	358.7	176.4	252.61	466.32	537.97	307.98	277.69	162.26	470.97	620.97	208.15	273.67	643.78	284.38	355.73	366.72	640.14	580.17	588.61	350.54	246.23	411.79	297.87	647.2	572.26	426.73
BSN	0	0	0	0	0	0	0	0	0	0	0	0.16	0.06	0	1.48	3.47	0.22	0.34	0	0.28	0	0	0	0	0.06	0	0	0.63	0.99	0	0	0	0	0	0.04	0	0	0	0	0	0	0	0	0	0	0	0	0.18	0
BSN-AS2	0.95	0	3.36	5.35	0	0	0.6	3.46	2.47	4.99	2.91	1.7	4.16	2.33	6.6	0	0.27	0	9.2	0.71	3.82	1.46	0.39	0	1.57	1.05	0	1.03	0	1.25	39.61	2.35	1.99	0.79	0.93	0	2.94	4.01	2.84	4.24	1.37	1.69	2.99	1	0	0	0.45	0.39	2
BSND	0	0	0	0	0	0	0	0	0	0	0	0	0	0	0	0	0	0	0	0	0	0	0	0	0	0	0	0	0	0	0	0	0	0	0	0	0	0	6.51	0	0	0	0	0	0	0	0	0	0
BSPH1	0	0	0	0	0	0	0	0	0	0	0	0	0	0	0	0	0	0	0	0	0	0	0	0	0	0	0	0	0	0	0	0	0	0	0	0	0	0	0	0	0	0	0	0	0	0	0	0	0
BSPRY	0	0	0	0	0	0	0	0	95.99	0	0.28	0.36	0	0	0	0	0	11.66	0	0	6.72	0	0	0	5.24	3.05	0	0	0	0	0	0.28	0	0	2.04	0	0	8.03	6.85	0	4.15	1.87	4.05	0	0.21	0	0.78	0	0.33
BST1	0	0	0	170.81	0	0	0.22	0	0	0	0	23.76	37.14	0	0	0	0.48	0	0	0	0	0	0	0	0	7.35	0	0	0	0	0	0	0.26	0	1.29	0	15.75	10.32	10.01	18.93	0	0	0	12.94	0	0	0	0	0
BST2	42.19	0	174.45	0	0	0	0	20.52	0	0	0.67	12.82	156.75	56.73	0	0	0	22.11	105.17	4.05	0	0.56	5.07	0	12.42	3.61	0	61.55	81.26	26.46	35.36	10.56	28.4	0	44	0	0	0	35.44	100.55	91.73	0	0	0	0	0	14.86	14.12	61.3
BSX	0	0	0	0	0	0	0	0	0	0	0	0	0	0	0	0	0	0	0	0	0	0	0	0	0	0	0	0	0	0	0	0	0	0	0	0	0	0	0	0	0	0	0	0	0	0	0	0	0
BTAF1	0	0	0	0	0.23	0	0.04	19.93	5.64	52.02	16.63	18.03	33.72	14.17	11.25	2.26	0	5.37	0	4.82	0.53	2.85	3.94	8.68	7.04	5.01	12.87	13.53	18.8	14.12	0	15.21	0	0	6.9	15.58	4.3	5.28	25.62	2.33	5.23	17.26	4.31	3.33	0.07	14.41	31.84	1.96	2.07
BTBD1	0	0	0	0	0	0	0	28.36	0	0	0	10.57	0	1.63	0	3.76	0	1.7	0	36.37	35.86	7.01	30.37	9.62	4.65	17.79	21.94	9.98	28.33	12.18	21.76	24.16	0.47	0	8.18	0	0	7.02	3.63	3.44	5.29	2.73	0	9.04	0	0	17.42	12.9	24.23
BTBD10	5.45	0.22	0	817.94	0	0	13.25	0.82	0	0	0	17.88	0	26.2	28.66	12.75	0	32.36	3.09	19.85	0.32	0	37.31	13.08	21.55	14.2	5.97	60.61	15.86	37.46	69.23	0.55	0.16	10.35	12.56	0	0	15.91	16.71	2.34	16.95	34.79	39.25	10.97	0.42	43.44	17.46	10.88	11.37
BTBD11	0.16	0	0	0	0	0	7.84	0	0	0	0	2.58	0	3.84	49.02	4.16	0	0	0	0	0.19	6.44	7.16	0	0	1.82	0	7.11	6.82	0	0	0	0	0	3.87	0	0	20.12	4.84	8.44	9.9	28.88	0	0	0	0	0	10.89	11.68
BTBD16	0	0	0	0	0	0	0	0	0	0	0	0	0	0	0	0	0	0	0	0	0	0	0	0	0	0	0	0	0	0	0	0	0	0	0	0	0	0	0	0	0	0	0	0	0	0	0	0	0
BTBD17	0	0	0	0.77	0	194.58	0	0	0	0	0	0	0	0	0	0	0	0	0	0	0	0	0	0	0	0	0	0	0	0	0	0	0	0	0	0	0	0	0	0	0	0	0	0	0	0	0	0	0
BTBD18	0	0	0	0	0	0	0	0	0	0	0	0	0	0	0	0	0	0	0	0	0	0	0	0	0	0	0	0	0	0	0	0	0	0	0	0	0	0	0	0	0	0	0	0	0	0	0	0	6.1
BTBD19	0	0	0	0	0	0	0	0	0	0	0	0	0	0	0	0	0	0	0	0	0	0	0	0	0	0	0	0	0	0	0	0	0	0	0.09	0	0	0	0	0	0	0	0	0	0	0	0	0	0
BTBD2	0	0	0	0	0	45.23	11.04	0.74	0	0	20.61	5.49	20.51	32.84	3.06	3.07	60.6	12.52	99.85	8.3	4.01	0.21	3.45	35.42	6.65	8.19	5.39	8.72	8.18	4.61	26.7	19.69	52.3	0	12.92	56.5	0	14.37	7.81	23.2	10.21	23.48	1.4	24.82	0	0	4.21	1.4	23.74
BTBD3	0.12	16.7	0	0	0	2.25	18.08	12.71	18.08	0	9.97	32.23	13.46	8.81	12.4	16.55	0	25.72	0	19.88	7.29	15.78	13.74	20.48	0.45	15.78	25.95	5.04	8.28	14.22	0	6.22	0.57	15.11	9.16	16.34	15.22	0	26.44	17.08	7.33	85.36	5.97	14.7	27.62	22.68	35.4	54.43	16.3
BTBD6	0	0	0	0	0	0	0	0	0	15.02	58.31	0	10.97	0	0	0	0	0	0	0	0.76	0	12.61	0	7.26	1.81	0	0	0	0	0	25.11	0	0	1.38	0	0	0	11.82	0	12.71	0	0	0	0	0	0	4.09	0
BTBD7	0	0	1.21	0.17	133.22	0	0.61	6.48	0	0	1.08	5.88	42.42	17.38	13.96	6.68	0.27	1.9	0	4.82	11.47	0	9.06	11.79	4.15	12.8	9.25	6.55	11.65	7.82	19.1	15.82	12.44	0	2.77	0	0	2.75	8.15	6.03	6.57	2.04	0	0.78	0.19	39.17	5.52	1.9	0.53
BTBD8	0	0	0	0	0	0	0	0	0	0	0	0	0	0	0	0	0	0	0	0	0	0	0	0	15.8	0	0	0	0	0	0	0	0	0.21	0.2	0	0	0	0	0	0	0	0	0	0	0	0	0	0
BTBD9	0.07	0.06	0.04	0.34	0.06	0.12	0.04	0.34	0.39	0	0.31	0.1	0.11	0.17	0	0	0	0	0.09	0.33	0.43	0.06	0	0	0.12	0	0	0	0	0.19	0	0.35	0.26	0.05	0.81	0	1.99	0	0.64	1.93	0.09	1.53	0.41	0.33	0	0	0.11	0.25	0.36
BTC	0	0	0	0	0	0	0	0	0	0	0	0	0	0	0	0	0	0	0	0.44	0	0	0	0	0	0	0	0	0	0	0	0	0	0	0	0	0	0	0	0	0	0	0	0	0	0	0	0	0
BTD	0	0	1.02	0	369.59	0	31.18	9.37	0	0	0	52.55	0	26.91	11.06	0	0	7.54	0	22.1	1.46	0	0	0	23.45	19.07	3.42	3.69	5.91	22.21	48.24	0	0	162.02	12.85	0	147.95	40.85	39.66	0	6.68	67.63	0	3.03	210.07	141.69	15.62	14.2	53.27
BTF3	1695.05	363.89	2312.55	9.1	215.65	513.32	1608.69	1590.35	2227.74	1196.78	1576.58	1213.97	657.99	1860.26	1747.02	1133.54	941.67	2618.9	1076.16	2029.08	1633.06	1303.91	1352.86	2380.97	520.03	2031.83	1170.29	3081.19	789.06	1823.4	2181.59	2362.7	1757.33	1333.95	1488.95	1816.29	1096.9	1526.96	1371.76	1277.72	3013.86	1463.9	2428.99	1332.18	454.65	2731.24	1196.15	1450.09	1171.37
BTF3L4	70.7	126.91	90.14	98.05	75.29	26	48.53	70.14	3.63	40.38	2.95	108.55	45.42	173.96	34.76	94.31	87.87	98.19	40.38	104.44	69.35	108.29	79.24	92.42	68.96	168	58.75	90.21	132.21	89.33	37.33	84.05	53.93	45.08	67.19	142.18	39.25	76.31	189.39	110.87	78.63	113.86	45.06	98.47	48.1	133.52	122.69	70.91	61.76
BTF3P11	0	0	0	0	0	0	0	0	0	0	0	0	0	0	0	0	0	0	0	0	0	0	0	0	0	0	0	0	0	0	0	0	0	0	0	0	0	0	0	0	0	0	0	0	0	0	0	0	0
BTG1	16.25	24.84	14.43	0.27	8.74	0	18.15	9	10.58	0	2.23	5.01	0.1	6.97	0	13.64	0.3	2.32	77.03	13.7	8.1	11.87	5.1	0	8.89	0.76	11.95	10.74	14.75	3.84	0	6.77	12.06	0	7.01	15.67	0	11.95	8.66	7.02	9.09	1.86	4.95	2.05	34.43	0	6.03	3.74	27.82
BTG2	0	0	0	0	0	0	0	0	0	0	0	0	0	0	0	0	0	0	0	0	0	0	0	0	0	0	0	0	0	0	0	0	0	0	0	0	0	0	0	0	0	0	0	0	0	0	0	0	0
BTG3	0	28.93	0	0	0	0	24.89	22.13	19.66	0	0.46	25.82	15.05	58.16	11.13	47.5	0	26.56	1.06	45.28	46.86	1.91	6.97	21.46	14.22	42.17	44.06	42.26	33.47	13.97	97.09	18.12	47.42	0.62	29.15	51.36	0	2.61	31.42	22.55	55.66	3.05	9.13	2.13	0.7	0	28.69	19.39	71.21
BTG4	0	0	0	0	0	0	0	0	0	0	0	0	0	0	0	0	0	0	0	0	0	0	0	0	0	0	0	0	0	0	0	0	0	0	0	0	0	0	0	0	0	0	0	0	0	0	0	0	0
BTK	0	0	0	0	0	0	0	0	0	0	0	0	0	0	0	0	0	0	0	0	0	0	0	0	0	0	0	0	0	0	0	0	0	0	0.83	16.5	0	0	0.65	0	0	0	0	0	0	0	0	6.37	0
BTLA	0.2	0	0	0	0	0	4.02	0	0	0	0	0	0	0	0	0	0	0	0	0	0	3.92	0	0	0	0	0	6.59	0	0	10.83	0.21	0	0	0	0	0	0	0	0	0	0	0.24	2.42	0	0	0	0	0
BTN1A1	0	0	0	0	0	0	0	0	0	0	0	0	0	0	0	0	0	0	0	0	0	0	0	0	0	0	0	0	0	4.23	0	0	0	0	0	0	0	0	0	0	0	0	0	0	0	0	0	0	0
BTN2A1	0	0	0	556.64	0	0	0.33	0	26.41	0	0	0	0	11.3	8.44	47.5	0.81	3.83	43.95	0.33	0	0	5.78	10.85	6.2	3.76	4.06	2.67	3.76	0	24.53	0	14.78	0	3.02	0	2.69	0	4.61	0	6.21	2.53	3.33	0	0	0	1.93	0	9.85
BTN2A2	96.12	0	0	0	0	0	0	0	0	0	0	14.56	0	6.81	0	0	0	0	0	3.64	3.03	0	0	0	1.63	0	0	0	7.42	1.36	0	0.74	0.86	0	0.76	0	0	23.34	1.35	0	12.88	0	13.56	0.15	0	0	0.31	1.11	0
BTN2A3P	0	0	0.3	0	0	0	0.18	0.38	0	1.25	0	0	0	0	0	9.72	0.91	0	0.25	0	0	0.22	2.43	0	0	0	0	0.9	0	8.92	0	0	0.15	0	0.35	0	0	0	3.53	0	0	0	0	0	0	0	0	0	0.37
BTN3A1	0.25	2.49	0.22	4.92	0	0	1.39	0.3	0	0	0	3.93	0	0.45	0	0	0	0	0.12	0	0	0	0	0	0	0	0	0	1.63	0.72	0	0	0.32	0.09	0.61	0	0	2.29	6.92	0	0.25	2.67	0	9.08	0.3	0	0.38	0	0
BTN3A2	0	0	0	0.72	0.66	0	0	0.38	0.18	1.1	0.14	2.11	0.67	0	0	0	0	0	2.59	0.02	0.48	0.38	0	0	0	9.4	11.98	2.68	0	0	0	0.65	0.44	0.12	1.24	0	0	0	0	0	0	0	0	0	0	0	10.42	5.17	0.71
BTN3A3	0	0	0	0	0	0	0	0	0	0	0	0	0	0	0	0	0	0	0	0	3.81	0	0	0	0	0	0	0	0	0	0	0	6.6	0	0	0	0	0	0	0	0.35	0	0	0	0	0	0	0	0
BTNL10	0	0	0	0	0	0	0	0	0	0	0	0	0	0	0	0	0	0	0	0	0	0	0	0	0	0	0	0	0	0	0	0	0	0	0	0	0	0	0	0	0	0	0	0	0	0	0	0	0
BTNL2	0	0	0	0	0	0	0	0	0	0	0	0	0	0	0	0	0	0	0	0	0	0	0	0	0	0	0	0	0	0	0	0	0	0	0	0	0	0	0	0	0	0	0	0	0	0	0	0	0
BTNL3	0	0	0	0	0	0	0	0	0	0	0	0	0	0	0	0	0	0	0	0	0	0	0	0	0	0	0	0	0	0	0	0	0	0	0	0	0	0	0	0	0	0	0	0	0	0	0	0	0
BTNL8	0	0	3.74	0	0	0	0	0	0	0	0	0.54	0	0	0	0	0	0	0.38	0.36	1.79	0	0	0	0.49	0	0	0	0	0	0	0	0	0	0	0	0	0	0	0	0.51	0	0	0	0	0	0	0	0
BTNL9	0	0	0	0.36	0	0	0	0	0.29	0	0	0.72	0.13	0	0	0	0	0	0	0	0	0	0	0	0	0	0	0	0	0	0	0	0	0	0.04	0	0	0	0	10.99	0	0	0	0	0	0	0	0	0
BTRC	11.82	0	0	0	0.09	0	0.1	8.53	65.64	0	9.35	0.97	0	18.99	3.93	0	0	7.99	1.79	6.07	3.17	0	1.63	10.1	3.78	5.73	1.15	9.07	2.58	0	0	10.46	3.83	0.05	3.78	0	0	1.22	4.22	0.9	3.7	17.62	9.03	1.5	0	0	0.15	12.36	0
BUB1	112.11	0.14	0	0	0.16	40.6	12.56	40.51	0	0.35	0	32.36	2.03	61.98	96.32	4.53	0.4	59.63	0.17	6.74	42.37	30.6	53.78	103.19	32.48	18.47	54.34	38.84	47.58	47.97	29.17	19.45	0.33	40.57	35.82	31.87	0	42.53	64.78	19.97	59.65	30.03	34.17	77.27	17	29.49	69.83	22.52	42.72
BUB1B	7.5	9.7	48.77	0.68	0	0	22.92	46.19	68.78	0.16	30.42	99.23	94.48	111.13	125.66	47.04	0.19	63.87	0	90.29	30.28	87.25	63.44	16.42	48.62	94.86	53.8	84.21	88.13	74.84	111.45	40.91	38.9	0	43.88	78.61	12.21	93.93	74.76	63.09	44.05	110.84	40.55	46.3	68.49	54.56	75.63	75.34	76.94
BUB3	298.26	430.31	270.97	25.98	506.05	998.97	320.81	124.06	1896.1	422.84	93.79	376.14	473.95	416.25	475.1	121.34	814.71	448.59	308.71	170.02	173.66	596.9	395.33	61.15	114.56	236.58	373.57	225.69	365.03	514.4	156.79	120.35	199.53	557.17	107.53	170.71	274.06	59.81	346.7	214.25	239.54	343.91	151.92	127.57	788.15	0	371.13	309.07	99.82
BUD13	32.24	0.23	2.48	0	431.02	0	30.88	12.42	0	0	0	6.84	0	26.19	10.94	16.57	0.32	12.22	25.19	5.52	19.41	0	11.41	17.28	2.33	20.19	0	13.84	17.05	8.71	0	0	0	0	12.01	20.68	0	2.1	4.12	0	7.37	12.28	3.68	2.28	0	0	12.32	16.33	9.07
BUD31	504.78	590.84	56.18	1.25	714.64	3.85	565.58	380.99	340.27	154.69	163.36	130.01	501.99	268.93	156.11	317.74	218.29	226.07	181.7	205.06	204.17	460.66	169.16	366.13	235.2	327.49	201.81	170.19	141.52	228.05	103.51	227.94	231	708.19	234.61	146.03	604.73	274.19	268.02	152.64	220.39	125.57	91.19	172.91	544.05	0	197.99	137.39	200.2
BVES	0.64	0.16	0	1.23	0	0.31	0.15	0.19	0.82	0	0.17	1.1	0.14	4.17	0	1.83	0.27	0	1.77	2.9	1.16	0.18	9.81	0	0.99	0	0	0	0	0.36	0	7.98	0	0	0.37	0	1.67	0.83	0.2	0	1.23	0.88	0.26	0.14	0.2	0	0	0	7.39
BVES-AS1	0	0	0	0	0	0	0	0	0	0	0	0	0	0	0	0	0	0	0	0	0	0	0	0	0	0	0	0	0	0	0	0	0	0	0	0	0	0	0	0	0	0	0	5.17	0	0	0	0	0
BYSL	0	0	0	0	0	0	8.66	0.49	0	0.31	37.59	1.28	97.15	11.34	28.37	2.03	0	13.81	0.31	2.31	15.54	0	18.26	15.62	25.87	18.06	10.69	24.35	16.24	19.32	17.67	2.31	1.34	18.99	7.45	18.7	0	5.7	32.47	22.33	4.5	4.44	0.37	4.88	0	0	23.21	16.35	1.18
BZRAP1	0	0	0	0	0	0	0	0	0	0	0	0	0	0.2	7.37	0	0	0	0	0	0	0	0	0	0	0	0	0	0	0	0	0	0	0	0	0	0	0	0	0	0.11	0	0	0	0	0	0	0	0
BZRAP1-AS1	0	15.39	0	0	0	0	0	0	0	0	0	0	0	0	0	0	0	0	0	0	0	0	0	0	0	0	0	0	0	0	0	0	0	0	0	0	0	0	0	0	0	0	0	0	0	0	0	0	0
BZW1	175.3	134.89	56.62	3.96	344.63	209.88	152.79	335.83	308.9	456.57	107.23	179.72	294.66	188.41	149.4	163.01	657.01	245.45	1.95	214.67	264.04	172.93	290.31	100.62	216.26	196.76	238.54	226.24	213.95	292.51	319.53	195.17	80.68	251.98	147.92	288.9	20.77	220.3	165.64	249.48	125.66	245.6	319.93	136.43	43.1	200.55	132.3	186.86	295.33
BZW2	38.61	103.26	0.86	0	0.64	0.6	125.72	88.06	104.1	80.83	27.14	124.45	16.43	123.9	191.73	157.22	0.38	174.94	86.12	187.35	189.37	110.34	188.14	67.1	101.38	127.5	68.86	176.13	119.59	102.64	265.58	89.23	91.41	155.05	86.16	180.64	0	114.55	65.18	192.8	115.22	60.52	69.88	103.88	24.31	119.36	158.31	80.96	159.46
C10orf10	0	0	0	0	0	0	0	0	0	0	0	0	0	0	0	0	0	0	0	0	0	0	0	0	0	0	0	0	0	0	0	0	0	0	0	0	0	0	0	0	0	0	0	0	0	0	0	0	0
C10orf105	0	0	0	0	0	0	0	0	0	0	0	0	0	0	0	0	0	0	0	0	0	0	0	0	0	0	0	0	0	0	0	0	0	0	0	0	0	0	0	0	0	0	0	0	0	0	0	0.15	0
C10orf107	0	0	0	0	0	0	0	0	0	0	0	0	0	0	0	0	0	0	0	0	0	0	0	0	0	0	0	0	0	0	0	0	0	0	0	0	0	0	0	0	0	0	0	0	0	0	0	0	0
C10orf11	0	0	0	0	0	0	0	0	0	0	0	0	0	0	0	0	0	0	0	0	0	0	0	0	0	0	0	0	0	0	0	0	0	0	0	0	0	0	0	0	0	0	0	0	0	0	0	0	0
C10orf111	3.34	1.52	0	0	0.32	0	0	1.91	0	2.18	3.03	0.54	0	0.55	0	2.37	0.76	0	0.36	0.55	0.16	0	0	0	0	0	0	0	0	0	0	3.58	0	1.78	0.45	0	0	0	0	3.38	0.53	2.59	0.35	0	0	0	0	0.46	0.53
C10orf113	0	0	0	0	0	0	0	0	0	0	0	0	0	0	0	7.45	0	0	0	0	0	0	0	0	0	0	0	0	0	0	0	0	0	0	0	0	0	0	0	0	0	0	0	0	0	0	0	0	0
C10orf12	0	0	0	0	0	0	2.01	0	0.11	0	9.91	0.74	0	0	0	0	0	0	0	0	0	0	0	0	6.92	0	0	0	3.51	2.63	15.26	4.98	0	0	1.58	0	0	7.39	1.59	0	0.35	0	0	0	0	0	0.2	0	0
C10orf120	0	0	0	0	0	0	0	0	0	0	0	0	0	0	0	0	0	0	0	0	0	0	0	0	0	0	0	0	0	0	0	0	0	0	0	0	0	0	0	0	0	0	0	0	0	0	0	0	0
C10orf126	0.84	0	0.34	5.93	0	1.03	0.3	1.73	0	0.28	0	0.79	1.13	2.09	0	1.41	0.33	0	0.57	1.1	5.18	0.73	0.47	0	1.8	0	0	0	0	0	0	0.47	3.08	0	0.76	0	7.16	0	0.68	0	0.76	0	2.05	0	0	0	0.39	5.75	0
C10orf128	0	0	0	0	0	0	0	0	0	0	0	0	0	0	0	0	0	0	0	0	0	0	0	0	0	0	0	0	0	0	0	0	0	0	0	0	0	0	0	0	0	0	0	0	0	0	0	0	0
C10orf131	0	0	0	0	0	0	0.28	0	0	7.38	0	4.41	0.82	0	0	0	0	0	0	0	3.26	0	0	0	0	0	0	2.21	0	0	0	0	0	0	3.15	0	0	0	0	0	0	0	0.64	0	0	0	0	0.64	0
C10orf142	0	0	0	0	0	0	0	0	0	0	0	0	0	0	0	0	0	0	0	0	2.08	0	0	0	0	0	0	0	0	0	0	0	0	0	0.13	0	0	0	0	0	0	0	0	4.47	0	0	0	0	0
C10orf2	0	48.41	199.59	0	0	1.18	13.12	22.35	0	0	0.37	3.33	57.9	8.36	61.29	1.11	0	7.02	0.34	2.33	0.21	2.72	4.85	0	11.42	6.88	1.94	4.31	21.24	18.24	0	0	2.19	2.46	10.25	10.16	0	1.03	7.76	0	24.38	2.86	17.88	5.7	85.52	0	5.74	21.95	48.14
C10orf25	0	0	1.77	0	0	0	2.1	0	0	0	0	6.89	0	0	0	0	0	0	0	0	7.28	0	0	0	0	0	0	0	0	18.12	0	16.37	0	0	0.33	0	0	2.42	1.41	0	4.61	0	0	0	0	119.36	0	1.09	0
C10orf32	1.64	7.77	27.67	13.74	1.43	1.46	17.56	34.11	2.66	80.74	19.83	11.96	5.61	1.08	6.19	0	181.12	5.52	5.52	10.69	7.97	4.52	1.35	12.79	6.91	7.31	0	2.3	3.78	27.29	43.17	1.33	0.81	0.4	8.9	0	7.02	20.12	4.7	26.97	6.78	30.4	1.27	5.56	0	0	2.06	10.9	0.62
C10orf32-ASMT	0	0	0	0	0	0	0	2.34	0	8.48	0	9.13	0	0	0	0	3.47	8.52	0	6.47	0	0	0	0	1.49	0.51	0	0	0	0	0	0	0	0	3.9	0	0	0	0	5.49	4.74	15.03	0	0	0	0	0	9.15	0
C10orf35	56.85	200.46	0	1.21	0	0.99	39.09	26.76	143.58	0	53.45	0	0	70.73	30.64	38.44	0	0	182.98	20.77	47.28	132.74	0	0	42.05	0	26.94	31.49	15.35	24.99	0	41.14	14.86	212.82	17.12	0	0	28.75	2.79	15.83	25.53	8.39	21.64	10.91	488.27	0	29.83	0	50.47
C10orf53	0	0	0	0	0	0	0	0	0	0	0	0	0	0	0	0	0	0	0	0	0	0	0	0	0	0	0	0	0	0	0	0	0	0	0	0	0	0	0	0	0	0	0	0	0	0	0	0	0
C10orf54	0	0	0	0	0	0	0	0	0	0	0	0	0	0	0	0	0	0	0	0	0	0	0	0	0	0	0	0	0	0	0	0	0	0	0	0	0	0	0	0	0	0	0	0	0	0	0	0	0
C10orf55	0	0	0	0	0	0	0	0	0	0	0	0	0	0	0	0	0	0	0	0	0	0	0	12.31	0	0	0	0	0	0	0	0	0	0	1.43	0	0	0	0	0	0	0	0	0	0	0	0	0	0
C10orf62	0	0	0	0	0	0	0	0	0	0	0	0	0	0	0	0	0	0	0	0	0	0	0	0	0	0	0	0	0	0	0	0	0	0	0	0	0	0	0	0	0	0	0	0	0	0	0	0	0
C10orf67	1.45	0	0	0.43	0	0	0.11	0	0	0	0	0	0	0.34	0	0	0	0	0	0.19	2.81	0	1.36	0	0	0	0	0	0	0	0	0	0.13	0	0	0	0	0	0	0	0.82	0	0.74	0	0	0	0	0.25	0
C10orf71	0	0	0	0	0	0	0	0	0	0	0	0	0	0	0	0	0	0	0	0	0	0	0	0	0	0	0	0	0	0	0	0	0	0	0	0	0	0	0	0	0	0	0.14	0	0	0	0	0	0
C10orf71-AS1	0	0	0	0	0	0	0	0	0	0	0	0	0	0	0	0	0	0	0	0	0	0	0	0	0	0	0	0	0	0	0	0	0	0	0	0	0	0	0	0	0	0	0	0	0	0	0	0	0
C10orf76	0.29	0.38	0	0.4	15.52	0.97	1.04	4.03	1.34	0	2.09	2.73	0.24	10.24	0	0.97	16.79	25.93	0.15	5.17	8.74	45.95	13.47	0	0.05	1.73	18.86	10.59	3.95	1.5	25.41	0.5	4.7	27.94	3.25	0	0	0	6.02	1.34	8.83	23.69	5.74	3.03	0.46	0	0.79	16.15	0
C10orf82	0	0	0	0	0	0	30.3	1	0	54.06	0.68	25.45	0	17.08	74.91	0	0	0	0	1.19	0	0.57	0	64.19	2.13	7.42	0	0	0	10.45	0	0	0	46.44	4.5	38.4	0	0	1.52	0	0.84	0	0	0.46	0	0	0	0	3.23
C10orf88	0	0	0	0	0	0	0	0	0	38.72	0	8.46	0	0	0	0	0	1.76	0	9.24	0	0	0	0	0	9.23	6.83	1.64	10.38	0	0	0.42	0	0	2.95	0	0	1.21	3.77	33.89	9.41	0	0.47	7.94	20.57	0	4.75	0.47	12.04
C10orf90	0	0	0	0	0	0	0	0	0	0	0	0	0	0	0	0	0	0	0	0	0	0	0	0	0	0	0	0	0	0	0	0	0	0	0	0	0	0	0	0	0	0	0	0	0	0	0	0	0
C10orf91	0	0	0	0	0	0	0	0	0	0	0	0	0	0	0	0	0	0	0	0	0	0	0	0	0	0	0	0	0	0	0	0	0	0	0	0	0	0	0	0	0	0	0	0	0	0	0	0	0
C10orf95	0	0	0	1.76	0	0	0.57	0	0	0.42	0.5	3.29	0	0	0	0	0	0	8.66	1.3	0	0	0	0	0	0	0	0	0	0	0	0	0	0.22	0.11	0	0	0	0	0	0.58	0	0	0.32	0	0	0	0	0
C10orf99	0	0	0	0	0	0	0	0	0	0	0	0	0	0	0	0	0	0	0	0	0	0	0	0	0	0	0	0	0	0	0	0	0	0	0	0	0	0	0	0	0	0	0	0	0	0	0	0	0
C11orf1	0	0	0	0	0.58	0	133.62	0	218.43	0	131.36	100.32	0.49	62.84	0	38.04	0	0	354.49	0.6	13.39	0	20.02	64.94	36.56	15.01	14.81	21.31	33.76	23.25	0	0	0	0.31	21.26	0	514.86	15.8	35.27	34.81	23.82	23.07	28.39	14.76	0	0	28.94	16.97	3.26
C11orf16	0	0	0	0	0	0	0	0	0	0	0	0	0	0	0	0	0	0	0	0	0	0	0	0	0	0	0	0	0	0	0	0	0	0	0	0	0	0	0	0	0	0	0	0	0	0	2.88	0	0
C11orf21	0	0	0	0	0	0	0	0	0	0	0	0	0	0	0	0	0	0	0	0	0	0	0	0	0	0	0	0	0	0	0	0	0	0	0	0	0	0	0	0	0	0	0	0	0	0	0	0	0
C11orf24	113.44	0	2.77	0	193.49	0	51.16	81.22	0	35.71	57.92	26.26	0	52.89	38.31	86.53	0.34	28.72	122.21	66.28	43.52	0	25.8	28.94	22.05	32.44	75.53	32.79	53.96	49.35	121.61	32.97	137.08	0	18.96	35.35	121.88	59.23	27.35	55.43	34.9	4.2	12.99	26.02	0	96.13	34.23	95.17	62.51
C11orf30	0	0	0	0	0	0	4.43	1.67	0	0.09	0	10.34	0	0.75	29.99	6.95	0.1	5.5	0	9.3	3.35	0	2.6	8.9	10.6	13.36	12.18	1.46	5.39	0.29	20.13	3.57	22.55	0	2.98	0	0	12.45	4.41	11.13	8.04	0	28.59	10.87	0	0	17.04	19.25	22.92
C11orf31	241.08	535.05	97.08	4.08	324.33	117.02	669.05	317.87	298.56	338.33	628.82	296.87	414.76	199.11	253.49	332.96	394.02	267.04	335.81	218.38	390.15	294.75	212.77	243.6	306.97	247.75	311.36	262.38	194.16	394.85	248.42	159.42	164.63	364.47	306.48	240.55	673.66	216.89	249.94	134.93	360.03	256.01	260.59	370.2	266.09	404.58	326.1	337.5	308.33
C11orf39	0	0	0	0	0	0	0	0	0	0	0	0	0	0	0	0	0	0	0	0	0	0	0	0	0	0	0	0	0	0	0	0	0	0	0.23	0	0	0	0	0	0	0	0	0	0	0	0	0	0
C11orf40	0	0	0	0	0	0	0	0	0	0	0	0	0	0	0	0	0	0	0	0	0	0	0	0	0	0	0	0	0	0	0	0	0	0	0	0	0	0	0	0	0	0	0	0	0	0	0	0	0
C11orf42	0	0	0	0	0	0	0	0	0	0	0	0	0	0	0	0	0	0	0	0	0	0	0	0	0	0	0	0	0	0	0	0	0	0	0	0	0	0	0	0	0	0	0	0	0	0	0	0	0
C11orf44	0.34	0	0	0	0	3.97	0.32	1.59	0	1.49	0.42	0.48	0.3	0.36	3.77	0	0	0	3.32	0.99	0.93	0	0.68	0	0.54	0	0	0.69	1.4	0	0	0.22	0.3	0	0.34	0	0	1.52	0.66	0	0.3	0	0.21	0.19	0	0	0.13	0.25	0.61
C11orf45	0	0	0	0	0	0	0	0	0	0	0	0	0	0	0	0	0	0	0	0	0	0	0	0	0	0	0	0	0	0	0	1.09	0	0	0	0	0	0	0	0	0	0	0	0	0	0	0	0	0
C11orf49	0	60.95	0	0	0	0	42.04	42	0	0	0	27.26	0	41.14	40.81	20.48	48.37	8.26	0	13.55	10.5	62.47	55.74	0	30.82	24.12	42.27	35.01	17.04	21.24	0	17.62	40.62	0	31.17	69.34	65.64	16.75	15.98	63.83	36.49	36.06	13.28	48.76	0	0	17.22	1.48	79.2
C11orf52	0	0	0	0	0	0	0	0	0	0	0	3.04	0	0	28.84	0	0	14.74	0	12.86	0	0	0	0	0.92	0	0	0	4.82	0	0	0	0	0	2.73	0	0	0	0	0	0.73	0	0	0	0	0	0	0	0
C11orf53	0	0	0	0	0	0	0	0	0	0	0	0	0	0	0	0	0	0	0	0	0	0	0	0	0	0	0	0	0	0	0	0	0	0	0	0	0	0	0	0	0	0	0	0	0	0	0	0	0
C11orf54	0.72	7.89	22.15	0	0	0	31.6	1.98	26.45	23.15	22.65	7.04	15.62	62.14	19.72	19.99	0.57	26.91	0	20.74	24.61	22.28	59.18	38.02	43.74	9.66	18.09	23.11	17.75	32.29	57.93	36.33	43.89	0.29	36.9	91.95	3.67	1.54	29.63	103.88	41.76	53.45	73.11	22.3	1.81	0	7.64	19.8	28.5
C11orf57	14.98	0.48	0	0	0.17	0	33.61	10.76	100.52	0	24.19	16.99	0	7.65	11.2	9.63	70.71	13.49	0	19.44	2	61.83	9.15	0	6.4	11.27	2.21	19.48	4.27	11.34	0	6.91	5.88	0	9.38	0	0	7.07	1.96	0	14.07	1.17	1.62	6.34	0	27.31	7.19	9.44	4.77
C11orf58	296.7	246.07	90.15	489.16	257.43	162.88	339.21	176.21	321.57	506.81	114.02	184.7	293.24	131.52	239.56	87.4	50.03	210.94	66.66	174.38	144.53	464.44	242.44	210.34	270.29	237.02	171.96	192.22	161.66	180.82	148.45	246.06	139.04	102.03	184.08	243.09	32.05	215.05	139.1	137.66	206.4	133.23	207.68	173.42	275.52	171.94	97.91	217.45	179.28
C11orf63	2.83	0	1.44	0	0.29	0	0.33	0.71	0.37	0.46	0	0.4	0	0.6	0	2	0	2.6	0.98	0.4	0.81	0	4.13	0	0.42	3.42	0	0	0	0	0	0	0.99	0.14	0.48	0	3.67	3.37	0	2.56	0	0	0	0	0	0	0	0.7	0.37
C11orf65	58.72	0	0	0	0	0	0	0	0	0	0	0	0	0	0	0	0	16.34	0	0	0	0	0	0	0	0	0	0	0	0	0	0	0	0	0	0	0	0	0	0	11.3	0	0	0	0	0	2.75	0	0
C11orf68	0	0	0	0	0	0	19.43	0	0	23.27	0.86	9.91	0	0	31.34	2.62	0	0	0	7.45	5.86	0	2.61	0	1.33	0	9.19	3.3	6.96	0	22.77	0	0	0	4.8	24.1	0	0	16.17	3.6	1.06	0	0	2	0.33	0	0.6	12.42	2.53
C11orf70	0	0.32	0.51	0.76	0	0	0	0.56	0	164.13	0.56	1.87	0	2.31	4.14	0	1.11	2.49	0	2.06	2.05	0	0	0	0.35	0	3.22	0	0	0	0	1.49	1.83	0	2.22	0	0	2.17	4.22	0	0	2.01	0	0	0.25	0	1.04	1.4	0.28
C11orf71	0	0.69	0	0	0	0.52	15.5	0	0	0	0	14.94	78.44	22.71	10.76	28.22	63.35	0	0	0	7.51	163.46	0.5	0	9.1	4.79	18.93	3.79	14.38	0	0	7.01	0	0	4.47	0	0	0	0	0	3.21	0	5.88	12.03	0	0	0	1.97	10.43
C11orf72	175.91	65.46	43.97	891.92	163.42	463.94	18.05	44.96	189.68	25.51	60.77	72.63	241.59	22.11	68.35	62.14	237.59	31.56	198.64	84.11	71.41	378.77	20.71	0	29.48	58.81	42.62	47.66	56.87	33.19	24.25	40.83	54.61	64.07	77.57	53.49	100.9	60.02	103.07	92.82	14.83	7.26	38.48	26.17	108.7	0	53.63	37.9	52.8
C11orf73	531.05	123.36	0	1.47	764.26	242.62	257.8	161.55	181.95	269.45	272.98	69.77	226.83	138.24	79.52	119.74	986.71	196.66	254.42	216.67	268.06	185.46	112.34	111.79	209.53	161.03	201.84	45.73	227.33	219.79	252.19	145.6	111.14	265.71	150.27	300.18	393.64	94.97	203.96	129.49	108.07	87.69	138.92	205.09	115.79	0	143.57	172.32	173.67
C11orf74	0	44.19	0	0	0	0	64.93	48.17	17.83	168.11	44.2	51.03	40.47	115.61	46.54	39.55	0	0	0	19.46	70.45	0	112.77	71.78	134.31	72.73	77.07	53.52	67.48	93	0	149.17	98.67	0	74.46	85.89	0	28.9	70.43	26.09	64.26	81.01	79.16	37.34	0	0	37.92	86.54	38.56
C11orf80	2.63	0	2.61	0	0.54	0	7.84	0.83	6.14	0	51.59	1.74	87.76	2.96	34.77	27.89	28.08	9.43	0	10.4	0	0.27	2.74	30.6	0	8.84	0	7.53	7.95	5.44	0	0.28	2.49	1.77	10.11	36.62	3.61	31.65	2.75	19.14	4.84	17.18	7.67	11.51	0.31	0	15.05	0	23.77
C11orf84	0	0	0	0	0	9.74	9.23	0	1.78	0	0	4.59	15.8	4.06	0	3.97	0	2.7	0	0.28	4.81	0	2.47	0	4.04	1.76	0	6.25	2.64	0	0	13.52	0.37	0	3.78	18.24	0	7.42	0	2.72	0.8	0	0.36	0.87	0	0	0	3.99	5.37
C11orf85	0	0	0	0	0	0	0	0	0	0	0	0	0	0	0	0	0	0	0	0	0	0	0	0	0	0	0	0	0	0	0	0	0	0	0	0	0	0	0	0	0	0	0	0	0	0	0	0	0
C11orf86	0	0	0	0	0	0	0.82	0	0	0	0	0	0	0	0	0	0	0	0	0	0	0	0	0	0	0	0	0	0	0	0	0	0	0	0	0	0	0	0	0	0	0	0	0	0	0	0	0	0
C11orf87	0	0	0	0	0	0	3.01	0	0	0	0	0	0	0	0	0	0	0	0	0	0	0	0	0	0	0	0	0	0	0	0	0	2.91	0	0	0	0	0	0	0	0	0	0	0	0	0	0	0	0
C11orf88	0	0	0	0	0	0	0	0	0	0.8	0	0	0	0	10.52	0	0	0	0	0	0	0	0	0	0	0	0	0	0	0	0	0	0	0	0	0	0	0	15.08	0	0	0	0	0	0	0	0	0.12	0
C11orf91	0	0	0	0	0	0	0	0	0	0	0	0	0	0	0	0	0	0	0	0	0	0	0	0	0	0	0	0	0	0	0	0	0	0	0	0	0	0	0	0	0	0	0	0	0	0	0	0	0
C11orf94	0	0	0	0	0	0	0	0	0	0	0	0	0	0	0	0	0	0	0	0	0	0	0	0	0	0	0	0	0	0	0	0	0	0	0	0	0	0	0	0	0	0	0	0	0	0	0	0	0
C11orf95	0	0	0	0	0	0	0	0.17	0	0	0	1.8	0	9.15	2.84	9.99	16.18	4.84	20.05	0	3.19	45.68	0	21.93	1.27	2.53	0	4.05	4.75	4.28	0	0	0	0.11	3.46	0	0	0	2.07	0	0	0.78	7.12	5.99	0	0	0.81	0.52	0.28
C11orf96	0	0	0	0	0	0	0	0	0	0	0	0	0	0	0	0	0	0	0	0	0	0	0	0	0	0	0	0	0	0	0	0	0	0	0.44	0	0	0	0	0	1.86	0	0	0	0	0	0	0	0
C11orf97	0	0	0	0	0	0	0	0	0	0	0	0	0	0	0	0	0	0	0	0	0	0	0	0	0	0	0	0	0	0	0	0	0	0	0	0	0	0	0	0	0	0	0	0	0	0	0	0	0
C11orf98	488.44	1945.31	1045.41	4.14	309.01	497.76	1142.69	333.2	1034.56	1349.98	1077.93	296.5	527.31	280.72	500.59	517.76	923.02	874.41	690.55	424.12	268.4	905.23	315.18	201.18	543.96	244.12	267.64	387.5	299.62	709.61	482.42	335.34	567.64	2661.54	517.86	481.43	1869.1	877.8	258.91	606.04	473.84	437.85	501.69	398.36	1568.95	583.1	371.33	466.48	218.6
C12orf10	54.2	83.09	0	0	0	0	37.1	9.75	0.43	0	21.04	22.05	34.09	63.55	6.75	30.47	0	41.38	0	5.78	23.97	93.81	46.43	0	10.34	21.04	23.73	2.13	22.53	10.16	29.41	1.65	22.35	18.82	11.31	0	6.44	3.17	12.28	0	8.86	18.48	1.84	31.77	0.84	0	10.05	29.68	42.5
[truncated: 24,309 more rows]
[truncated: 72 more columns]
