# Supplementary material for: Telomere heterogeneity linked to metabolism and pluripotency state revealed by simultaneous analysis of telomere length and RNA-seq in the same human embryonic stem cell
Source: BMC Biol. 2017 Dec 8;15:114. doi: 10.1186/s12915-017-0453-8 (PMC5721592; doi:10.1186/s12915-017-0453-8)
Supplement: Supplementary file 7 — Top genes in the expression levels showing positive or negative association with telomere length of hESCs. (XLSX 9 kb) [file 12915_2017_453_MOESM7_ESM.xlsx]

## Sheet: Sheet1
Table S3. Top genes showing positive and negative correlation with telomere length of hESCs.
Gene	Pearson correlation	p-value
TERF1	0.609749	5.09e-06
MELK	0.504203	1.77e-05
SCN4A	0.456591	4.77e-05
COMMD4	0.440586	5.36e-05
UBQLN1	0.439332	6.11e-05
AIMP2	0.436602	8.68e-05
ACTR3B	0.435269	9.96e-05
MSH6	0.433331	0.000102089
LOC101927844	-0.27501	0.000197202
GATAD1	-0.27512	0.000201056
UTP11L	-0.28328	0.000201983
ATP5I	-0.28694	0.00024474
SNRPD2	-0.28918	0.000249669
RPL38	-0.30163	1.8e-06
SUGT1P3	-0.30433	3.34e-06
RPS15	-0.33389	4.41e-06
