# Supplementary material for: Telomere heterogeneity linked to metabolism and pluripotency state revealed by simultaneous analysis of telomere length and RNA-seq in the same human embryonic stem cell
Source: BMC Biol. 2017 Dec 8;15:114. doi: 10.1186/s12915-017-0453-8 (PMC5721592; doi:10.1186/s12915-017-0453-8)
Supplement: Supplementary file 8 — Telomere length in association with expression level of all detected genes. (XLSX 588 kb) [file 12915_2017_453_MOESM8_ESM.xlsx]

## Sheet: Sheet1
Gene symbol	Pearson correlation coefficient
A1BG	-0.1403
A1BG-AS1	-0.09544
A1CF	0.06375
A2M	-0.0801
A2M-AS1	0.116972
A2ML1	-0.0153
A2MP1	0.126844
A3GALT2	NA
A4GALT	0.007022
A4GNT	0.001718
AA06	0.109536
AAAS	0.009479
AACS	0.132607
AACSP1	-0.06796
AADAC	NA
AADACL2	-0.05741
AADACL2-AS1	-0.12584
AADACL3	-0.1695
AADACL4	NA
AADACP1	NA
AADAT	0.207351
AAED1	0.021139
AAGAB	0.203435
AAK1	-0.17817
AAMDC	0.148236
AAMP	-0.09582
AANAT	0.124579
AAR2	0.061929
AARD	-0.13814
AARS	-0.02699
AARS2	-0.10682
AARSD1	0.224395
AASDH	0.02756
AASDHPPT	0.054116
AASS	0.128745
AATBC	-0.07651
AATF	-0.00864
AATK	-0.01302
AATK-AS1	NA
ABALON	0.039753
ABAT	0.090057
ABCA1	0.219326
ABCA10	0.024229
ABCA11P	-0.04165
ABCA12	-0.11277
ABCA13	-0.08543
ABCA17P	-0.05906
ABCA2	0.049065
ABCA3	-0.05707
ABCA4	-0.07397
ABCA5	0.046152
ABCA6	-0.14197
ABCA7	0.017371
ABCA8	-0.16521
ABCA9	-0.16036
ABCA9-AS1	0.004857
ABCB1	-0.04368
ABCB10	0.065239
ABCB11	-0.12479
ABCB4	0.025881
ABCB5	-0.15272
ABCB6	0.248011
ABCB7	-0.06228
ABCB8	-0.04993
ABCB9	-0.05827
ABCC1	0.146601
ABCC10	0.141151
ABCC11	-0.09561
ABCC12	-0.12084
ABCC13	0.0566
ABCC2	0.034335
ABCC3	-0.11688
ABCC4	-0.0294
ABCC5	-0.12827
ABCC5-AS1	NA
ABCC6	0.08161
ABCC6P1	0.096922
ABCC6P2	-0.13724
ABCC8	0.022787
ABCC9	-0.2048
ABCD1	-0.04008
ABCD2	NA
ABCD3	0.06703
ABCD4	-0.03672
ABCE1	0.114428
ABCF1	-0.08557
ABCF2	0.074579
ABCF3	-0.09689
ABCG1	0.001596
ABCG2	-0.14559
ABCG4	0.037908
ABCG5	0.062939
ABCG8	0.045971
ABHD1	-0.04141
ABHD10	-0.1241
ABHD11	0.032636
ABHD11-AS1	NA
ABHD12	0.177758
ABHD12B	-0.05774
ABHD13	0.019448
ABHD14A	-0.03626
ABHD14A-ACY1	0.043261
ABHD14B	0.095732
ABHD15	-0.10657
ABHD16A	0.235381
ABHD16B	-0.12369
ABHD17A	-0.09391
ABHD17B	0.077264
ABHD17C	-0.01752
ABHD2	0.015556
ABHD3	0.112166
ABHD4	0.182671
ABHD5	-0.09367
ABHD6	0.060357
ABHD8	0.075832
ABI1	0.026864
ABI2	0.00621
ABI3	NA
ABI3BP	-0.0868
ABL1	0.109984
ABL2	-0.15315
ABLIM1	0.118791
ABLIM2	-0.09282
ABLIM3	NA
ABO	NA
ABR	-0.1336
ABRA	0.209502
ABRACL	0.159848
ABT1	0.070202
ABTB1	0.170198
ABTB2	-0.15454
ACAA1	0.022364
ACAA2	0.008104
ACACA	-0.099
ACACB	-0.01009
ACAD10	-0.03026
ACAD11	-0.00574
ACAD8	-0.06818
ACAD9	-0.16757
ACADL	0.062939
ACADM	-0.02794
ACADS	0.274677
ACADSB	-0.10633
ACADVL	-0.12169
ACAN	-0.06948
ACAP1	0.099439
ACAP2	0.035228
ACAP3	-0.03415
ACAT1	0.05543
ACAT2	0.185233
ACBD3	0.084547
ACBD4	-0.25179
ACBD5	-0.07708
ACBD6	0.217344
ACBD7	-0.17768
ACCS	0.08465
ACCSL	0.009625
ACD	0.09955
ACE	-0.04031
ACE2	-0.00972
ACER1	NA
ACER2	-0.08415
ACER3	-0.17611
ACHE	0.085461
ACIN1	-0.162
ACKR1	0.024226
ACKR2	-0.18046
ACKR3	-0.17977
ACKR4	0.040789
ACLY	0.158099
ACMSD	-0.03773
ACO1	0.011639
ACO2	0.079515
ACOT1	0.108485
ACOT11	-0.10931
ACOT12	0.020616
ACOT13	-0.08433
ACOT2	0.167494
ACOT4	-0.01637
ACOT6	-0.15942
ACOT7	-0.15677
ACOT8	0.12164
ACOT9	-0.10302
ACOX1	-0.08561
ACOX2	-0.11165
ACOX3	-0.0361
ACOXL	0.240998
ACP1	0.014421
ACP2	0.007113
ACP5	-0.0871
ACP6	0.036636
ACPP	0.04307
ACPT	0.110166
ACR	0.060012
ACRBP	0.010495
ACRC	0.104865
ACRV1	0.051653
ACSBG1	-0.06597
ACSBG2	-0.12781
ACSF2	0.047447
ACSF3	0.07923
ACSL1	-0.10129
ACSL3	0.04976
ACSL4	0.0488
ACSL5	0.073508
ACSL6	-0.07395
ACSM1	0.09796
ACSM2A	-0.02965
ACSM2B	-0.07989
ACSM3	-0.01955
ACSM4	0.097121
ACSM5	0.156523
ACSM6	-0.03199
ACSS1	0.087134
ACSS2	0.267663
ACSS3	-0.07588
ACTA1	0.00434
ACTA2	-0.05675
ACTA2-AS1	-0.02427
ACTB	0.256561
ACTBL2	-0.05184
ACTC1	-0.04765
ACTG1	0.216764
ACTG1P17	-0.16275
ACTG1P20	-0.09143
ACTG1P4	-0.16402
ACTG2	-0.11137
ACTL10	-0.01558
ACTL6A	-0.08777
ACTL6B	-0.1277
ACTL7A	-0.03252
ACTL7B	NA
ACTL8	-0.01798
ACTL9	NA
ACTN1	0.006309
ACTN1-AS1	-0.06211
ACTN2	-0.11481
ACTN3	-0.11334
ACTN4	0.088101
ACTR10	0.013257
ACTR1A	0.12776
ACTR1B	-0.009
ACTR2	0.197747
ACTR3	-0.0451
ACTR3B	0.435269
ACTR3BP2	0.048702
ACTR3BP5	0.049864
ACTR3C	-0.12109
ACTR5	-0.09478
ACTR6	-0.06188
ACTR8	0.095635
ACTRT1	NA
ACTRT2	NA
ACTRT3	-0.10241
ACVR1	0.093533
ACVR1B	0.052337
ACVR1C	-0.01119
ACVR2A	0.153541
ACVR2B	0.208036
ACVR2B-AS1	-0.06234
ACVRL1	-0.04828
ACY1	0.149715
ACY3	-0.10434
ACYP1	-0.11993
ACYP2	0.031181
ADA	0.093706
ADAD1	NA
ADAD2	-0.00168
ADAL	-0.06722
ADAM10	0.117754
ADAM11	-0.03254
ADAM12	0.070933
ADAM15	0.212669
ADAM17	0.155872
ADAM18	-0.13912
ADAM19	0.100951
ADAM1A	0.110536
ADAM2	0.022349
ADAM20	0.032871
ADAM20P1	-0.04605
ADAM21	0.022953
ADAM21P1	0.018303
ADAM22	0.12405
ADAM23	0.15441
ADAM28	-0.00388
ADAM29	0.010818
ADAM30	-0.12479
ADAM32	-0.00979
ADAM33	0.146388
ADAM3A	0.073508
ADAM5	NA
ADAM6	0.079095
ADAM7	NA
ADAM8	-0.00508
ADAM9	0.10573
ADAMDEC1	-0.01826
ADAMTS1	-0.07834
ADAMTS10	0.009038
ADAMTS12	-0.16576
ADAMTS13	-0.05087
ADAMTS14	0.246744
ADAMTS15	0.180871
ADAMTS16	-0.01291
ADAMTS17	-0.16314
ADAMTS18	-0.03361
ADAMTS19	0.08601
ADAMTS19-AS1	0.275405
ADAMTS2	0.020434
ADAMTS20	-0.12942
ADAMTS3	-0.03532
ADAMTS4	-0.20216
ADAMTS5	0.06349
ADAMTS6	-0.02304
ADAMTS7	-0.12321
ADAMTS7P1	-0.18357
ADAMTS8	0.121114
ADAMTS9	-0.12167
ADAMTS9-AS1	NA
ADAMTS9-AS2	0.045971
ADAMTSL1	0.033966
ADAMTSL2	-0.17355
ADAMTSL3	0.107716
ADAMTSL4	0.050903
ADAMTSL4-AS1	-0.18777
ADAMTSL5	0.028056
ADAP1	0.153338
ADAP2	-0.05279
ADAR	0.002555
ADARB1	-0.15383
ADARB2	0.026664
ADARB2-AS1	NA
ADAT1	-0.02128
ADAT2	0.004005
ADAT3	0.195735
ADCK1	0.010154
ADCK2	0.032137
ADCK3	-0.03318
ADCK4	0.07057
ADCK5	0.012031
ADCY1	-0.07946
ADCY10	0.03177
ADCY10P1	-0.20418
ADCY2	-0.18542
ADCY3	-0.10086
ADCY4	-0.01921
ADCY5	0.056924
ADCY6	-0.1707
ADCY7	-0.02709
ADCY8	0.017671
ADCY9	0.218508
ADCYAP1	0.260906
ADCYAP1R1	0.1035
ADD1	0.276732
ADD2	-0.00123
ADD3	0.0916
ADD3-AS1	0.243055
ADGB	-0.02585
ADGRA1	-0.03898
ADGRA1-AS1	NA
ADGRA2	0.16163
ADGRA3	-0.05079
ADGRB1	0.09964
ADGRB2	-0.04547
ADGRB3	-0.0541
ADGRD1	-0.1343
ADGRE1	0.002771
ADGRE2	-0.04236
ADGRE3	0.307655
ADGRE4P	-0.1208
ADGRE5	-0.02623
ADGRF1	-0.18761
ADGRF2	-0.14284
ADGRF3	0.029463
ADGRF4	NA
ADGRF5	-0.12711
ADGRG1	-0.05546
ADGRG2	0.162928
ADGRG3	-0.02585
ADGRG4	-0.085
ADGRG5	0.015236
ADGRG6	-0.00245
ADGRG7	0.021068
ADGRL1	0.053455
ADGRL2	0.069211
ADGRL3	0.036356
ADGRL3-AS1	NA
ADGRL4	-0.01408
ADGRV1	0.041458
ADH1A	-0.12506
ADH1B	-0.14197
ADH1C	0.032965
ADH4	-0.16623
ADH5	0.012075
ADH6	0.013581
ADH7	NA
ADHFE1	0.127896
ADI1	0.11508
ADIG	NA
ADIPOQ	-0.08955
ADIPOQ-AS1	-0.12835
ADIPOR1	-0.00017
ADIPOR2	0.202694
ADIRF	NA
ADK	0.027637
ADM	-0.02305
ADM2	-0.12818
ADM5	0.069038
ADNP	0.178022
ADNP2	0.187136
ADNP-AS1	0.09541
ADO	0.042048
ADORA1	-0.09109
ADORA2A	-0.09142
ADORA2A-AS1	-0.11395
ADORA2B	0.176573
ADORA3	NA
ADPGK	0.136459
ADPGK-AS1	-0.02166
ADPRH	-0.03053
ADPRHL1	0.051798
ADPRHL2	0.075237
ADPRM	-0.00305
ADRA1A	-0.16466
ADRA1B	NA
ADRA1D	-0.12479
ADRA2A	-0.03573
ADRA2B	0.147587
ADRA2C	0.015028
ADRB1	NA
ADRB2	-0.10075
ADRB3	NA
ADRBK1	0.164188
ADRBK2	-0.12515
ADRM1	0.068457
ADSL	0.124568
ADSS	0.072165
ADSSL1	0.068154
ADTRP	0.018466
AEBP1	-0.12389
AEBP2	0.149358
AEN	0.028826
AES	-0.12
AFAP1	0.018366
AFAP1-AS1	-0.03198
AFAP1L1	-0.05409
AFAP1L2	-0.13045
AFF1	0.131166
AFF2	-0.01846
AFF3	-0.19757
AFF4	0.037424
AFG3L1P	0.087217
AFG3L2	0.257123
AFM	NA
AFMID	0.01217
AFP	-0.01952
AFTPH	-0.02993
AGA	-0.07339
AGAP1	0.135541
AGAP11	0.062785
AGAP1-IT1	0.071356
AGAP2	-0.05809
AGAP2-AS1	0.087648
AGAP3	0.13493
AGAP4	-0.08038
AGAP5	-0.01122
AGAP6	-0.03426
AGAP7P	0.169451
AGAP9	0.043545
AGBL1	0.021963
AGBL1-AS1	NA
AGBL2	-0.02612
AGBL3	-0.04454
AGBL4	-0.08648
AGBL4-IT1	NA
AGBL5	0.039605
AGBL5-AS1	0.14481
AGER	-0.10157
AGFG1	0.043313
AGFG2	-0.12022
AGGF1	0.234544
AGK	-0.07639
AGL	0.138893
AGMAT	-0.18854
AGMO	-0.00916
AGO1	-0.01535
AGO2	-0.12465
AGO3	-0.12304
AGO4	0.04024
AGPAT1	0.136882
AGPAT2	0.189461
AGPAT3	-0.10728
AGPAT4	0.007094
AGPAT4-IT1	0.23877
AGPAT5	0.140627
AGPAT6	0.134562
AGPAT9	0.070436
AGPS	0.115133
AGR2	0.123193
AGR3	NA
AGRN	-0.0765
AGRP	0.005973
AGT	NA
AGTPBP1	0.042621
AGTR1	-0.11555
AGTR2	NA
AGTRAP	0.358837
AGXT	NA
AGXT2	-0.01611
AHCTF1	0.098375
AHCTF1P1	-0.12603
AHCY	0.116855
AHCYL1	0.055385
AHCYL2	-0.02459
AHDC1	0.134808
AHI1	0.136068
AHNAK	0.040832
AHNAK2	0.066165
AHR	-0.04781
AHRR	0.08606
AHSA1	0.130368
AHSA2	-0.07387
AHSG	-0.00597
AHSP	-0.03225
AICDA	-0.21051
AIDA	-0.09435
AIF1	-0.04819
AIF1L	0.045138
AIFM1	0.076174
AIFM2	0.120066
AIFM3	-0.01001
AIG1	-0.03456
AIM1	-0.02104
AIM1L	0.068467
AIM2	-0.11362
AIMP1	0.25645
AIMP2	0.436602
AIP	-0.05463
AIPL1	-0.22257
AIRE	-0.0499
AIRN	-0.14218
AJAP1	0.079677
AJUBA	-0.07933
AK1	-0.18061
AK2	0.194943
AK3	0.252777
AK4	0.073615
AK5	0.040586
AK6	0.194971
AK7	0.043833
AK8	-0.02291
AK9	-0.0055
AKAP1	0.260707
AKAP10	0.015201
AKAP11	0.164199
AKAP12	0.283158
AKAP13	0.030166
AKAP14	0.073508
AKAP17A	0.180856
AKAP2	0.054409
AKAP3	0.143786
AKAP4	NA
AKAP5	-0.15574
AKAP6	0.074613
AKAP7	0.157849
AKAP8	0.139577
AKAP8L	0.024359
AKAP9	-0.03606
AKIP1	-0.00296
AKIRIN1	0.165106
AKIRIN2	0.081437
AKNA	0.01123
AKNAD1	0.154117
AKR1A1	0.212462
AKR1B1	0.053695
AKR1B10	-0.1275
AKR1B15	0.06791
AKR1C1	-0.02091
AKR1C2	0.057375
AKR1C3	0.000951
AKR1C4	NA
AKR1C6P	-0.04596
AKR1C8P	0.045971
AKR1D1	-0.18318
AKR1E2	0.016341
AKR7A2	0.217696
AKR7A2P1	-0.06709
AKR7A3	0.057653
AKR7L	-0.04779
AKT1	0.162678
AKT1S1	-0.09714
AKT2	0.009527
AKT3	0.218151
AKTIP	0.045951
ALAD	-0.03479
ALAS1	-0.02264
ALAS2	-0.03511
ALB	0.14481
ALCAM	-0.07925
ALDH16A1	0.108164
ALDH18A1	-0.00498
ALDH1A1	0.060198
ALDH1A2	NA
ALDH1A3	-0.02108
ALDH1B1	-0.01197
ALDH1L1	-0.01437
ALDH1L1-AS1	NA
ALDH1L1-AS2	0.012192
ALDH1L2	-0.10099
ALDH2	-0.02906
ALDH3A1	0.012582
ALDH3A2	0.07952
ALDH3B1	-0.09962
ALDH3B2	-0.07246
ALDH4A1	0.097249
ALDH5A1	0.082831
ALDH6A1	-0.17532
ALDH7A1	0.076134
ALDH8A1	-0.19483
ALDH9A1	0.240988
ALDOA	0.094233
ALDOB	NA
ALDOC	0.165451
ALG1	-0.13631
ALG10	-0.01957
ALG10B	-0.0892
ALG11	0.139109
ALG12	-0.11258
ALG13	0.075876
ALG14	0.073785
ALG1L	-0.1107
ALG1L2	0.300874
ALG1L9P	-0.11614
ALG2	0.056021
ALG3	0.081218
ALG5	0.260502
ALG6	0.182484
ALG8	-0.08076
ALG9	-0.06191
ALK	0.074348
ALKBH1	-0.0321
ALKBH2	0.303565
ALKBH3	-0.07254
ALKBH3-AS1	-0.08396
ALKBH4	-0.17996
ALKBH5	-0.0124
ALKBH6	-0.01584
ALKBH7	0.078206
ALKBH8	-0.00021
ALLC	0.168893
ALMS1	0.222931
ALMS1-IT1	-0.11208
ALMS1P	0.11054
ALOX12	-0.00801
ALOX12-AS1	0.0095
ALOX12B	-0.07875
ALOX12P2	0.25787
ALOX15	-0.14386
ALOX15B	0.083942
ALOX15P1	0.172585
ALOX5	0.087442
ALOX5AP	NA
ALOXE3	-0.14703
ALPI	0.045971
ALPK1	-0.14546
ALPK2	-0.14573
ALPK3	-0.05154
ALPL	0.031543
ALPP	-0.16814
ALPPL2	0.020933
ALS2	-0.10696
ALS2CL	0.035191
ALS2CR11	0.126844
ALS2CR12	0.131114
ALX1	-0.0464
ALX3	0.028519
ALX4	0.11222
ALYREF	-0.04607
AMACR	-0.11705
AMBN	NA
AMBP	-0.07211
AMBRA1	-0.14786
AMD1	0.073218
AMDHD1	-0.00763
AMDHD2	0.310134
AMELX	NA
AMELY	NA
AMER1	0.030934
AMER2	-0.11946
AMER3	-0.20384
AMFR	0.047714
AMH	0.070401
AMHR2	-0.2046
AMICA1	-0.04409
AMIGO1	-0.03642
AMIGO2	-0.06121
AMIGO3	0.024531
AMMECR1	0.13481
AMMECR1L	0.070048
AMN	0.088544
AMN1	0.185838
AMOT	0.071377
AMOTL1	0.022317
AMOTL2	0.161296
AMPD1	NA
AMPD2	0.118815
AMPD3	-0.05445
AMPH	0.135072
AMT	-0.13998
AMTN	-0.12479
AMY1A	0.074687
AMY1B	NA
AMY1C	-0.12697
AMY2A	0.001718
AMY2B	0.016221
AMZ1	-0.07307
AMZ2	0.161489
AMZ2P1	0.16485
ANAPC1	0.162093
ANAPC10	0.174601
ANAPC11	-0.05412
ANAPC13	0.006807
ANAPC15	0.033386
ANAPC16	0.197438
ANAPC1P1	-0.06603
ANAPC2	-0.02916
ANAPC4	0.038116
ANAPC5	-0.01229
ANAPC7	0.005175
ANG	0.128301
ANGEL1	0.056877
ANGEL2	0.124993
ANGPT1	0.040587
ANGPT2	-0.15189
ANGPT4	NA
ANGPTL1	-0.02995
ANGPTL2	0.037093
ANGPTL3	NA
ANGPTL4	-0.02513
ANGPTL5	0.147431
ANGPTL6	NA
ANGPTL7	NA
ANHX	NA
ANK1	-0.14142
ANK2	-0.09223
ANK3	-0.01423
ANKAR	0.084382
ANKDD1A	-0.03127
ANKDD1B	0.002163
ANKEF1	0.096249
ANKFN1	0.012582
ANKFY1	-0.12562
ANKH	-0.14945
ANKHD1	0.017715
ANKHD1-EIF4EBP3	-0.01891
ANKIB1	0.086582
ANKK1	-0.03104
ANKLE1	0.011063
ANKLE2	-0.07146
ANKMY1	-0.01382
ANKMY2	-0.07549
ANKRA2	-0.05058
ANKRD1	0.038165
ANKRD10	0.136434
ANKRD11	0.109018
ANKRD12	0.12557
ANKRD13A	0.088222
ANKRD13B	0.057086
ANKRD13C	0.022167
ANKRD13D	0.063416
ANKRD16	-0.22628
ANKRD17	0.171376
ANKRD18A	0.250027
ANKRD18B	-0.06328
ANKRD18DP	-0.02186
ANKRD19P	0.023335
ANKRD2	-0.12438
ANKRD20A1	-0.12452
ANKRD20A11P	-0.12418
ANKRD20A12P	0.113282
ANKRD20A19P	-0.20421
ANKRD20A2	-0.12452
ANKRD20A3	-0.13532
ANKRD20A4	-0.01045
ANKRD20A5P	0.025195
ANKRD20A8P	-0.08902
ANKRD20A9P	-0.09177
ANKRD22	-0.20453
ANKRD23	-0.11536
ANKRD24	0.155428
ANKRD26	0.105414
ANKRD26P1	NA
ANKRD26P3	-0.1234
ANKRD27	0.150646
ANKRD28	0.240277
ANKRD29	-0.10706
ANKRD30A	0.178231
ANKRD30B	-0.12479
ANKRD30BL	-0.19536
ANKRD30BP2	-0.16409
ANKRD30BP3	NA
ANKRD31	-0.02165
ANKRD32	0.132332
ANKRD33	0.024226
ANKRD33B	0.145756
ANKRD34A	0.045971
ANKRD34B	0.205072
ANKRD34C	-0.02604
ANKRD34C-AS1	NA
ANKRD35	0.056843
ANKRD36	0.178427
ANKRD36B	0.09733
ANKRD36BP1	-0.12049
ANKRD36BP2	0.038103
ANKRD36C	0.111244
ANKRD37	-0.03788
ANKRD39	0.07426
ANKRD40	-0.13444
ANKRD42	-0.17691
ANKRD44	0.019893
ANKRD44-IT1	-0.07702
ANKRD45	-0.00292
ANKRD46	-0.09717
ANKRD49	0.040065
ANKRD50	-0.06291
ANKRD52	0.003453
ANKRD53	NA
ANKRD54	-0.08402
ANKRD55	NA
ANKRD6	0.000694
ANKRD60	-0.21609
ANKRD61	0.111868
ANKRD62	-0.17078
ANKRD62P1-PARP4P3	0.00602
ANKRD63	NA
ANKRD65	-0.00924
ANKRD66	NA
ANKRD7	-0.02351
ANKRD9	0.13758
ANKS1A	-0.08111
ANKS1B	0.183357
ANKS3	-0.02904
ANKS4B	-0.22602
ANKS6	0.050145
ANKUB1	NA
ANKZF1	0.289944
ANLN	0.070703
ANO1	0.292282
ANO10	0.14654
ANO1-AS2	0.007056
ANO2	-0.1181
ANO3	-0.05675
ANO4	-0.03344
ANO5	0.012152
ANO6	0.107116
ANO7	-0.0936
ANO8	0.060918
ANO9	-0.13135
ANOS1	0.04522
ANP32A	0.00775
ANP32A-IT1	-0.11927
ANP32AP1	-0.07771
ANP32B	0.146828
ANP32C	-0.06308
ANP32D	NA
ANP32E	-0.04538
ANPEP	-0.07427
ANTXR1	-0.0424
ANTXR2	0.089178
ANTXRL	NA
ANTXRLP1	-0.05613
ANXA1	-0.17558
ANXA10	NA
ANXA11	-0.0566
ANXA13	NA
ANXA2	-0.10801
ANXA2P1	-0.0081
ANXA2P2	-0.16162
ANXA2P3	NA
ANXA2R	0.034291
ANXA3	-0.18153
ANXA4	0.088643
ANXA5	0.138213
ANXA6	0.070166
ANXA7	-0.03849
ANXA8	NA
ANXA8L1	NA
ANXA9	-0.01951
AOAH	NA
AOAH-IT1	-0.1249
AOC1	0.307655
AOC2	-0.07856
AOC3	-0.0738
AOC4P	-0.12387
AOX1	0.024828
AOX2P	-0.1334
AP1AR	0.086911
AP1B1	0.021875
AP1B1P1	NA
AP1G1	0.093464
AP1G2	-0.16538
AP1M1	-0.07508
AP1M2	0.09426
AP1S1	0.144403
AP1S2	0.160385
AP1S3	-0.22043
AP2A1	0.041506
AP2A2	-0.05231
AP2B1	0.067008
AP2M1	0.193476
AP2S1	-0.00012
AP3B1	0.10283
AP3B2	0.226501
AP3D1	0.027067
AP3M1	-0.16923
AP3M2	0.004769
AP3S1	0.288792
AP3S2	0.129566
AP4B1	-0.02436
AP4B1-AS1	-0.23578
AP4E1	-0.10946
AP4M1	-0.11047
AP4S1	-0.16554
AP5B1	0.132391
AP5M1	-0.04089
AP5S1	-0.11498
AP5Z1	-0.12141
APAF1	-0.07619
APBA1	-0.05411
APBA2	0.04139
APBA3	-0.03958
APBB1	0.02778
APBB1IP	-0.00645
APBB2	0.087282
APBB3	0.05868
APC	0.03517
APC2	0.175145
APCDD1	-0.04771
APCDD1L	-0.00537
APCDD1L-AS1	-0.03808
APCS	NA
APEH	0.267175
APELA	0.05031
APEX1	0.174953
APEX2	0.244264
APH1A	0.105965
APH1B	0.167913
API5	0.032711
APIP	-0.14982
APITD1	-0.26288
APITD1-CORT	0.016353
APLF	0.040438
APLN	-0.07787
APLNR	-0.06802
APLP1	-0.02705
APLP2	0.151871
APMAP	0.278334
APOA1	-0.0889
APOA1-AS	NA
APOA1BP	0.049182
APOA2	-0.03118
APOA4	0.073508
APOA5	-0.12479
APOB	0.027969
APOBEC1	-0.05319
APOBEC2	0.104088
APOBEC3A	-0.21479
APOBEC3A_B	-0.20361
APOBEC3B	-0.08092
APOBEC3B-AS1	-0.02466
APOBEC3C	-0.063
APOBEC3D	-0.18069
APOBEC3F	-0.19766
APOBEC3G	-0.13736
APOBEC3H	-0.06402
APOBEC4	0.005973
APOBR	-0.12553
APOC1	0.110649
APOC1P1	0.008504
APOC2	NA
APOC3	0.116513
APOC4	-0.13627
APOC4-APOC2	NA
APOD	NA
APOE	0.147674
APOF	-0.17119
APOH	NA
APOL1	-0.1665
APOL2	-0.07036
APOL3	NA
APOL4	-0.09646
APOL5	NA
APOL6	-0.16553
APOLD1	-0.17845
APOM	0.042827
APOO	0.174294
APOOL	-0.11995
APOOP5	-0.03109
APOPT1	0.258408
APP	0.332119
APPBP2	0.146139
APPL1	-0.12417
APPL2	0.1777
APRT	0.053017
APTR	0.071598
APTX	-0.00596
AQP1	-0.03224
AQP10	0.045971
AQP11	0.061326
AQP12A	NA
AQP12B	NA
AQP2	-0.11
AQP3	-0.0267
AQP4	0.073288
AQP4-AS1	-0.13587
AQP5	0.14481
AQP6	-0.20589
AQP7	-0.03252
AQP7P1	-0.11885
AQP7P3	NA
AQP8	0.010349
AQP9	NA
AQR	0.178911
AR	-0.00705
ARAF	0.074433
ARAP1	0.003026
ARAP2	0.008557
ARAP3	0.289105
ARC	-0.111
ARCN1	0.005861
AREG	NA
AREL1	0.172089
ARF1	0.232686
ARF3	0.109865
ARF4	0.084427
ARF5	0.190441
ARF6	0.182388
ARFGAP1	0.037199
ARFGAP2	-0.08651
ARFGAP3	0.004104
ARFGEF1	0.163654
ARFGEF2	-0.03047
ARFGEF3	0.038476
ARFIP1	0.018735
ARFIP2	0.201567
ARFRP1	-0.17175
ARG1	0.086142
ARG2	0.111737
ARGFX	-0.1938
ARGFXP2	-0.03692
ARGLU1	0.094928
ARHGAP1	-0.12862
ARHGAP10	-0.03998
ARHGAP11A	0.026146
ARHGAP11B	0.111229
ARHGAP12	-0.05569
ARHGAP15	NA
ARHGAP17	-0.00591
ARHGAP18	0.06001
ARHGAP19	-0.13324
ARHGAP19-SLIT1	-0.04756
ARHGAP20	NA
ARHGAP21	0.049948
ARHGAP22	0.212699
ARHGAP23	-0.16406
ARHGAP24	0.050216
ARHGAP25	0.02844
ARHGAP26	-0.12104
ARHGAP26-AS1	NA
ARHGAP26-IT1	NA
ARHGAP27	-0.08568
ARHGAP28	0.170883
ARHGAP29	-0.02535
ARHGAP30	-0.09158
ARHGAP31	-0.02948
ARHGAP31-AS1	0.068802
ARHGAP32	-0.12349
ARHGAP33	0.000138
ARHGAP35	0.083675
ARHGAP36	NA
ARHGAP39	-0.12493
ARHGAP4	0.042608
ARHGAP40	-0.1179
ARHGAP42	0.074188
ARHGAP44	0.009459
ARHGAP5	-0.04279
ARHGAP5-AS1	0.022883
ARHGAP6	0.041092
ARHGAP8	-0.01241
ARHGAP9	0.106849
ARHGDIA	0.138474
ARHGDIB	-0.00439
ARHGDIG	-0.01567
ARHGEF1	-0.06571
ARHGEF10	-0.05204
ARHGEF10L	-0.06731
ARHGEF11	-0.19526
ARHGEF12	0.068632
ARHGEF15	-0.03252
ARHGEF16	-0.07951
ARHGEF17	-0.03663
ARHGEF18	-0.10478
ARHGEF19	0.106067
ARHGEF2	-0.02227
ARHGEF25	-0.05775
ARHGEF26	-0.04341
ARHGEF26-AS1	-0.19754
ARHGEF28	-0.0442
ARHGEF3	0.184357
ARHGEF33	0.154288
ARHGEF34P	-0.11983
ARHGEF35	0.197974
ARHGEF37	0.000372
ARHGEF38	0.09333
ARHGEF38-IT1	NA
ARHGEF39	-0.06404
ARHGEF3-AS1	NA
ARHGEF4	0.044108
ARHGEF40	0.11839
ARHGEF5	-0.11556
ARHGEF6	0.095413
ARHGEF7	0.146842
ARHGEF7-AS1	0.06147
ARHGEF7-AS2	-0.04409
ARHGEF9	-0.14608
ARHGEF9-IT1	NA
ARID1A	-0.04043
ARID1B	-0.07809
ARID2	0.194963
ARID3A	-0.0149
ARID3B	0.25477
ARID3C	NA
ARID4A	0.304325
ARID4B	0.135031
ARID5A	0.127896
ARID5B	0.063092
ARIH1	0.169276
ARIH2	0.162229
ARIH2OS	-0.13158
ARL1	0.166342
ARL10	0.062194
ARL11	-0.1695
ARL13A	0.030358
ARL13B	-0.06638
ARL14	0.079095
ARL14EP	-0.10743
ARL14EPL	NA
ARL15	-0.05804
ARL16	-0.02974
ARL17A	0.010278
ARL17B	-0.00544
ARL2	0.129034
ARL2BP	0.159217
ARL2-SNX15	0.038165
ARL3	-0.08815
ARL4A	0.136479
ARL4C	0.11225
ARL4D	-0.10128
ARL5A	0.169436
ARL5B	-0.00276
ARL5C	NA
ARL6	0.030976
ARL6IP1	0.168118
ARL6IP4	-0.02334
ARL6IP5	0.298014
ARL6IP6	0.198184
ARL8A	0.163093
ARL8B	0.053051
ARL9	-0.05598
ARMC1	0.046421
ARMC10	0.048557
ARMC12	-0.15956
ARMC2	-0.01414
ARMC2-AS1	-0.01985
ARMC3	0.013711
ARMC4	-0.00086
ARMC5	-0.12975
ARMC6	0.031327
ARMC7	0.051754
ARMC8	0.129913
ARMC9	0.014576
ARMCX1	0.176999
ARMCX2	0.0075
ARMCX3	-0.02383
ARMCX4	0.03749
ARMCX5	-0.09335
ARMCX5-GPRASP2	0.046998
ARMCX6	-0.0972
ARMS2	NA
ARMT1	0.098866
ARNT	-0.04362
ARNT2	0.164031
ARNTL	0.068429
ARNTL2	-0.10729
ARNTL2-AS1	-0.01596
ARPC1A	-0.05429
ARPC1B	-0.06136
ARPC2	-0.07686
ARPC3	-0.09693
ARPC4	0.014825
ARPC4-TTLL3	-0.00055
ARPC5	0.035876
ARPC5L	0.083254
ARPIN	-0.17459
ARPP19	0.11299
ARPP21	NA
ARR3	0.077254
ARRB1	0.011324
ARRB2	0.142347
ARRDC1	0.298462
ARRDC1-AS1	-0.05544
ARRDC2	-0.13309
ARRDC3	-0.00979
ARRDC3-AS1	-0.144
ARRDC4	0.11606
ARRDC5	0.07997
ARSA	-0.20202
ARSB	0.028513
ARSD	0.151618
ARSE	-0.1572
ARSF	-0.142
ARSG	0.072854
ARSH	0.15857
ARSI	0.197696
ARSJ	0.024474
ARSK	0.169302
ART1	NA
ART3	-0.03533
ART4	0.005973
ART5	0.071309
ARTN	-0.10998
ARV1	-0.0224
ARVCF	-0.12225
ARX	NA
AS3MT	-0.17583
ASAH1	0.231367
ASAH2	-0.01655
ASAH2B	0.027755
ASAP1	0.018365
ASAP1-IT1	-0.01175
ASAP1-IT2	0.063324
ASAP2	0.067451
ASAP3	0.007965
ASB1	0.089071
ASB10	0.05287
ASB11	-0.12393
ASB12	0.002394
ASB13	-0.04415
ASB14	-0.07287
ASB15	NA
ASB16	-0.07517
ASB16-AS1	-0.04617
ASB17	NA
ASB18	0.11836
ASB2	-0.05678
ASB3	0.027607
ASB4	-0.12251
ASB5	NA
ASB6	-0.1336
ASB7	-0.07513
ASB8	-0.14397
ASB9	0.008803
ASB9P1	0.06147
ASCC1	-0.12979
ASCC2	0.029199
ASCC3	0.02266
ASCL1	-0.0762
ASCL2	-0.14197
ASCL3	NA
ASCL4	NA
ASCL5	NA
ASF1A	0.172114
ASF1B	0.073627
ASGR1	-0.15185
ASGR2	NA
ASH1L	0.052228
ASH1L-AS1	0.088729
ASH2L	0.020174
ASIC1	0.104489
ASIC2	0.100875
ASIC3	-0.01431
ASIC4	-0.12498
ASIC5	NA
ASIP	0.060012
ASL	-0.06508
ASMT	-0.13579
ASMTL	0.058368
ASMTL-AS1	-0.12572
ASNA1	0.294884
ASNS	0.03263
ASNSD1	0.220704
ASPA	NA
ASPDH	-0.00028
ASPG	0.086864
ASPH	0.003158
ASPHD1	0.023076
ASPHD2	-0.08627
ASPM	0.055683
ASPN	0.114852
ASPRV1	-0.08859
ASPSCR1	-0.13193
ASRGL1	0.0864
ASS1	0.209351
ASTE1	0.073731
ASTL	0.154668
ASTN1	-0.05632
ASTN2	-0.19454
ASTN2-AS1	0.142
ASUN	0.00815
ASXL1	0.06549
ASXL2	0.359595
ASXL3	0.077122
ASZ1	NA
ATAD1	-0.05428
ATAD2	-0.02501
ATAD2B	0.272476
ATAD3A	0.167168
ATAD3B	0.070796
ATAD3C	-0.1893
ATAD5	-0.06888
ATAT1	0.072618
ATCAY	-0.21727
ATE1	-0.06157
ATE1-AS1	-0.0109
ATF1	0.081717
ATF2	0.220653
ATF3	-0.00264
ATF4	-0.06059
ATF5	-0.11925
ATF6	0.103302
ATF6B	0.188633
ATF7	-0.09412
ATF7IP	-0.03685
ATF7IP2	0.162281
ATG10	-0.05193
ATG101	0.079849
ATG12	-0.04983
ATG13	0.12288
ATG14	-0.09689
ATG16L1	-0.05841
ATG16L2	-0.05896
ATG2A	-0.10989
ATG2B	0.10447
ATG3	0.127319
ATG4A	-0.02168
ATG4B	-0.06657
ATG4C	-0.07053
ATG4D	0.112731
ATG5	-0.07225
ATG7	-0.03261
ATG9A	0.34979
ATG9B	0.024902
ATHL1	-0.1178
ATIC	0.080592
ATL1	0.015146
ATL2	-0.18474
ATL3	-0.18434
ATM	-0.10898
ATMIN	0.177795
ATN1	0.093661
ATOH1	0.013711
ATOH7	-0.02105
ATOH8	-0.07434
ATOX1	-0.14281
ATP10A	0.014452
ATP10B	0.013711
ATP10D	0.015605
ATP11A	0.086548
ATP11A-AS1	0.05362
ATP11AUN	0.015391
ATP11B	0.094057
ATP11C	0.172536
ATP12A	-0.09535
ATP13A1	-0.03229
ATP13A2	0.173069
ATP13A3	0.106411
ATP13A4	-0.13673
ATP13A4-AS1	-0.05504
ATP13A5	-0.05155
ATP13A5-AS1	NA
ATP1A1	-0.16897
ATP1A1-AS1	-0.17005
ATP1A2	-0.20352
ATP1A3	-0.04898
ATP1A4	-0.05319
ATP1B1	0.213094
ATP1B2	-0.03465
ATP1B3	0.088901
ATP1B4	-0.23983
ATP2A1	-0.01961
ATP2A1-AS1	-0.01677
ATP2A2	0.219071
ATP2A3	-0.03647
ATP2B1	0.219677
ATP2B2	-0.00401
ATP2B2-IT2	NA
ATP2B3	0.123193
ATP2B4	-0.03083
ATP2C1	-0.00881
ATP2C2	0.0723
ATP4A	0.151785
ATP4B	-0.13082
ATP5A1	0.226143
ATP5B	0.202589
ATP5C1	0.2883
ATP5D	0.067054
ATP5E	-0.13512
ATP5EP2	-0.12414
ATP5F1	0.121957
ATP5G1	-0.04747
ATP5G2	0.005773
ATP5G3	0.22142
ATP5H	0.115269
ATP5I	-0.28694
ATP5J	-0.10178
ATP5J2	-0.21037
ATP5J2-PTCD1	-0.1316
ATP5L	0.118543
ATP5L2	-0.21829
ATP5O	0.256087
ATP5S	-0.15031
ATP5SL	0.19384
ATP6AP1	0.077752
ATP6AP1L	-0.18016
ATP6AP2	0.285864
ATP6V0A1	-0.03892
ATP6V0A2	-0.18389
ATP6V0A4	-0.07836
ATP6V0B	0.090259
ATP6V0C	0.231583
ATP6V0CP3	NA
ATP6V0D1	0.238848
ATP6V0D2	-0.14838
ATP6V0E1	0.307178
ATP6V0E2	0.202714
ATP6V0E2-AS1	0.05287
ATP6V1A	0.126282
ATP6V1B1	NA
ATP6V1B1-AS1	-0.09932
ATP6V1B2	0.196833
ATP6V1C1	-0.07711
ATP6V1C2	-0.14593
ATP6V1D	-0.13142
ATP6V1E1	0.317688
ATP6V1E2	0.289519
ATP6V1F	0.129452
ATP6V1G1	0.271546
ATP6V1G2	-0.05479
ATP6V1G2-DDX39B	-0.05519
ATP6V1G3	NA
ATP6V1H	0.14238
ATP7A	-0.02997
ATP7B	0.034778
ATP8A1	0.096674
ATP8A2	-0.07178
ATP8B1	-0.08856
ATP8B2	-0.17036
ATP8B3	-0.07288
ATP8B4	-0.12289
ATP8B5P	-0.00718
ATP9A	-0.06808
ATP9B	0.180197
ATPAF1	0.132283
ATPAF2	-0.08548
ATPIF1	-0.07661
ATR	0.189769
ATRAID	0.077395
ATRIP	-0.12327
ATRN	-0.03515
ATRNL1	0.076681
ATRX	0.222992
ATXN1	0.022743
ATXN10	-0.04783
ATXN1L	0.211459
ATXN2	0.057807
ATXN2L	-0.09939
ATXN3	0.023655
ATXN3L	NA
ATXN7	0.174145
ATXN7L1	0.049208
ATXN7L2	0.101812
ATXN7L3	0.00962
ATXN7L3B	0.211823
ATXN8OS	0.015834
AUH	0.042921
AUNIP	-0.02036
AUP1	0.024132
AURKA	0.007893
AURKAIP1	0.046063
AURKAPS1	-0.13235
AURKB	0.159238
AURKC	-0.06571
AUTS2	0.122751
AVEN	-0.04364
AVIL	-0.09891
AVL9	0.262046
AVP	NA
AVPI1	-0.00832
AVPR1A	-0.15851
AVPR1B	NA
AVPR2	0.045971
AWAT1	-0.11819
AWAT2	NA
AXDND1	-0.10327
AXIN1	-0.19861
AXIN2	0.128557
AXL	-0.07908
AZGP1	-0.124
AZGP1P1	0.108475
AZI2	-0.05652
AZIN1	-0.01744
AZIN1-AS1	-0.02405
AZIN2	0.098215
AZU1	-0.0005
B2M	0.042247
B3GALNT1	0.17366
B3GALNT2	0.004769
B3GALT1	0.0488
B3GALT2	-0.06886
B3GALT4	-0.03959
B3GALT5	0.068738
B3GALT5-AS1	-0.07637
B3GALT6	0.12877
B3GAT1	0.000575
B3GAT2	-0.01881
B3GAT3	0.029102
B3GLCT	-0.02068
B3GNT2	0.075179
B3GNT3	-0.07991
B3GNT4	0.015779
B3GNT5	0.089827
B3GNT6	-0.03413
B3GNT7	0.286575
B3GNT8	0.072251
B3GNT9	0.073878
B3GNTL1	-0.04729
B4GALNT1	0.113542
B4GALNT2	0.101416
B4GALNT3	0.07225
B4GALNT4	-0.17649
B4GALT1	0.162759
B4GALT1-AS1	-0.02187
B4GALT2	0.057707
B4GALT3	0.037195
B4GALT4	-0.02923
B4GALT4-AS1	-0.09147
B4GALT5	-0.10676
B4GALT6	0.046474
B4GALT7	0.108526
B4GAT1	0.27562
B9D1	-0.08513
B9D2	0.001284
BAALC	-0.1149
BAALC-AS1	-0.08638
BAALC-AS2	0.045971
BAAT	-0.06319
BABAM1	-0.1177
BACE1	-0.12221
BACE1-AS	0.080262
BACE2	0.014772
BACH1	0.249417
BACH1-IT2	0.070436
BACH2	-0.06555
BAD	0.040697
BAG1	-0.05798
BAG2	0.096288
BAG3	0.054047
BAG4	0.136238
BAG5	0.162087
BAG6	-0.05413
BAGE	-0.10432
BAGE2	NA
BAGE3	NA
BAGE4	NA
BAGE5	-0.12117
BAHCC1	0.100847
BAHD1	0.026369
BAIAP2	0.02688
BAIAP2-AS1	-0.12387
BAIAP2L1	-0.00461
BAIAP2L2	-0.1392
BAIAP3	-0.02449
BAK1	0.043352
BAMBI	-0.02516
BANCR	-0.00228
BANF1	0.00866
BANF2	NA
BANK1	0.067408
BANP	-0.19065
BAP1	0.093958
BARD1	-0.04889
BARHL1	NA
BARHL2	NA
BARX1	0.034743
BARX2	0.210402
BASP1	0.195729
BASP1P1	-0.05675
BATF	NA
BATF2	-0.07609
BATF3	-0.03831
BAX	-0.02032
BAZ1A	0.328089
BAZ1B	0.067886
BAZ2A	-0.00331
BAZ2B	0.038062
BBC3	0.005309
BBIP1	-0.0352
BBOX1	0.002617
BBOX1-AS1	-0.13842
BBS1	-0.16058
BBS10	0.039306
BBS12	-0.08067
BBS2	-0.03902
BBS4	-0.17211
BBS5	-0.12831
BBS7	-0.05998
BBS9	0.239446
BBX	0.171974
BCAM	0.135367
BCAN	-0.11641
BCAP29	0.026215
BCAP31	0.265294
BCAR1	-0.0316
BCAR3	0.062867
BCAR4	0.095977
BCAS1	-0.16003
BCAS2	0.116003
BCAS3	0.149182
BCAS4	0.076882
BCAT1	0.233457
BCAT2	-0.15481
BCCIP	0.051686
BCDIN3D	-0.10797
BCDIN3D-AS1	0.032442
BCHE	-0.17426
BCKDHA	0.048037
BCKDHB	0.095886
BCKDK	0.263151
BCL10	-0.03127
BCL11A	0.117899
BCL11B	-0.03797
BCL2	0.0199
BCL2A1	NA
BCL2L1	0.087013
BCL2L10	0.086147
BCL2L11	-0.02533
BCL2L12	-0.08902
BCL2L13	-0.06068
BCL2L14	-0.03931
BCL2L15	-0.21441
BCL2L2	-0.07924
BCL2L2-PABPN1	0.04092
BCL3	0.071544
BCL6	0.058914
BCL6B	-0.01443
BCL7A	-0.20458
BCL7B	0.311272
BCL7C	-0.19342
BCL9	0.201415
BCL9L	0.230368
BCLAF1	-0.05939
BCO1	0.045971
BCO2	0.072978
BCOR	0.140224
BCORL1	-0.03622
BCORP1	-0.12679
BCR	-0.06559
BCRP2	0.107019
BCRP3	-0.0666
BCS1L	0.041294
BCYRN1	-0.19871
BDH1	-0.19851
BDH2	0.141564
BDKRB1	0.154668
BDKRB2	0.170355
BDNF	-0.05554
BDNF-AS	-0.13661
BDP1	0.07349
BEAN1	NA
BEAN1-AS1	NA
BECN1	0.285796
BECN2	NA
BEGAIN	-0.03782
BEND2	-0.11251
BEND3	-0.02271
BEND3P3	-0.05531
BEND4	-0.13412
BEND5	0.003002
BEND6	-0.16391
BEND7	-0.05959
BEST1	-0.03379
BEST2	NA
BEST3	-0.09702
BEST4	0.03082
BET1	0.085623
BET1L	0.132819
BEX1	-0.04505
BEX2	0.040137
BEX4	0.177918
BEX5	-0.09328
BFAR	0.013076
BFSP1	-0.03782
BFSP2	0.053356
BGLAP	-0.01725
BGLT3	NA
BGN	0.223998
BHLHA15	-0.05675
BHLHA9	0.032871
BHLHB9	0.065055
BHLHE22	NA
BHLHE23	0.035419
BHLHE40	0.103992
BHLHE40-AS1	-0.12326
BHLHE41	0.015733
BHMG1	0.074073
BHMT	-0.05862
BHMT2	-0.18128
BICC1	-0.17526
BICD1	-0.05182
BICD2	0.116255
BID	-0.044
BIK	-0.1214
BIN1	0.207772
BIN2	0.102569
BIN3	-0.12327
BIN3-IT1	-0.1248
BIRC2	-0.12878
BIRC3	-0.16832
BIRC5	0.083582
BIRC6	0.152124
BIRC6-AS2	-0.15515
BIRC7	NA
BIRC8	0.01837
BISPR	-0.17592
BIVM	-0.002
BIVM-ERCC5	0.145635
BLACAT1	0.042152
BLACE	-0.09639
BLCAP	0.0806
BLID	NA
BLK	NA
BLM	-0.01694
BLMH	0.15008
BLNK	0.073508
BLOC1S1	-0.13876
BLOC1S1-RDH5	0.006922
BLOC1S2	-0.02234
BLOC1S3	-0.0213
BLOC1S4	-0.02208
BLOC1S5	-0.03911
BLOC1S5-TXNDC5	0.00639
BLOC1S6	0.144537
BLVRA	0.015173
BLVRB	0.106493
BLZF1	0.06662
BMF	0.143797
BMI1	0.039619
BMP1	0.017828
BMP10	0.06147
BMP15	NA
BMP2	0.176632
BMP2K	0.217822
BMP3	-0.156
BMP4	0.014043
BMP5	-0.05675
BMP6	0.051082
BMP7	0.046355
BMP7-AS1	-0.05685
BMP8A	-0.17983
BMP8B	-0.20104
BMPER	-0.10386
BMPR1A	0.027279
BMPR1B	-0.10199
BMPR1B-AS1	0.024226
BMPR2	0.118244
BMS1	0.184033
BMS1P17	-0.08722
BMS1P18	-0.08722
BMS1P20	-0.05578
BMS1P21	0.004197
BMS1P4	-0.14942
BMS1P5	-0.1273
BMS1P6	0.104614
BMX	-0.05675
BNC1	0.04039
BNC2	0.169523
BNIP1	0.007861
BNIP2	0.078192
BNIP3	0.097574
BNIP3L	0.304744
BNIPL	-0.03612
BOC	-0.11776
BOD1	0.162537
BOD1L1	0.027465
BOD1L2	-0.12551
BOK	-0.07695
BOK-AS1	0.019845
BOLA1	-0.12928
BOLA2	-0.12669
BOLA2B	-0.12669
BOLA3	-0.07125
BOLA3-AS1	-0.05541
BOLL	-0.09925
BOP1	0.001821
BORA	-0.04813
BPESC1	-0.12479
BPGM	0.040458
BPHL	0.137989
BPI	NA
BPIFA1	-0.0267
BPIFA2	0.259224
BPIFA3	NA
BPIFA4P	NA
BPIFB1	NA
BPIFB2	0.005973
BPIFB3	NA
BPIFB4	NA
BPIFB6	-0.14343
BPIFC	NA
BPNT1	-0.05985
BPTF	0.212339
BPY2	NA
BPY2B	NA
BPY2C	NA
BRAF	-0.03887
BRAP	0.272169
BRAT1	0.085204
BRCA1	0.024931
BRCA2	0.024458
BRCAT107	NA
BRCAT54	-0.07052
BRCC3	0.132979
BRD1	0.071881
BRD2	0.050742
BRD3	0.184926
BRD4	0.112458
BRD7	-0.10284
BRD7P3	-0.1141
BRD8	0.09548
BRD9	0.054642
BRDT	-0.01407
BRDTP1	NA
BRE	-0.21707
BREA2	-0.19592
BRE-AS1	0.022335
BRF1	-0.08482
BRF2	0.12746
BRI3	-0.01856
BRI3BP	0.045631
BRICD5	0.251539
BRINP1	0.051271
BRINP2	-0.17933
BRINP3	-0.00106
BRIP1	-0.11838
BRIX1	0.010065
BRK1	0.178855
BRMS1	-0.12044
BRMS1L	-0.00612
BROX	0.005132
BRPF1	-0.0794
BRPF3	0.112777
BRS3	NA
BRSK1	0.002513
BRSK2	0.038435
BRWD1	-0.00425
BRWD1-AS1	NA
BRWD1-IT2	0.049197
BRWD3	-0.0918
BSCL2	0.149903
BSDC1	-0.03528
BSG	0.335486
BSN	-0.12324
BSN-AS2	-0.17463
BSND	0.008935
BSPH1	NA
BSPRY	-0.01134
BST1	0.115988
BST2	-0.04106
BSX	NA
BTAF1	0.002667
BTBD1	-0.01937
BTBD10	0.174829
BTBD11	-0.01006
BTBD16	-0.07573
BTBD17	0.150351
BTBD18	-0.03074
BTBD19	0.045971
BTBD2	0.04988
BTBD3	-0.04861
BTBD6	0.087668
BTBD7	0.075272
BTBD8	0.005231
BTBD9	-0.05456
BTC	0.073508
BTD	0.064723
BTF3	0.071131
BTF3L4	0.058893
BTF3P11	-0.13831
BTG1	0.068853
BTG2	-0.05357
BTG3	-0.01498
BTG4	-0.05486
BTK	0.048866
BTLA	0.03977
BTN1A1	0.039599
BTN2A1	0.18234
BTN2A2	0.274805
BTN2A3P	-0.07251
BTN3A1	-0.11212
BTN3A2	-0.12108
BTN3A3	0.025888
BTNL10	NA
BTNL2	0.010349
BTNL3	NA
BTNL8	0.004291
BTNL9	-0.02291
BTRC	0.073765
BUB1	0.104341
BUB1B	0.064859
BUB3	0.011992
BUD13	0.203792
BUD31	-0.044
BVES	-0.10391
BVES-AS1	0.024226
BYSL	-0.18356
BZRAP1	0.092417
BZRAP1-AS1	0.251029
BZW1	0.09423
BZW2	0.058895
C10orf10	0.009462
C10orf105	0.013711
C10orf107	NA
C10orf11	0.012582
C10orf111	-0.14813
C10orf113	0.09796
C10orf12	0.008825
C10orf120	NA
C10orf126	-0.08834
C10orf128	NA
C10orf131	0.128866
C10orf142	-0.01356
C10orf2	0.109062
C10orf25	-0.0434
C10orf32	-0.05871
C10orf32-ASMT	-0.1302
C10orf35	0.095541
C10orf53	-0.13375
C10orf54	-0.11963
C10orf55	-0.07339
C10orf62	-0.14197
C10orf67	-0.11906
C10orf71	0.024226
C10orf71-AS1	NA
C10orf76	-0.05684
C10orf82	0.118404
C10orf88	0.024418
C10orf90	-0.00645
C10orf91	NA
C10orf95	0.122233
C10orf99	NA
C11orf1	-0.04802
C11orf16	0.020996
C11orf21	-0.03186
C11orf24	0.040594
C11orf30	0.024752
C11orf31	-0.17854
C11orf39	0.045971
C11orf40	NA
C11orf42	-0.0201
C11orf44	-0.20054
C11orf45	0.030318
C11orf49	0.14257
C11orf52	-0.01849
C11orf53	-0.06027
C11orf54	0.027542
C11orf57	0.121111
C11orf58	0.0662
C11orf63	-0.20497
C11orf65	0.23955
C11orf68	-0.01442
C11orf70	0.032745
C11orf71	-0.06771
C11orf72	0.15503
C11orf73	0.198566
C11orf74	-0.00841
C11orf80	0.054096
C11orf84	-0.00186
C11orf85	NA
C11orf86	0.152776
C11orf87	0.072032
C11orf88	0.063652
C11orf91	NA
C11orf94	NA
C11orf95	0.055149
C11orf96	-0.12802
C11orf97	NA
C11orf98	-0.10521
C12orf10	-0.06697
C12orf29	0.001957
C12orf4	-0.01674
[truncated: 24,307 more rows]
