# Supplementary material for: Telomere heterogeneity linked to metabolism and pluripotency state revealed by simultaneous analysis of telomere length and RNA-seq in the same human embryonic stem cell
Source: BMC Biol. 2017 Dec 8;15:114. doi: 10.1186/s12915-017-0453-8 (PMC5721592; doi:10.1186/s12915-017-0453-8)
Supplement: Supplementary file 9 — Results of principal component analysis (PCA). All PCAs presented in this manuscript were conducted using log2 (TPM + 1) values of all detected genes using the PCA_int() function. (XLS 178 kb) [file 12915_2017_453_MOESM9_ESM.xls]

	PC1	PC2	PC3	PC4	PC5	PC6	PC7	PC8	PC9	PC10	PC11	PC12	PC13	PC14	PC15	PC16	PC17	PC18	PC19	PC20	PC21	PC22	PC23	PC24	PC25	PC26	PC27	PC28	PC29	PC30	PC31	PC32	PC33	PC34	PC35	PC36	PC37	PC38	PC39	PC40	PC41	PC42	PC43	PC44	PC45	PC46	PC47	PC48	PC49
Long_2	-110.7453032	-54.32194327	1.548327476	21.94913661	-14.05806003	6.384143087	-10.09183455	20.28112565	-6.835745553	13.18206404	-5.03022219	7.577998511	-0.514982497	52.73074302	-24.41378714	23.40868675	-25.97959082	5.836462652	33.5573703	-23.20863523	47.20534542	18.54662534	-10.32824782	-38.88787594	67.35719667	-44.27026019	-24.35697167	54.39451592	-11.11645943	-29.78982195	-66.33865784	52.44505746	-55.00147172	-15.37471113	-61.28389362	20.13287482	-38.61769874	-14.46913171	5.030471218	44.49802684	-29.51436044	-1.255884327	-25.78759253	22.61096109	-5.330037405	-24.78069832	10.28036353	2.682033514	-3.646402766
Long_74	12.72106657	-44.82488543	56.59831869	5.946360596	-0.742776653	-7.854049709	13.10842088	-6.810672846	0.160979149	3.391012615	3.181706101	7.861516749	9.049274261	3.561203984	-7.120844001	-4.195778024	-1.369722964	7.413950497	-7.004593842	-5.172823418	-1.334317534	6.500850781	-8.464895412	13.04614219	2.971255407	23.07414694	2.189959072	-2.612591142	-1.191889098	-7.884299443	0.412499592	4.66643716	3.59799178	-2.358818902	7.639878959	4.728649762	11.22078249	13.3284263	15.5334209	5.527514085	-9.749493934	-5.075979995	-2.414354906	7.597326039	-7.591753749	-3.277311669	-5.616357852	8.342393473	-5.553625579
Long_1	-75.23951145	-21.17488717	34.37809839	-12.65412352	-25.24055219	19.36224385	15.66502687	-16.18007702	6.258896383	11.86632153	20.05210393	16.17109137	17.59518402	-47.83037751	31.17882418	-65.66877269	-4.331748807	125.9460363	67.56778309	18.72986517	2.694137476	-14.8918183	48.24925261	-86.46075971	-25.19629742	-40.72033015	20.46005543	24.292083	19.48680535	6.505744202	47.44123093	-12.06419286	-6.48279098	15.18681292	-19.45698694	3.859585824	-6.057951706	3.91181034	-1.57039131	-15.41327012	-18.97102121	12.14744122	1.450698886	-6.150714583	10.35939684	-5.06439275	-2.276763519	0.601182659	-1.826014692
Long_62	-44.63355559	-31.46802316	52.0294467	-25.32920439	-0.20254761	-0.630815639	-3.648680281	14.32886879	-10.62535302	54.42903444	-1.51404643	16.39250359	-9.090386998	1.313514788	3.127558961	25.16509129	-7.696337015	-38.77694488	-9.464976062	-3.234619842	-11.6764006	8.620198446	25.94495257	27.47781478	-16.39521854	15.48481912	43.25825635	52.67833924	87.51256767	-92.77830103	19.57677127	-49.39288305	8.613276938	13.0966969	-60.57162626	-19.61189495	6.893330768	-39.6131066	-35.51092755	-31.40867624	-13.48800936	-20.32040253	-20.96989	-17.4739052	-30.71111644	11.05159596	-2.833446257	-11.9977367	5.495486281
Long_52	-87.42431663	-13.0500702	28.21598653	-46.03809639	17.96266793	-22.83400849	3.028551091	-24.04906181	-46.14816535	-35.34165601	0.068874615	-160.5340479	51.54774698	-58.00960788	-56.88481133	32.10958942	-61.74745316	3.679406099	-47.26592164	7.955518886	16.0356476	-24.12177615	40.08146338	-21.24536674	-0.711063784	-0.764259484	-11.97607217	0.398955197	7.856472916	2.249909414	-20.54933215	-2.077322761	16.52790966	-2.335865145	-10.45524018	-5.828538197	-9.051346601	-8.610961053	-2.71431937	-9.351138453	-17.93019879	5.759438981	7.405480086	-2.881113447	5.21204071	-1.159912722	5.75431069	12.12255553	-0.195039645
Long_22	-25.42936346	-46.4623697	26.79023941	-33.14621472	-8.982598795	1.595002719	4.054711723	21.70982096	8.53963616	-19.83723951	3.869001689	-12.74535527	-14.45444788	12.64107537	2.259179273	6.437602044	-38.57093624	35.23688555	-18.43386853	4.537786675	13.57893234	-14.50628331	-30.94559934	18.06120571	22.49237663	14.11133817	72.8923677	-85.16162582	34.74786468	-2.509459298	10.06261963	45.02627004	-84.6685493	73.15613683	-15.76505005	-31.64696851	14.36175099	39.06436856	-16.07831571	13.61079296	47.29465731	6.043980909	-18.95189469	10.22943681	-4.005597928	21.07104948	2.500347513	-9.457125879	0.331604792
Long_17	-146.970916	-43.33760011	-7.165996205	17.19044092	-49.52016478	31.68495691	3.097910204	31.43233588	22.74314762	29.23790109	0.742671059	-19.22420892	-19.19723526	-8.468948082	1.731691712	53.66187728	-10.67611528	16.71819417	16.67568683	-26.88186375	0.458374866	-15.9183269	42.19121873	-0.839063402	48.20906684	29.77442278	38.39464305	-11.30917712	-107.7696099	-85.0575133	19.15488476	-9.190440797	12.82972774	17.14375784	37.68462451	38.26016371	27.54712509	-11.8513018	10.3533661	-5.415949953	8.103513868	21.73871537	38.32775459	-28.90279903	7.914102833	6.807901086	-8.245510015	-12.94939425	18.61846948
Long_7	24.69614657	-46.48581214	64.93294526	7.413541493	5.732184299	-12.48529547	11.15014749	-8.572026823	3.538845279	-2.936865354	10.86175581	16.66316615	6.378745634	0.000155482	-12.74465678	-2.484722654	3.1468423	-0.924017557	-9.483511279	-0.796037835	-1.415148601	1.788458169	-4.374117572	11.69520491	-2.049578273	7.517403091	-0.658731282	1.388550466	1.155642739	-9.658113481	0.566258891	1.309451248	-2.977730241	-1.285685865	-3.666200834	9.225863453	6.826462119	12.14413084	13.34228642	-6.356358834	-11.35700859	-4.608493335	2.487272876	9.12605164	-1.560186875	-7.628292311	5.531146638	3.789091341	-5.409281197
Medium_18	42.47148573	-27.9718052	54.06516315	-10.62395641	6.666863326	-7.169615846	8.940155773	-9.987771506	1.134451656	-11.08413511	1.234683211	12.01161664	6.210809969	12.44425674	-16.608027	-3.873369175	-7.737928151	10.46919628	-1.683270604	-4.574475534	4.679587956	5.344707585	-10.44118295	11.69399778	-3.69729145	9.265656474	8.416390053	-13.62223707	2.342681674	-3.30272595	0.923679257	11.11569874	8.396071114	-8.250765242	6.652839835	1.537823907	9.240550189	0.935614757	2.889852418	-8.212456014	-18.8226617	9.814316698	0.71307438	2.488850036	-36.36574101	-13.29246059	-10.34235129	1.001171462	3.88122365
Long_4	-186.3150897	80.40846956	-53.90523416	-39.39360164	-173.3680028	-137.7743634	15.40337091	-53.46713633	-36.13479094	-18.31789778	8.039072753	34.43968953	4.477441213	18.19972582	-17.04049807	-6.82603302	2.699399231	-4.140423994	0.136605824	12.15942166	1.151585916	-3.43049961	2.659079102	11.90965669	-1.19905923	-4.086161668	1.676135417	-4.593187658	3.098061202	-6.603821651	-9.042459517	-1.689912661	-1.794894961	-5.150629719	-5.00352979	-2.688481659	10.99800461	3.475632063	6.449851044	-4.511358751	3.504289104	-4.846498781	16.02084906	0.404279325	-5.471619729	-0.45179949	-0.431578814	8.264603271	6.407198842
Long_5	-131.023818	-45.34496183	-24.51167231	-2.267568261	13.87728477	-30.870862	15.34381023	-5.016168805	44.54417673	37.96170804	27.07419174	-103.6293767	-55.51372003	61.37399465	1.551650842	-41.72050893	87.58272434	38.31954346	-44.09850437	44.02730033	-47.04424662	14.48087839	-46.78183008	4.085713186	4.29642847	-2.586129865	57.1549974	53.25859797	-15.87017326	14.88048973	-0.334445257	5.422747074	9.186858219	-17.59850765	-13.92742947	8.490140703	0.836187921	-6.344371034	8.027189358	12.14322374	11.98478014	-7.921054375	5.524118357	-1.180249947	-4.689047669	-1.598676729	-0.100141237	0.245648733	-3.772609175
Medium_4	-11.3306144	-34.10712052	43.16178638	-25.28031962	7.788872528	-5.733440179	16.97347848	-26.21134974	6.50875489	-16.93975742	6.092203341	5.722510486	5.544306821	7.752568675	-15.74850538	-7.540986952	-8.090280802	16.73141422	25.97948435	-3.017975636	-7.445743164	37.01692237	-5.455535186	35.343145	-4.48356794	32.96726479	8.092362392	-29.92302006	-0.418792056	-9.357144902	19.36493249	40.82239944	14.421094	-23.11784176	6.541744007	0.059606142	-20.66787105	-59.79693213	64.59973701	-18.71670767	-2.050551622	-46.16452627	-66.33258727	-21.71203913	85.23809583	-30.64473182	-28.04322221	6.33346649	40.43109444
Long_6	-113.6349896	16.80788346	17.90927664	-71.34505506	-84.33126835	161.2732595	-43.11128647	-118.4197943	18.39213152	7.040655548	-32.26045497	-10.65528625	-24.91712304	18.69328418	-16.61747643	-2.658915041	17.5637617	-10.82515594	-14.94196282	2.959946851	13.75455057	-10.42753418	-18.99253581	10.98926735	-7.582216692	21.98983799	-20.03482622	6.297186616	7.043977807	8.082509155	0.372427931	-4.372204202	-6.125797785	0.496226443	6.04851515	-8.702567862	-9.618561792	15.83876388	-0.648686608	0.935751577	-15.95273736	-1.401341092	-1.384834497	8.698363139	-1.148222627	1.365316076	2.790395234	-3.147853931	-3.883544991
Long_19	-83.79560605	5.588001203	34.35971376	-36.6539549	-33.57467308	4.565101514	-53.49516971	79.51572147	-64.12881678	81.83052511	12.17043431	-26.69457139	24.56498326	-7.778914107	2.621539901	-88.28659822	21.03418779	-43.73592977	-9.500882271	-58.77833896	47.3665537	78.13945126	13.5912032	-19.57513884	-17.83695722	35.12954778	17.70690332	-12.70913138	-1.90489668	37.89769558	1.532298374	3.551891878	-21.4517424	5.705477367	34.89787481	11.9879224	-5.875089335	9.29127662	2.196287984	3.465641717	-10.98850764	1.799412471	4.0219818	-8.936471092	-2.174951679	-6.442976221	1.720237342	-0.251686536	6.81481684
Long_13	-58.04908114	-24.5704347	31.65863398	-25.6832878	-32.31452388	11.12056276	7.340241657	39.55277679	-7.157637824	36.75031612	20.98627939	8.434522603	16.33061875	-17.22485618	44.9689283	5.270511207	-46.16470715	66.93449008	-32.52717219	5.581137466	-5.559869376	19.51599876	-59.12165145	77.82555977	90.2718843	-52.25176098	-41.99685315	3.89557956	7.196471698	31.4520818	-8.272106051	-54.34360047	47.08386395	13.48496521	38.15288174	-24.71205077	-10.20312358	-13.11734097	-13.97552543	-2.117411312	-17.20332561	3.333509805	-14.46206341	-3.758244909	-1.068489146	1.287719031	-0.442704473	6.629577046	-9.726140784
Long_37	-101.5395199	-15.44587397	17.99915258	-0.061096821	0.800864503	3.018859406	-5.312869301	-13.84285796	-6.402605426	14.61796365	12.71995224	3.572488155	3.453791213	-3.949981169	-23.02389795	-34.80937648	-0.989116275	-1.356003401	8.855267478	28.23980478	15.97624547	-0.707216043	22.19372069	23.97903525	-19.60875846	-2.530740055	-30.86901092	-29.83222804	-20.11053556	-3.230173467	8.212071516	-1.793154587	28.11355699	-48.74708882	-20.04205972	22.01157189	41.49656098	-43.84829284	-53.01922829	51.12214122	71.39491234	78.72030257	-76.4787139	11.7402486	-18.35550738	-3.90414142	8.861516627	-20.99638751	-0.581836593
Short_12	-157.9827435	128.4308238	64.8635132	22.27837886	36.96892899	21.0857839	-13.38614027	-5.497678396	-44.88190551	-7.639386229	-14.40814539	25.7732244	23.52994572	29.52830854	-43.10281339	2.64715967	-18.91455289	-0.356956328	16.95358307	6.770386891	-4.991094763	11.45637478	-14.09870014	45.32459923	-10.33680563	-44.70809424	42.22800188	43.51523565	-46.54428952	35.49393894	-7.687989093	3.793378187	-19.0693178	11.59505575	-25.97182446	4.509800311	-27.28574688	-3.115402717	20.37119993	-92.16877358	51.90199851	38.56453137	13.40657832	-30.20493713	-2.485774479	12.14436357	10.38655101	5.606044275	-6.24327338
Medium_20	-151.375409	32.04722127	17.9581694	31.49844605	20.85165669	8.754509726	-0.979607288	-8.562928819	-23.09389298	0.735333975	-5.037938005	3.977788791	13.2697502	-4.988394883	-0.852362895	-9.00438435	-3.313741273	18.26291775	-17.0635269	16.8969328	11.79242031	-14.30311645	11.40161565	20.43489857	-7.738183877	-17.73368842	-5.766839514	1.035556585	3.335172124	-20.72000704	12.67753155	5.625350313	-0.495749069	7.563892077	3.180103719	-1.271182396	-1.319823676	16.3790845	-6.46082204	31.63998712	51.73803585	-45.51596469	43.67734827	10.72383202	-11.72328611	-78.2217898	-51.23489103	-20.57171544	-28.60409267
Short_15	-228.3883104	-9.132093814	-82.84294054	88.49875909	-8.881709114	-0.659338006	4.918944331	4.785981871	-31.17349032	-29.62695332	-17.31912305	-11.1536662	10.08197352	3.804789955	-20.52310293	19.50072032	3.502787069	-2.756875238	9.928859035	-25.48181526	-10.46896487	-11.42475258	-7.263084305	7.395380647	-9.066361506	18.44981234	30.34143926	10.59357648	-12.82631904	22.37594049	45.33141824	-17.56718596	11.48881235	20.16767326	30.97296307	8.037189647	-17.62051359	38.00965419	-25.61997982	-20.58659861	-46.98198373	-23.36347789	-83.65914183	17.26187995	-8.395567168	-38.99686091	31.57770312	-58.54828181	-35.09663219
Short_13	-208.7292928	-21.98852938	-55.91709478	84.27818407	4.653895779	23.0690583	-14.03199249	-0.21826748	-30.98436026	-10.13581435	-19.63280381	0.744217446	5.404418744	1.714194103	-11.64036567	12.68101536	5.283985916	-10.9008411	5.04522887	3.761832983	-9.255199665	-5.597896417	-1.491624559	10.50149002	-4.831035896	-5.815211272	25.43610697	10.35891641	22.08873308	15.34791025	19.98348795	-25.44974281	-7.35260985	11.61506208	9.104607547	3.399256977	2.465966967	7.133442806	-26.98868429	23.98128789	-5.741967526	1.384133681	-14.47328995	4.294323389	14.11033105	22.48243404	-44.03883612	110.5181172	50.53105883
Short_4	-136.0679805	25.68716495	30.06663029	34.82917554	20.85961698	15.39336805	-1.46359652	-15.57257229	-11.09779627	-2.812193275	-4.880410409	12.86708361	30.13595539	-19.56955315	-12.74284818	-13.61549962	-7.897868576	9.162252105	-5.91510343	6.888648054	13.59382811	12.87057608	-7.991211125	3.322881869	-2.173327276	-17.00578649	-3.218177889	4.225535777	-5.209084394	5.387210142	0.00629086	-12.55163574	1.25079511	-20.35604563	7.584931616	7.599178441	-1.110007283	2.300620699	6.914805661	44.84167607	42.90534368	-81.21334153	38.2970249	12.8516737	-30.54037914	31.77921016	21.15715305	-37.3953341	72.49367901
Long_45	-95.83632761	-69.09366791	12.81347222	0.567972004	17.21001109	-24.19091239	5.01074373	-22.42505321	26.98223026	-10.14966102	6.297695401	18.49486626	-22.41707717	6.514951809	4.301825387	28.98939291	40.91413812	9.006836644	-13.08377807	-24.62018911	20.74636586	7.679914387	31.61968824	-38.79883744	-10.30784684	36.3047593	-30.84769994	-24.37440494	-42.8677482	57.37058456	-59.605444	-103.03753	-22.94362616	74.71642737	-33.07006836	-19.86058241	-15.46100443	-40.63520236	10.33343639	-8.144876908	23.63513221	-15.05513655	-20.23994684	-1.52991392	-12.72285722	-6.711606466	-16.32248808	2.872632709	0.529213445
Short_7	-197.7139745	96.49911256	17.93098319	36.68925586	-1.313296754	19.15698569	-5.83873646	3.339105976	-5.497306755	47.0083467	30.28224633	-1.400795567	7.385034363	-61.6567616	36.96021973	12.52561721	38.21796222	-10.91431992	2.529748797	38.99246622	-60.16517695	9.879850083	-32.01466133	-27.21876064	-9.012923939	-7.771430062	-12.92188564	-95.67179985	-10.49884738	-35.21862579	-72.83264574	29.53815827	20.35245473	-5.10235882	-44.23758149	23.80583177	-19.73594397	23.35356957	-29.01195845	-37.05078577	-21.05590987	-19.78022213	-13.45739185	-3.076478861	3.382368213	-4.751763976	13.42476314	13.77056779	0.364286057
Short_8	-189.1392509	107.6345454	15.74220813	31.78455438	17.21444671	20.53159045	-3.40749092	10.54659768	-42.43385316	-18.66932194	-7.359155798	14.67109609	14.75369356	-15.49504958	12.01827808	27.9841214	27.37848285	1.040937398	6.17822327	14.92271396	-13.885714	-0.610647874	-19.29933869	2.061068407	-10.39272529	3.608712597	41.67441302	-9.367783103	16.87864941	17.69243017	-10.55922734	-5.168065096	-5.472966523	10.63094778	-11.02589081	-48.07841716	54.36818891	-65.34432575	52.42794825	80.12789033	-64.85903764	44.65482762	28.77486031	-4.119716151	20.56774506	11.31393023	3.683364594	-26.66466878	-15.16507032
Medium_19	-103.6908782	-71.99093166	18.38031769	50.16102448	8.88556404	-4.651162978	19.23575978	-13.79945248	-0.68774499	-4.853337614	8.679677448	7.371513139	13.8689104	12.7221514	-20.47818108	-8.662682312	-1.808204944	6.473025436	0.072173842	4.676760668	10.54600758	1.325010412	8.977936043	14.67420085	-15.67040304	1.728070944	-5.201685668	-13.83588334	2.527273385	7.627099682	-8.903980044	9.004621376	-3.080530348	-12.75025034	12.29146329	17.33321948	1.567408268	7.308059952	-11.76902742	-3.315953024	-10.36988316	21.09938755	8.21247627	-10.98855838	-10.15299996	26.67351489	-40.41866833	8.198874941	-22.04591721
Long_11	-41.67066397	-43.48097567	47.23801242	2.513875483	11.50101807	-1.042110799	5.116871353	-13.49423942	2.837142826	0.630512816	10.14678635	25.65405765	5.31331528	-0.725086565	-6.865356258	-2.315896231	6.580982315	-9.926583232	-16.13379187	-1.632619893	-0.485152015	11.32680682	10.16404675	18.5742917	-16.60570767	11.84370071	-6.446359822	0.497385515	-4.014602147	-12.59133328	-1.486213041	-7.445743127	0.82454753	-6.009786539	-4.023851493	-0.459786937	16.15329646	6.234881208	24.12970783	-1.197160914	3.00908452	-19.07127586	32.97192958	-8.788801535	4.389769224	-29.06304414	48.20044261	7.04703274	-57.50908589
Medium_23	-144.1751816	-35.75455568	-12.62833502	35.32195312	17.08558359	-21.67296644	8.051459383	-5.278664181	16.92691028	15.15686066	15.25968717	-5.898661019	-16.07800749	-15.39436157	8.259328175	-10.61436479	20.66531957	-6.965226403	-12.69908507	4.208354342	28.79091512	-33.75975495	-15.68508801	12.71954125	-11.18538723	-0.725512532	-36.80627092	-34.33355669	-5.539730447	-34.32928387	46.09088288	-20.03087841	-84.23077248	-70.50232882	30.72780333	-76.20703735	-82.41768285	-25.59281899	-5.306002217	-16.79993222	-14.26098726	30.97651579	27.23153745	-17.83057052	-3.286796202	-2.439869483	23.08149802	-3.467542889	4.697714967
Long_78	-143.9355967	-42.54378545	-26.03338139	32.0631442	9.361117727	-1.037044031	-8.935120692	7.585103433	-14.49125456	-15.34663604	-7.481805509	-3.173918838	-22.20794267	39.88821073	8.53868022	-36.32471644	14.64805642	-19.73148572	-47.77625935	4.918662567	20.72029584	1.279435116	3.382173508	-15.51818864	-6.917836845	-39.74755726	-91.04648679	-13.0051812	-4.848003513	-19.50290044	62.77225978	74.29385969	45.41392018	91.994491	-22.89611063	-15.40204776	15.96702072	-33.57344889	13.18342094	-29.53043939	-15.28396375	-1.331291394	10.63550115	-8.224426748	-11.64858861	26.62586249	2.480145231	-8.387630437	14.01415994
Medium_5	-56.94313006	-53.42237933	39.52583555	36.88294103	-4.258729306	0.562538748	9.751482563	-7.113967668	-0.332019231	0.175491315	8.680708276	13.03142856	10.63346932	-1.887645926	-3.109558894	-0.566645755	2.456858052	2.054214237	-5.547770883	-5.857271762	2.406177549	-1.07639994	5.562637987	9.160044333	-1.039839528	8.566640986	-6.707234896	1.84277831	4.347998856	-8.884444756	9.984691541	7.09563456	-1.022981747	-2.901236394	5.582019288	6.764554506	4.433186166	18.022785	-1.216341516	11.55199485	-6.06466829	-15.84447633	2.761353755	10.40599294	2.063072682	5.266247338	-4.367255075	17.21356206	-20.09682728
Short_14	-204.064712	39.60413827	-55.92030364	16.173284	4.383179401	-7.650923328	14.16565156	-16.81415447	79.41864735	-16.26077802	9.184988546	-10.29284175	28.51516777	-66.90901671	33.86827405	-21.0552897	-67.77235023	-28.39384457	6.456311096	-46.17863252	-14.63219014	38.65283345	-91.52267923	-35.3881659	10.12743507	64.43236592	-25.89985328	49.7360506	3.208762375	0.160969994	26.83604742	3.273768068	-15.503373	-2.374051779	-33.06238577	-0.603198457	34.36832964	-1.65415444	16.68098759	-11.61305986	31.82707792	17.88235953	3.222575143	-4.579663728	-11.31626089	-5.615773298	-9.036208286	5.022638184	-5.319810457
Long_67	-61.52227718	-48.42361178	27.87728482	-27.48799962	-0.295269601	0.807997377	12.62009738	-29.05290182	26.13198515	-4.520400229	-8.558029953	18.79502529	29.78587095	4.701811505	1.402185732	12.877586	-12.05022897	-74.1798021	-13.8655043	23.36616628	-122.8973384	64.88825538	66.16748558	-45.96826848	55.99539389	-48.59357423	11.1748877	-4.062779487	3.809874009	27.79052025	29.97278648	12.55306828	-27.3512892	7.012192566	39.98471604	-13.19823611	-21.67825991	-7.921126123	-9.239882668	14.25254708	7.507733323	16.1822298	2.332414463	9.057661797	-10.2598469	-9.969767226	-9.222864751	-13.17376339	-4.404147417
Medium_24	-59.59056857	-20.74675626	11.28680227	-68.60160087	-41.06304392	57.00513876	58.90416354	107.1186384	-7.300747801	-146.9531137	14.83620512	4.345896886	14.82646934	-17.95175796	-3.565918305	-11.69249313	69.26619248	-14.64705592	-13.75932417	-4.885495712	-6.62886643	11.72055339	-21.65994266	-0.19196025	-16.56248499	-23.39048118	-12.28184615	12.78683535	0.033791517	-29.20238573	-3.509121697	-23.55617112	-12.71272591	-16.73583513	-6.043972316	24.98077729	-7.08665879	-1.544238961	-11.62951185	-8.56083503	9.591007939	2.144281968	0.398990289	6.329137197	2.557483537	-0.689586034	-6.877281928	-0.127702483	2.862820746
Long_10	-103.9684886	-25.06184129	0.231772432	-44.7029691	43.57419769	-28.40451084	-9.891417143	-54.19814107	-1.300086692	-19.41919717	-14.63311074	-61.40607159	29.03535543	49.71213868	92.43388986	19.50015243	27.88801841	-7.678299914	93.14307209	-96.38631611	-6.283489724	12.39523968	-4.191897884	46.42185268	-26.19567982	-55.66743878	-9.671964677	-27.8274097	13.94499548	-16.31238309	-4.334562223	-10.47880791	3.787424168	1.251162462	3.772732232	14.96867638	11.20379563	17.18508726	-9.853392873	5.912841597	0.737826671	7.031550048	15.72020303	2.365005706	-3.138511747	3.915179847	1.650276888	-5.53519927	2.144358905
Long_69	-159.2917229	-10.37391157	-17.14588961	-0.930941952	2.202244667	-5.366473837	23.33657316	4.796609704	110.2036999	-9.731995508	-10.74570697	2.961465923	-0.662048411	-32.67023941	36.45255335	-46.90901051	-24.15974972	-77.45401791	6.897145524	57.32510925	91.93443194	-15.82723439	40.71620871	40.33176252	-3.205026522	-42.96644039	59.81867565	0.591758513	0.916291928	17.00351461	-36.56403654	1.98156745	31.33262172	15.99269571	6.005344594	8.178868132	-15.16813206	8.645784866	15.61354334	-1.902622455	-25.3996667	2.397928736	-3.386944696	8.30086539	10.96378783	2.170023393	2.461705882	-3.876160611	-4.069985439
Long_70	61.68544822	-31.90376388	48.93456583	-0.347919879	-2.514826549	-10.65637519	10.0901617	-2.31204007	10.11486148	-8.850234982	6.740047767	9.013777798	7.646076507	4.336314561	-15.85611502	4.00895184	5.697956784	3.439335004	-0.498595113	-3.954747727	0.216905431	2.373205872	-9.885951874	3.498853793	-2.401149831	9.523072257	6.239300882	-8.070428698	4.683035507	9.073552937	2.462536944	6.226129275	1.746583697	-5.394282619	-2.705403792	3.484524998	2.949327238	6.364674536	11.84032099	-7.443091993	-17.00353311	7.284968432	1.480164232	1.536913122	-23.01768702	-2.021801939	-1.178009402	6.192109098	3.408348213
Medium_15	46.75951406	-37.32500821	56.88023228	8.301717046	4.984066879	-10.73806267	15.49041343	-9.116307506	10.484097	-10.21544975	6.121391917	9.000013928	12.05963882	-1.920110921	-12.6609282	0.81788068	6.503624486	4.389717833	0.988738248	-4.766130315	-2.810650546	1.763023523	-8.081328853	7.758663412	-6.019815178	11.61793717	0.068120263	-9.064235165	-1.857083874	3.052840826	2.505303966	5.986721945	6.166695067	-4.743074261	-0.039410316	-0.360652091	5.297741801	9.330289238	10.6206462	-3.907462221	-18.39391842	0.094668704	0.375444671	7.790171623	-15.3411645	-1.917885694	-8.387246003	7.442864701	-3.90238955
Short_11	-91.26295049	-34.64582218	24.27997842	-32.12402967	26.4764529	-4.91261579	-17.28075733	8.32991567	-32.56181968	-11.82829299	-26.04208172	29.31379668	-16.60100155	38.89489889	13.22369191	-96.05784838	-52.84226978	-34.80461548	-21.11385956	-44.23580047	-57.8654504	-131.3152752	-26.61332382	-38.69789141	20.81198477	2.651533065	22.97944459	-14.7513475	-15.46988159	-4.650817898	-25.94059014	-24.50910785	21.44087422	-20.40936426	-1.03819933	11.97291286	-4.951071897	-11.82167624	11.1693185	2.27674474	-10.91527799	-6.945429179	-2.308116822	1.081609991	2.00108526	-0.259496076	-7.090264909	2.653548796	5.133668309
Medium_25	9.846388559	-46.77283664	50.66784165	9.671683593	3.780345767	-8.482096418	9.662823669	-0.386929058	10.89012077	1.914636756	5.794826716	9.529390511	4.790623029	-2.629766046	-3.419219371	-0.4561184	-0.778278084	0.006752703	-4.990030653	-1.935405776	-4.035548169	0.052238916	-0.906796022	6.517991681	-3.532378279	7.966245282	-2.620291753	-0.589420356	-0.110226176	1.766048989	-0.746484541	6.859003382	6.948074059	0.052886006	3.631439031	7.370123759	11.00529887	13.1144706	7.82816198	5.248727517	-10.18342431	-2.56711745	2.545729092	4.207888927	-1.921017053	-4.162350161	2.220316171	4.883864311	-2.298450927
Short_2	-83.49183663	-30.07556707	3.329721157	-55.75504883	27.39644114	-54.22704337	-108.0082032	22.25766934	51.88176664	1.405523695	-129.8656338	27.71477419	15.18624583	-37.83927858	-55.2545622	30.92373772	45.79458435	26.29006309	-4.777649089	5.997590029	18.60800716	8.94142845	-45.75038316	-38.40777169	5.637969396	-33.96330343	10.02418562	-15.94068348	4.834113286	-16.92222364	16.49771772	-5.1176053	20.85855481	-15.11620683	19.59600478	2.98478044	6.031133244	-0.846565714	-4.338087958	-5.382054405	6.502449458	-5.028943661	-6.927810997	-3.403308528	5.302400403	5.216176016	-5.081361855	6.230979219	-14.34829929
Long_3	-90.05586056	-15.71281967	12.73107541	-52.16330235	51.43600086	-21.8835971	-3.669704725	-30.94898611	-58.54143883	-21.12305439	49.19914514	18.94916254	-163.9178982	-88.15459819	-24.71606963	13.5334744	-6.51084652	-23.85053933	38.71550713	-10.89621884	11.94505656	18.73396576	-15.24095252	4.47147929	20.21222677	-18.43494243	6.424213831	11.64203961	-0.357848033	15.58578243	17.70095912	10.57596322	7.566031504	5.046776802	14.16803484	24.8152244	-6.639759966	7.49506694	-5.838288623	11.83527206	-7.407401466	-3.564799218	8.000803863	3.068701836	-12.93822059	-0.369073073	-2.060939956	5.329905272	-2.258981757
Short_9	-164.2174473	-57.34029353	-37.27591699	59.59152937	-35.21851787	29.37939264	3.115250486	38.90604981	7.913504218	-8.052626182	-18.40686575	-9.246685547	-53.59416099	12.48654953	-0.104348404	25.59782303	-2.350312925	22.54753993	14.64772705	-35.13263419	-5.037130392	-4.443322059	41.06158123	-24.61489551	13.40967267	11.8999167	-3.387225442	-13.67175998	100.4040307	31.74372859	-58.04627161	29.7368414	38.13510817	-45.73861313	36.36824618	-20.24613682	16.91673041	-14.94118528	35.60868336	-44.73205615	53.88855008	10.00145118	18.57494595	-8.9442758	-10.58386743	-1.674209685	13.40049068	-7.390303222	-9.209375713
Medium_7	-114.4943589	-8.728502631	-8.580456849	-44.76763924	-5.833615648	-13.91262808	-38.90848317	62.96005745	28.16326594	9.764012574	-42.91466534	2.345221046	-9.93158053	-39.70414257	9.722474121	0.399952473	3.79788647	26.70930548	31.02068379	7.387939194	-68.53129568	-43.59753084	61.07841817	91.54522104	-27.20118999	56.14474774	-48.66706292	41.8231539	-18.36262601	41.44406927	-9.093799106	50.8884787	-26.36814387	11.08541118	-32.73744846	-8.906826831	-16.86243146	12.99161628	-4.531309606	16.21323132	-17.50522422	-4.223426641	7.984305383	10.91202528	-13.34641096	-1.160993876	-1.027781669	2.379202229	12.30620419
Medium_6	-42.04762226	-22.93074116	48.42466833	-32.54991875	-40.55692001	6.503573911	38.6399348	43.96847439	32.10464093	61.58914138	35.05905261	10.64677592	-8.879794631	15.79561073	-1.969499188	95.47183288	-34.29622645	-23.96958188	-19.3651505	-30.56797171	0.94719865	-39.77674595	-36.39688928	-37.88326421	-104.0037408	-55.92783754	4.741476	10.278302	-24.00362776	52.46422503	26.25144334	23.60944339	14.38479408	-16.70312189	3.055433724	-12.5469695	6.600687415	2.367630388	-9.958665986	16.52206419	4.142634711	-15.07023629	-6.870235045	-1.26201673	10.75383504	-3.105683719	-0.726041949	4.264202234	11.17505474
Long_34	-78.97696515	-77.45459304	21.28781202	20.53530502	11.68096624	-16.75377538	3.159842025	-12.09360613	-0.838016476	-2.38567764	2.546454323	22.04932893	-6.121162837	19.05346674	-26.6628039	-2.163729928	-7.427463072	3.140529828	-11.50994032	4.68129029	-2.964819748	23.94897614	-1.195430554	-0.78653436	4.075756687	19.27834179	-25.85378091	15.01891829	7.006903196	9.840663896	-16.02448975	-15.89857795	-4.119421099	-20.42646436	-19.60384267	13.99318122	21.75213784	61.38368287	-41.98825475	-6.109956041	-27.54400206	16.92681774	31.74436987	-9.466386443	85.87729331	72.95874322	0.717332942	-44.4637522	3.084454766
Short_6	-207.700196	277.0018697	55.20839526	-36.46254519	54.4000748	-13.49384956	27.16170531	26.22752459	66.75178633	-6.042902266	19.03392096	0.264793603	-30.94835415	70.28417688	-29.75074749	1.635734695	-14.0374427	28.02871066	-11.41086744	-20.57896352	11.95188244	5.950934906	43.9701064	-20.7983242	16.84441853	26.15134849	-33.45533717	-8.13867494	23.74833544	-17.90429814	12.28800034	-14.09646684	1.349008607	-2.394422891	38.71088243	5.40371166	2.382401674	20.16712003	-19.18009473	11.21864154	-19.59904215	-11.15066451	-17.90727602	10.03652784	2.200271633	7.613985787	-3.269804301	14.14646422	0.141661363
Long_9	-61.73156651	-43.13959611	25.99651747	-33.35601921	8.510721412	-0.952793002	-4.027410293	33.99141959	-27.3935964	11.97997043	23.88519049	-23.36557759	28.26750923	47.33390096	-8.282874401	20.59889976	3.34664422	-47.84002961	122.7990778	112.4426054	14.18191091	-31.32626236	-40.77583361	-33.28002811	24.54945781	48.46489151	-33.11720607	7.053700945	6.67324439	7.070841956	12.69068208	-17.68640961	14.45897648	17.11284803	30.15802098	-23.02168383	11.16743671	12.49256807	6.699347733	-9.842499789	15.56371337	-15.4659517	5.992946453	2.204589212	-9.013029074	2.309255972	8.087303621	0.792019036	1.932015854
Medium_16	-108.1854384	-7.315243344	10.66045926	-42.85385369	36.93530144	-13.20698061	-19.30515309	-21.23903751	-54.68337433	-27.96088189	-5.052249288	39.01974365	19.95249501	14.11760398	131.9358843	58.51709858	14.8460458	14.64400133	-68.69269638	33.60939883	47.16768563	-3.022477154	22.3898561	-31.92125594	19.03778151	54.3609539	21.31812885	30.99563855	-12.13887225	17.10230727	12.94269869	39.2739295	11.72125952	-40.7152278	3.749017357	15.88039403	-14.60179671	11.70338329	-6.430455719	-10.03145541	7.985276429	7.194401452	-16.36089075	-2.02506411	-11.74249935	8.092610713	-4.793294427	4.035946829	4.102089724
Long_55	-14.01332001	-43.42950323	33.45210466	1.950702903	10.88460867	-7.574715629	-4.200381229	-4.19139007	-2.717099053	4.572399456	4.220940727	9.915569992	-5.58025531	17.37959574	-9.976527848	-2.001063635	-2.234979143	1.906288012	-12.9644353	8.104156174	2.029897083	2.622383493	-5.763930668	-1.862661204	-10.27335264	8.522506142	-15.06468287	-1.746404599	8.302665964	3.36418245	-4.630128728	-9.914790955	4.56690306	0.363659118	-11.19450546	6.522529091	21.69894765	25.34277897	-18.40655883	-10.37099352	0.043855494	41.09639193	14.72151533	4.100760232	23.6311554	-44.522577	-18.43640461	-3.289139014	-4.835478472
Long_61	-24.96592173	-48.95201712	49.68190938	-0.291110414	7.235409662	-9.017722635	8.414131716	-15.09377795	9.227798129	-1.863239971	9.891829559	9.171316735	16.80751385	-1.175661217	-10.23416603	-4.540427394	4.213700275	5.131136868	-5.125462945	-10.61861994	-6.725352204	8.0236953	8.430284658	-1.390555372	-2.306185836	9.686821543	2.1383847	-6.431299321	-8.690659455	0.639446036	-2.5132487	-6.321058607	2.360791674	-13.16038869	-0.457771005	4.789249849	1.628156775	-7.891173422	22.48776693	-6.263490845	-6.510084863	-5.601329728	-3.883254323	30.03209556	-20.0075806	26.64549954	25.81000802	14.47905821	9.134668977
Medium_22	59.52510823	17.45769698	-9.29358792	5.462943977	-8.781928616	1.679112738	-8.298921231	5.438667663	-8.614385573	13.27408582	1.06330974	-8.637520155	-4.059991713	0.337661142	8.915595535	3.600494941	9.032108308	-3.962013272	-6.264727649	-2.016092844	2.574710907	-4.621013703	1.718478596	0.24658433	1.548373106	-3.261099874	-0.454081128	4.547062474	7.547246173	-1.572121979	3.391616082	-7.455338066	0.701752366	7.1149891	-0.719864001	-3.127723992	-7.275558891	2.426180778	-6.433432309	3.877861113	5.965734915	-2.141683097	-2.303423475	4.466002205	5.642666135	-7.946005996	-1.860221784	2.850976685	2.728394158
Long_56	84.00318291	26.63201551	0.568255054	3.981631899	-6.674238314	-2.211457815	-5.451103263	1.436637123	-5.087173748	3.865663636	-4.865011831	-2.316591797	-7.104412325	-4.545730804	6.519350469	1.858624961	7.440842604	-5.527097339	-3.68158908	0.640324331	2.974857921	-6.664700119	1.235706177	2.405018319	2.430665287	-2.811288875	-4.847142287	3.221902729	0.945172219	-2.669729189	5.971300557	-2.44246627	2.662572513	3.639621885	1.747175105	4.378363545	-4.204955615	-1.844544443	-0.076538029	-0.457176976	5.676289688	3.029101655	-0.378453294	4.642914528	3.671009723	1.144244556	0.008021719	0.060541303	0.600161791
Long_26	83.36650701	9.908870478	-1.825736646	5.205976953	-3.986448978	-0.507621235	-0.508684542	1.411610448	1.080110764	-0.105104625	-0.666761994	-0.273420618	-0.839970083	-0.162726599	-0.405552806	1.39545104	-0.888660413	3.749365994	0.890460229	-1.21991418	-1.952638965	0.789563857	-4.456225906	0.68396856	0.78324311	1.903536079	3.92472974	-0.901109576	0.661285985	-1.282812858	0.286403094	3.414020805	6.452234879	2.804439461	6.042431521	-3.272079852	-5.183092358	-1.968195744	2.93055056	-1.911136645	-1.320443639	0.833230336	1.346381181	2.000708321	-1.69389206	1.570845901	0.578062637	3.591592713	2.030312705
Long_64	59.32011975	1.403719485	-38.3742946	-8.72416654	5.080286632	7.252951642	-13.42534445	8.859948974	0.025898759	-15.60999583	1.819619055	5.419254795	-8.125666663	20.39635714	-4.287396904	-5.594484327	-31.41364677	15.90028253	17.14590906	-5.480198857	4.435761786	36.01982992	-5.127701677	-3.918097118	-7.26570066	23.75354541	36.18452234	-18.19934884	-31.79598655	11.15700854	-0.310852153	9.191764126	36.10956909	-17.33513853	-20.37214172	-44.74246948	-8.664312391	-55.31292213	-67.39736024	-38.45973862	-12.96478073	-14.76752919	54.55699752	111.1242794	16.70532783	-9.488324465	-15.77519272	-17.70245872	1.387389963
Long_27	75.2098759	10.21424098	-10.19918661	8.076929971	-1.624379464	1.308548653	-0.37665697	-1.828508528	0.18709194	0.68681075	1.634873006	0.161143649	-1.162689931	1.185245768	-0.405225498	-1.035990174	0.49428946	-1.687249229	3.171666546	-4.924595975	-2.954095361	0.747165803	3.732159584	3.350020361	-3.940932354	-0.051859234	0.388927608	-1.255853235	-4.329821568	1.940614232	5.849377782	2.787824152	-0.40266412	-6.05682892	4.570351111	6.635323534	6.063984018	-9.071949534	-5.794862017	0.495059185	5.760128269	-6.074667863	-2.570863757	0.008050377	-13.01366841	9.913971594	-6.667283611	9.084837288	-7.660457593
Medium_13	-33.94700978	-19.49469008	-115.7656127	-47.02092617	37.98078093	10.42958529	-84.71557385	-11.25672246	26.80212436	2.606236676	151.2152192	41.58482019	68.52424958	-6.276153285	-49.69326049	14.81475863	36.60637416	6.069577064	-12.50919593	-28.63693368	0.883009996	-41.02939851	12.89082704	12.00590542	19.86305448	-9.965891413	13.78844373	7.829960333	19.1449026	-2.996467214	-5.927262593	16.94114644	9.339109235	7.64020131	7.740425213	-1.453116443	4.35024718	1.237075002	13.01000379	-6.560091215	2.790451511	2.689169428	2.448391004	1.282333718	2.198380407	2.28078838	-6.497105695	-3.427136096	-1.793109405
Long_59	84.53293105	15.68207822	-2.621430462	11.42707131	-3.742265693	4.638810846	3.831012047	-2.619316136	3.199746229	1.48829646	-2.519794276	-5.843654391	1.784385967	-4.314335833	-2.710477617	-1.131338549	2.876876698	0.08447782	5.386749955	-2.772755353	3.066771678	-3.486275787	1.629609243	-1.946128067	1.978660068	-0.873039624	-1.083531452	2.120059411	-4.30580816	2.962140745	3.342967881	3.310762376	2.535384562	-0.685932979	8.117721458	1.587297064	-0.092149877	-3.04943	-0.575602138	-2.596667642	0.734868266	-0.834147904	-2.277985327	-0.469449662	-5.092254533	9.196380711	-0.954404448	6.268065636	-3.280275302
Long_50	89.37701245	28.30548398	3.285692692	8.296463739	-8.111519878	0.539451698	1.979386398	-3.79422997	1.917470622	0.769036205	-3.546514991	-6.74504347	-0.499203533	-3.928866889	7.36012548	-0.455788963	6.163838788	-1.982782391	5.250058346	-4.050924734	6.019344166	-4.71777249	2.077567483	-6.163407115	10.59029411	0.587099431	2.243809611	6.928988167	-0.886155268	3.175459936	0.164510177	1.90319033	-0.057265602	2.361614176	-0.180090097	-1.854546625	-2.723246598	-3.285972	-0.733782208	-1.973957162	0.611972741	0.915395668	-4.741787391	-0.593469246	-5.761635514	8.613908203	-8.894566214	-0.8699856	1.516992014
Long_21	68.58088288	32.10939354	7.607579474	1.728562704	-0.083497287	-5.031296962	-1.912483301	0.298677529	-8.018259741	2.18821481	-5.619014053	-3.769556596	-7.821241568	-4.51204451	6.842012225	4.028467182	3.122859428	-4.534657607	-5.687008086	1.668340774	4.643197829	-9.957729804	-7.201848204	-4.645458082	4.290654223	-0.430025165	-3.709089209	2.144672156	4.030791693	-2.691392077	0.309695677	-5.477699686	0.178786985	5.586857084	2.191156634	2.844567702	-5.382282923	4.410477509	5.081440365	-1.182104968	6.147158149	7.055853203	-0.14489292	3.527405031	7.537891027	-14.4593981	-0.712342363	-7.841708253	7.760713504
Short_1	83.64306046	13.57755024	-10.34271604	9.213995729	0.286758384	0.064094619	-0.018424449	-0.811552786	6.578247022	-3.536916523	0.459073434	-1.140386709	1.1693465	3.447746857	-1.872132562	0.44798179	1.641841739	-2.418801433	4.414250935	1.668642687	2.046868732	1.092618465	-1.085890705	-0.759105715	-0.968027942	0.68357706	2.292400432	-5.607019711	2.633153544	6.349138789	-0.321474736	3.726333852	-0.389734179	-2.514561623	-4.294015805	4.12067157	-1.020782925	-1.000691915	1.966505967	-5.205140563	-6.98313601	6.430820318	-1.506812162	-0.006530126	-9.176030834	0.373695925	-4.053162991	-5.001512732	11.17893176
Long_75	81.09904962	20.10305548	-0.064156133	5.712840911	-1.00893448	-4.394875111	-3.928991628	-0.341947169	1.064870706	-2.090388492	-2.373800297	-3.575292742	-2.580996044	-0.238322665	4.496259915	1.365323939	3.029872783	0.682406074	-3.696194594	-1.082239917	2.251265506	-6.643516737	-9.181013098	-0.974163772	1.547707988	-0.115400972	3.314372387	3.764900084	4.527010586	1.343849204	-1.566767553	1.723240745	-3.853482868	7.558975399	0.324198307	2.590462789	-2.503145774	1.25328833	1.449935155	-1.933784341	-5.788915165	10.32148692	-0.573813649	0.31498993	-3.17006859	-8.163195837	-2.158758683	-9.591790644	11.84263536
Long_29	99.20644694	19.18956395	-0.85578406	7.781347068	-5.996389661	-0.753801775	-4.447546039	2.050067222	-0.760771655	-6.776774596	-2.980630552	-5.0733697	-5.361578475	2.197526647	-2.575567713	4.630465557	1.030265506	-0.008236536	0.510208495	-2.818510125	2.03632549	-2.116273059	-8.703502297	-0.697721547	1.70959064	1.609486257	3.313606089	-3.649526348	4.339336056	1.244740846	0.52436555	3.995294905	2.343383224	1.48405605	1.023869783	-1.900943867	-4.53988188	-3.432999838	3.449911765	2.700582373	-3.731049094	5.898671564	4.914014716	2.007905817	-7.968073402	-8.080735398	-0.990270488	-3.195131626	7.571033481
Long_73	81.78234657	18.68455103	-2.13917584	2.928521124	-3.5704935	3.32294063	-3.626389798	-1.652580716	-5.102826381	-10.67825859	-2.759399251	-4.305597885	-1.4377581	5.346829481	-1.200263213	-1.399123642	1.81015195	2.395751563	0.657208619	2.003092532	1.702300587	-1.276199983	-6.838367564	0.018731376	1.793533327	-0.795702864	9.780424036	-2.302886109	0.887012336	-3.422136406	0.26296896	3.837748654	3.423031262	4.219553426	-0.514923718	-2.311981516	-4.54337949	2.60521669	2.81896968	3.493849259	-1.452011164	0.799204571	1.430531425	3.11343923	-7.970872603	1.155363106	-3.022259756	-5.044063366	1.715695064
Long_20	73.08307418	18.15901015	3.837446918	7.390391884	-6.159519012	-4.621288844	-4.556978815	3.156343069	-3.939247853	2.576942031	-2.910023172	-4.067863463	-6.699926434	-2.907922792	6.928899776	4.471808474	0.904193467	-1.453988239	-3.688973455	-2.474305689	2.299902168	-7.113245335	-1.312238892	0.137781934	4.582205338	-1.105143295	-0.060025309	-0.13357324	4.351327009	-3.481531057	1.663427626	-3.263526259	-0.822898061	4.53992974	1.653931072	1.495459207	-5.121307396	0.781837208	3.331284514	3.779736121	0.206663196	1.68593328	-1.232749396	5.895589255	2.961842763	-8.252637207	-7.521317408	-4.74356959	6.976113116
Medium_21	74.8977051	19.45437748	-2.017738384	7.499370321	-3.027555145	3.651454963	0.454252907	-0.062250805	-1.488738748	3.36932613	1.162232434	-1.493496709	0.443128714	-5.926532976	0.440255416	0.46887554	4.227454881	-2.29802937	1.668087179	-1.101276325	2.545227597	0.19580212	0.251473876	1.273292411	2.262579318	5.854172309	-4.012052693	3.576400882	-0.787188884	4.214693169	-2.932333152	3.1741451	1.405916359	1.845347416	6.004165981	1.096972006	-3.126922436	-0.116699391	-0.091250247	-2.139472866	-2.035378162	-0.013434007	0.750970996	-3.92509014	-6.931711194	8.721694503	-1.717075084	-4.182461264	-1.897565036
Long_39	106.6898346	31.73688121	5.562395513	14.49370409	-9.415532445	-2.000205548	-3.298073265	5.525097793	4.755789844	2.71289971	-1.988537208	-7.612444833	-5.38720295	-1.057708281	2.72181166	9.464095158	10.98000433	-8.293852365	0.33760306	0.085494564	4.113543269	-8.022024575	-4.194525483	-1.780814731	10.55246539	-1.012102032	-1.996662762	-0.759928837	8.076007045	4.704863419	9.482545851	-6.708721443	-3.493329218	2.328211582	-8.793783522	12.29919397	-2.324617236	2.940071413	2.102501606	-2.063946489	-1.985937322	11.95134529	-0.829787771	9.721189708	-2.27280569	-5.303201001	-12.59705075	1.114108346	6.754104776
Long_63	66.83110185	3.123387613	-19.03393719	2.629337115	-6.633147863	-2.241832108	-2.339105276	-1.687477397	-0.567158296	-1.654817364	3.022167369	-3.139423485	2.966717868	-1.367122258	5.405772771	-4.836987008	-0.497722401	-4.644970473	5.358577461	-4.595585702	0.169611318	2.745661203	5.709861552	6.071869911	3.265191412	-2.171691002	1.087635333	-0.774599764	-12.02363251	-0.616414257	-6.221529602	-1.428259324	0.238897914	-5.584098765	-0.679104446	-4.93662027	-7.06901933	-12.07619877	-5.142782852	4.839369473	4.207716305	-20.67573113	1.416709395	-6.615377266	-16.37772823	27.01250571	3.859530378	11.2109651	-4.48907181
Medium_8	80.48593002	9.66159997	-5.836065555	6.715024307	-0.101425295	0.342716698	1.571810747	-0.555051468	5.16756169	-0.757961556	-0.730412995	-1.885954524	-1.774959124	0.832599855	1.111339526	0.584683529	1.613935596	2.702955865	1.765742234	-1.261491806	2.59046203	-3.183789793	-3.735079478	-1.452738914	1.221044347	0.848210635	0.154793636	-0.838147886	-1.403074491	1.693409593	-2.519661398	5.517176576	-1.985214523	1.44905933	3.796593846	3.394311288	-1.552662112	-1.257476812	-3.017107709	-3.861569732	-5.89862665	7.061258429	-0.724802241	0.734069884	-2.466658238	3.902735681	-8.503116922	0.34436143	8.452376543
Long_35	77.09066221	12.69355564	13.91034105	20.66034478	-4.620201848	-0.597886605	0.789844752	-1.531751473	-2.202713732	1.415054803	-2.62424844	2.213004333	-0.869618473	-4.14457703	0.726981796	2.266100423	1.509854342	-0.927266202	-6.95702172	0.961932227	0.530567337	1.521845691	-0.623586752	-0.642730876	-4.023321183	-1.449220849	-4.048256973	4.332188537	2.996810013	-9.091609075	-1.529454737	-3.889157034	8.373277827	3.892879611	0.358263418	0.780433247	-4.304280339	13.81845676	10.19405209	7.387895167	0.354455848	3.002817158	2.525952297	6.730162833	-5.722306446	-7.703944318	2.337675407	5.423607113	4.792128446
Long_76	69.16883455	3.466990939	3.394811038	15.90001634	-3.100254693	2.500373306	7.476648008	-5.744820507	0.038642377	3.591616239	-1.141593504	-2.042528728	3.328436192	-11.32486622	-1.489528676	-0.626259071	6.053251242	-2.233076029	4.945725273	-4.932810663	2.757787877	-6.400859018	4.204506932	-0.280038159	3.897329786	2.295210333	-1.148250681	2.758515369	-5.125180548	1.119326201	0.662476868	2.486021922	1.127482671	-3.999262931	3.999451377	1.489255369	-0.65433098	-2.335172945	-1.401947569	2.360729039	3.410001202	-7.865683671	-1.099352742	2.631191176	-4.038438311	6.846512995	-2.035289721	5.355496003	-8.588532524
Long_58	41.86309302	-21.33364383	-31.30755209	-6.314454309	13.18236991	6.717397653	-13.28742918	2.538715917	7.119185662	-15.25194046	-4.363655277	15.44708502	-2.622603154	26.74158809	-1.82291476	-1.087124291	-22.69980542	10.17333644	-8.105534011	14.69902672	-5.125750513	24.97333482	3.541475257	2.105701131	-17.05293042	11.70762565	2.872558911	-13.04261744	1.003471513	-4.860259805	7.61238383	-10.8307757	14.90370617	18.67109589	-4.700930542	17.46940424	11.40975013	6.578705831	-5.406770207	14.48368795	-10.62742498	26.74005237	38.45217233	-10.98288173	-4.243780025	-67.0845586	80.54663615	67.68638491	14.55890802
Long_36	27.97807559	-10.66488495	-64.14104585	-21.78066005	17.9629485	16.38760241	-20.12480574	11.34813476	-15.66221441	-9.311559991	2.533187649	-3.08419526	-27.94432839	13.17553352	11.8660895	-17.50837652	-30.24528287	4.810634022	-7.043999408	23.8446574	-0.027137552	35.71716134	27.11319941	-5.709553112	-16.87780072	-39.73513784	-8.731182936	0.780551941	-51.11254494	-24.60041495	-23.73046526	-13.15158652	-28.16143268	-48.03301829	-4.899834933	-83.57091736	87.55744777	48.41524917	26.11985384	-29.08554857	-23.57903116	-24.69631299	-35.21454414	-12.0177348	-23.66024207	-9.793861433	-31.16777939	18.33405869	3.098844968
Long_66	62.52818464	1.784426995	-14.27328556	3.208379227	-8.910239561	5.136834835	-3.368688221	-1.782294885	5.973077204	-9.032573353	-0.961843456	-3.661427715	4.029165455	1.625296357	-9.263101752	-3.003675059	-2.749957583	3.922306966	2.659732954	1.146087737	3.597156742	10.41467963	1.534786956	-1.011376286	-2.674827603	-2.020545806	3.960810296	-2.429009215	-0.813701055	1.200920138	-2.568388539	1.247574133	1.705647859	-3.003067622	-3.457051615	-0.832702127	-3.816867902	-4.446876368	-7.562029342	5.904287147	-5.512162082	-8.516863611	5.758687321	-2.662595512	-19.08191471	11.74588617	-5.277149983	-2.659554555	-0.293490881
Long_24	20.16295311	-14.22562169	-55.97393335	-14.95965342	7.180147417	1.642603589	-5.80951017	10.48901905	-13.03011939	-2.312556631	0.995426555	9.982497559	-6.859575695	15.6846696	-6.396332979	0.423691251	-42.79134127	21.58580586	1.755066045	10.89893021	-24.8051696	46.03259392	-7.755051476	-8.1106994	-61.88837914	16.58508501	4.215653023	-3.101078293	-5.35130639	-51.24268831	-18.59261377	-16.41578834	59.57580234	17.04928637	4.652112258	-19.34442326	-94.43558061	46.67997767	62.55201202	42.69556615	14.67563807	44.29231762	-11.18516858	16.25439697	-24.91253674	34.64254967	-19.86862635	-12.70444379	-5.323764448
Short_5	-31.665767	-15.2596192	-18.43770983	28.54464109	2.764093642	6.799336884	4.07423953	-2.331484365	-10.64920368	6.225788863	-4.536048712	6.524118622	7.65536985	-12.73131536	-1.308710077	-10.04623459	-1.926553746	4.326712824	-9.504948613	2.78926401	0.372579858	2.255459545	9.264447894	6.478037903	-10.19478882	-10.35068068	-9.710200827	8.370527255	5.111629127	-15.87084163	-1.642709715	-15.06500428	-2.190336999	-4.411593925	-0.935664838	3.036622211	5.374667949	13.21334404	6.657091991	21.15791109	24.48364701	-40.83376925	-1.408868428	11.25266469	15.25587821	7.342265329	12.58902524	6.671641117	-7.290822492
Long_44	54.74307751	-5.542357057	8.298405236	12.32573601	-3.829742027	-0.782063599	5.430820952	-3.03345604	1.847597341	1.565096413	-2.574593372	3.314577263	2.123774114	-6.677449766	5.664397273	0.694183183	8.022842183	-3.265746408	-2.245949124	1.274393437	0.790824536	-3.101465497	3.472713692	0.417750832	1.252215952	3.258212062	-3.639548273	8.155702923	-0.123979507	-3.15643526	-0.812874183	-3.09815207	1.082802922	0.249517375	5.316460542	-3.637929994	3.474661611	7.205148796	4.147783405	2.563568085	1.996411982	-2.744531088	1.204285118	5.718639541	5.229819283	-4.043751442	4.199635475	1.133258057	-0.613060711
Medium_2	49.50819413	3.659227676	-20.62155709	-0.537016507	-0.511178378	0.177235461	-6.389469735	4.643341548	-1.146386723	2.736298071	-1.486441668	-5.34713911	-4.915566977	4.259651188	4.4558119	-0.589803181	-4.788648226	0.614143485	-4.634310384	5.022471241	-0.958201378	-2.837319947	-4.46948628	-0.786439661	-2.258962284	-1.343663307	2.817592411	3.279484418	6.417904412	-4.497187493	-5.289053629	-3.244778162	-1.86856927	2.150684142	2.265178522	3.975936614	-0.972220335	0.388405901	-4.82248605	3.281373416	4.545664299	-1.47003375	-3.277555137	-9.424162691	2.328373733	-4.691340811	5.827273539	-2.433712872	-5.548920138
Long_43	69.56770976	15.08064372	-2.686826471	0.462621136	1.389518264	-2.346678638	0.605101587	-4.336971795	-7.103085405	-0.541928028	-2.942807152	-2.929372368	-1.129844684	-1.816706521	-0.999139838	4.669940406	7.803283323	-5.912283217	-1.444880585	-0.739135493	3.19544188	-3.615373739	-2.716319062	-4.51304032	-1.591600245	-1.696523453	1.265640659	12.79990215	0.488030097	-2.850998382	-4.037729698	-3.030267519	-0.33084519	8.502257398	-0.753740857	-7.488825171	-2.48535294	1.801582624	8.657741081	2.123003379	3.67132048	8.657359727	-6.260433822	2.414335771	20.34693446	-14.14095298	4.334867047	-11.93143097	11.16086155
Long_23	79.86862007	6.245755485	0.137840291	8.520369701	-4.600518302	2.739945696	5.139508812	-5.147406375	4.758294014	-2.902942781	-2.219584665	1.528618183	2.020918618	-5.290384633	-0.191338823	-2.556947692	5.808388828	-0.947220161	2.808886597	-2.800964371	2.373818661	-1.799270417	4.838770581	-2.272071138	-0.366679469	-0.323641099	1.295255841	2.126987535	-2.490300454	-0.102751249	0.333877069	6.027167893	-2.443519408	-2.226255548	5.088153939	-2.888906456	0.471849206	0.768990665	-2.202511397	-2.291258103	-0.919877237	-0.919668017	-2.267210373	-0.349819841	-6.867006392	3.635287663	-3.183216472	4.476883186	2.313852494
Long_38	57.81914728	1.479255823	-12.40085651	-0.852350289	3.127294878	-2.057461419	-4.73370198	-1.264397962	-0.086005031	1.981842789	-2.153962859	0.554953879	-3.718372325	0.204642101	1.205439078	-4.20271666	-2.981656651	-5.790728031	-5.584457643	-0.759440252	-5.570325791	-1.343330704	0.037920534	-2.505967499	-5.440721519	-2.184072831	-2.814477276	0.712926316	-0.084866659	-7.661818964	-2.90056183	-11.1637871	2.84251767	10.51347192	0.757811663	-6.646339042	3.99811607	8.279771441	1.38333062	0.171470379	8.486432926	1.419976142	-9.952998092	0.164762458	14.50140347	-4.817340595	13.73172689	-4.800270433	-0.693973891
Long_51	74.13140267	10.2957754	4.256847471	5.462147583	-0.919795146	-5.35165577	-2.211856056	3.037694984	0.948601729	1.921092072	-2.067914675	1.348958103	2.014176964	1.179067342	1.435641268	1.47099494	8.107320338	0.303880433	-3.938821112	3.217369838	4.090844859	-3.473791181	-0.499188432	-3.005091507	1.304448788	-6.355459198	-4.367320219	2.392875747	6.784292405	-2.730338594	-0.640867589	-2.806080146	1.067613143	6.515417894	-3.341522536	1.020868924	4.114710923	8.032672473	6.281253553	-3.748897518	-5.954533588	5.015302748	1.208244577	12.31183511	3.546005332	-12.14843418	-3.813919574	-10.83368633	11.06745034
Long_25	56.06354801	0.514739353	3.5985832	10.41971298	-1.841712784	-3.463807823	0.519931599	-0.72708338	-2.910282738	-1.905363798	-3.221267787	-1.904090484	1.093727385	-3.856685631	3.590454372	2.299946168	1.208117499	-0.006720386	-4.112230727	-0.01343914	-2.614167366	0.62266114	-3.580618445	-1.64440174	-2.243813112	-0.244433274	-2.056456408	4.407162168	5.962217795	-9.035883826	-8.096528542	0.018631327	0.719039475	5.004380925	5.543466351	-1.475238126	-1.578379204	3.500228813	9.409600359	3.070367588	-0.097580651	0.078270042	2.994562251	2.124474011	3.818055349	-15.54293743	6.173516654	-7.395366476	3.470597582
Long_28	84.73516935	8.992875416	-0.236863767	5.901366441	0.121382036	-1.676008294	4.348288972	0.181349754	2.389030996	1.651981582	-1.923302786	-2.630291358	2.016398468	-8.75418299	1.568694712	-2.741883543	6.720969181	-6.702848967	5.88315163	-4.068118711	-0.618618582	-5.826388499	3.508273343	2.339903928	7.205045184	0.541681949	1.857543243	-3.699930219	-6.182252648	-1.307179637	3.394096163	4.066763366	-6.367772316	-0.706457176	3.809300725	-1.925980026	3.080729429	-1.633977988	-3.414668439	-0.067941265	3.996019924	-3.906785595	-3.803675178	3.527356033	-2.448512122	6.206460566	-6.560071163	5.648425422	-3.623267737
Long_32	55.31119818	6.227886927	-7.38964299	-5.284729405	2.91988936	-2.536709171	3.991328991	3.10649195	-7.740295216	3.292553934	-8.556584802	-2.009054093	-4.400702837	-4.473184891	6.418286009	0.950083652	2.570336823	-0.988771926	-5.461307384	4.611681561	-3.095523454	-6.544198344	-0.420795697	-2.818054177	2.515161439	-4.799497501	-1.680395671	7.965362699	-2.184315253	-2.152936236	-14.50314679	-0.720997633	-4.296713403	8.480952322	5.109227371	-4.413056885	0.099205243	5.900586698	4.43780784	8.712336923	8.401201547	0.97040563	-4.580362644	-12.48590565	29.05068414	-8.560237468	4.293674917	-13.08500716	-3.19767593
Long_80	73.62525222	2.381661848	-11.92974188	2.08258706	-1.910810136	1.538033812	3.705876011	-5.985907611	6.02299231	-12.81622775	2.634039617	-3.5437612	7.156821444	-1.671553123	-6.076349175	-7.613392767	2.919791428	-0.828386785	13.66065272	-9.785365886	-4.398340031	1.757271951	-3.511883136	-4.805833963	3.734545496	-3.087248605	3.695423688	-4.293328023	-9.595386667	2.44400003	-1.945715726	10.80926601	0.305615271	-3.822252403	4.839541667	-12.63070003	3.233291685	-16.78981863	-21.82829267	9.317321502	-6.850725882	-11.74388736	-9.866842474	-23.66668758	-14.38261529	19.2123317	7.77280273	7.105589494	-20.91229284
Medium_17	32.81804962	-13.35671363	-45.09084544	-4.433468882	7.198564244	4.188605587	-7.758460414	-0.600538618	6.430398982	-18.84599888	2.277738965	7.847306818	-10.13865488	10.87874698	5.451648032	0.217361101	-24.24597214	13.08071185	-5.412751297	9.45836468	-7.527477872	11.44081216	9.21150639	1.729316833	-4.304183405	-4.734113628	11.66788603	-0.820113253	1.693218011	8.245264522	-0.718060598	-11.03155577	-2.759415223	-4.889190859	0.251158182	2.960239655	-1.159695365	-4.646250002	-22.38689319	2.618004939	1.890230173	-2.208239227	-10.89420492	-13.60340273	13.18384029	-2.518309348	78.87547771	-10.9509691	68.28014715
Long_41	88.15378113	7.364847276	6.954813986	11.07433308	-6.022619744	1.764394854	2.749814238	-1.787891463	-0.189806758	2.316890574	-2.41278468	-2.684044165	1.373545595	-5.299797717	-0.050025553	-0.015522479	4.512342672	-2.45023564	0.613577018	-5.004836997	1.67834996	-5.530151783	1.853467778	2.172053236	8.368586182	1.93112378	-0.405846383	2.40000446	-3.712184882	2.082791581	5.427152931	2.499778037	2.037914106	-1.38366357	2.969372454	-1.795245125	-0.446955467	-2.164577878	-2.417271969	1.830290148	2.006919693	-7.75072021	-2.654086742	5.85803558	-1.633333149	6.720536827	-3.643043518	4.429025364	-6.327383925
Long_33	30.07376329	5.748770373	-1.807363771	6.319050767	1.52975498	0.316926456	4.573048133	-1.669144138	-7.128995018	12.1943325	-3.139387801	-0.112496143	4.167762715	-13.37212526	6.645838456	-2.809031519	5.517815298	-11.42456469	-3.47477715	-1.046283698	0.631442717	-9.001762752	7.230011573	-0.877889625	6.152472682	-4.792595399	-10.02420816	5.81300374	3.318056514	-3.754802536	-3.894990316	2.362327098	-9.887398077	0.927662696	1.725235187	-8.005376249	6.837166827	2.403230493	-4.015199538	6.094825022	16.74992583	-12.45546811	-6.969581883	1.70934445	24.69931593	-2.674869983	0.687946702	-3.383827559	-6.483842095
Long_18	72.44859598	-5.763948572	-0.644545358	9.915766313	2.625377908	-2.632199614	-4.917308594	0.89830852	7.111494817	-8.465088311	2.47872801	3.559740977	2.377239661	8.168735113	-6.372100837	0.739764836	-0.745121887	3.445918789	-2.91901559	4.41274349	2.678763386	5.346420948	-5.751970494	3.173328351	1.561438278	5.885459475	3.853956957	-3.147070623	5.687032118	0.772676886	0.574656479	-0.911673969	-0.779105519	-6.658100558	2.596322917	7.933281723	-3.711130862	6.365407722	-7.192745946	-4.695633631	-11.46884407	10.70420013	3.358968477	-6.208533215	-10.47142808	-10.25228619	12.91144816	11.669672	9.535494601
Long_40	51.40885979	9.074426362	-16.84305921	-8.089613383	6.706196246	5.324772485	-8.772026891	8.123011529	-9.332372023	2.579774598	-5.451731153	0.493082763	-5.549459596	3.228707918	4.315258551	0.214649067	-13.65438723	-3.511628133	2.964322276	0.270145216	-4.698224756	2.885762042	7.342553689	9.064327863	-5.154253585	-2.237531903	-6.161995823	-0.380572825	-15.18575094	-0.738005326	-5.416890521	-1.295006028	0.55891006	-4.134841826	-2.953556742	-21.26757881	13.72389645	4.646811482	-1.095860947	4.87092245	8.777798855	-1.488765505	-7.42193066	-3.570339957	15.23611881	4.708928836	-0.628882007	-2.436555432	-20.0620604
Long_57	83.69724376	12.72939464	8.128382474	14.07143669	-3.81776425	-1.036948435	3.851329712	-5.024189696	4.782328773	-0.915762605	-3.593890763	-1.489147736	4.162903378	-4.812387027	-1.699963736	-4.161639115	9.539952493	-1.516229719	2.14294716	-2.853447262	-0.070131933	-3.425264242	0.879458846	-1.005968731	4.253862089	2.385224446	-3.987425299	2.417769	2.14754922	3.402205104	1.759041368	4.662290284	0.033010713	-2.116740435	4.414572836	2.005543398	-1.172072169	2.344444603	-6.799833371	-2.753331293	-4.08525569	-0.237812357	-0.481830503	-2.785248199	-6.052026056	3.253631634	-4.136984862	0.900640254	6.123938923
Short_10	62.13858399	17.92954263	-44.9358785	-4.04625684	-9.669842675	14.04399121	-18.25466367	29.60847816	3.975628871	3.135640115	-1.603482869	-15.38972426	-11.98230981	21.85792434	-2.787461365	18.34844182	-17.6842195	-7.872558751	2.477658734	8.731266669	3.98270816	3.999638072	22.45041644	7.541143492	39.27620798	-7.618750268	-1.459719804	-65.62769914	6.086030383	48.44571126	78.84626514	-43.48184592	6.709950827	-51.41587721	-100.4131587	44.4542824	-3.765240808	15.39675838	52.21655056	3.79014153	-9.100409216	-20.19874139	12.16638992	-17.81860986	-13.23302108	10.59009338	0.983614552	-16.63200313	-16.97680728
Long_46	-55.79538958	-15.24058712	-135.0010835	-85.39744936	57.52028059	19.7726933	149.282201	-12.62079424	-34.94731393	77.29320545	-58.67029492	33.23214811	31.9405022	-10.99399769	-39.40682394	-0.332058548	30.40103709	7.663598749	-2.508800616	-12.51872964	15.09582502	-6.858101852	-2.825122251	4.65452579	21.25556405	9.248225703	0.293437792	-13.43776032	5.932445235	6.539093958	-3.904835166	12.44007357	2.054090826	2.24023875	-7.958334045	3.279238568	5.91127886	7.265118864	3.317981925	-8.593743904	-3.677080658	8.568209396	11.44806367	4.152693123	-7.703596408	-4.512831496	-1.218594218	3.866800361	7.149946894
Long_8	55.43225384	18.57158524	-0.589702314	-9.785851957	-2.173425896	0.136515607	4.498819505	-2.031052337	-5.222832762	-2.644730377	-0.899185547	-5.322979251	-4.235852177	-4.212976041	5.635408865	-2.475091813	-1.156566388	8.347102084	3.43954314	2.544450297	-11.34500787	-7.940096746	3.48707988	-10.25051731	4.020049364	-1.897194587	-0.060094939	15.25153717	-3.566233242	-1.498897667	-9.028859506	6.196271791	-11.54779252	8.542032629	0.703017196	-9.892994165	-4.903731559	-4.859020764	-7.284803058	2.228762278	19.32445467	-20.13952473	-13.89120979	-12.94116718	10.51684217	20.2856861	20.65609103	-1.949138255	-15.89255463
Long_30	76.11436484	-7.069049363	1.488234358	7.091148715	-1.273623524	-2.306738399	2.793523196	-6.002534499	4.91962658	-5.701394865	4.481344425	1.151530171	1.891583336	3.904688143	-4.136930074	3.162142724	1.499522306	2.571313534	0.433148128	-0.079865287	4.007333774	-0.829041082	-5.251598846	-0.409803787	0.841303921	1.730942846	6.42688491	0.072557248	4.978668445	7.8957694	-4.293541261	-0.316442185	-3.103772239	0.60313846	-4.974897458	6.101929428	-2.031397832	5.387802629	0.598039382	-0.898567695	-8.874832212	6.522675243	1.581996476	-1.567380378	-12.9039274	-1.401155015	-8.754676573	-2.052436331	6.288070025
Short_3	58.31441832	10.44244859	-4.400063123	1.709559329	0.958975643	-1.345389183	0.363642714	-1.342127229	-5.435594961	9.773287163	-5.569578447	-2.403803321	-1.252697596	-12.09262827	4.180677812	3.338951184	10.04966537	-6.470683616	-6.808777799	-0.673858692	-2.415522185	-6.174696687	7.325187346	-2.997256604	-2.961511992	-5.967800736	-6.904885826	8.732687399	6.944780819	-5.783922481	-6.371324749	-7.823591731	-3.312716455	13.00630737	5.01068496	1.34349088	6.47680806	0.283162401	1.341094458	0.240587763	8.859086833	9.355531273	-0.523777155	-2.598080104	16.94702047	-10.37519577	-1.845396438	-12.69385398	6.540862262
Long_81	30.63081748	-13.2159117	-53.12535099	-12.84259547	3.189967747	7.816264073	-6.751384428	1.550093608	6.76555052	-22.88630514	0.994409768	10.26512157	-0.643056017	27.79336592	-1.213877569	-5.530149809	-37.9783303	3.392397408	6.524670958	16.57440356	1.408138147	22.83773733	-9.496603278	-3.433743407	-21.49460492	15.59678915	3.536224315	-12.41282669	7.772843937	14.21453237	-16.86768471	7.467528697	7.434250819	0.789607315	-1.814647893	12.53799928	-32.58044998	-25.75087972	-63.01406537	26.37714712	-9.914690303	-25.70878917	30.18548615	-109.2697173	7.739644954	-22.3077319	-45.13971478	-11.2380134	-17.13696621
Long_79	33.41064278	-13.30517574	-0.718415143	15.2250028	3.302492356	1.782508156	9.134605477	-3.075020823	1.668108186	-1.380784394	1.092765631	-1.282945643	10.04416571	-5.304997335	-3.490743638	-1.081543519	3.988676803	2.110144446	4.3522388	-8.207421296	0.559727119	-2.362892318	5.074034161	2.005384266	2.564808028	1.172132949	-3.103793531	3.825267513	-2.006959131	1.490940435	1.150837976	1.926223941	-2.149395089	-5.021275977	3.852866535	0.171664247	-0.151900817	-1.199946123	0.563671148	1.693552721	3.109623642	-10.55331481	-0.274141857	4.985177199	1.781436815	5.36782832	3.599005077	7.221465424	-9.65614992
Long_15	49.61920363	11.34219844	-6.901806572	-11.70283306	0.948270992	2.409138809	11.87248032	-3.724986998	-6.082261579	-10.1268957	-4.898812202	6.013731583	3.130836487	2.213731266	1.041324299	-9.554311359	-6.52471023	9.426402168	7.987439882	-8.450995725	1.477342628	6.138026728	2.787839249	-4.510064037	-7.611200208	9.632894581	13.52553749	3.729696788	-23.02288447	-7.400984994	0.736569104	20.25325952	10.00503106	6.309491342	9.632743895	-9.226148195	-1.635117464	-29.9599129	-13.99190507	19.22948858	11.70478672	-34.2337999	-8.457225394	-12.76944053	5.480883887	47.98333383	51.66080755	35.76324931	-77.14176109
Medium_3	79.88403455	17.17784463	-3.44479471	13.06806741	-2.645416976	0.025832706	2.389036973	-1.020165918	3.821262142	2.833380374	-0.931543948	-2.422912171	1.501387403	-7.439588917	2.019483219	0.848548405	10.57708219	-6.57219727	2.17491816	-4.062274021	0.395088455	-4.096603125	10.02833682	5.687898499	4.764614157	-2.325865045	-5.699035691	1.946024382	-7.63378563	4.840821464	-0.041830915	4.283352284	0.599958486	-8.062505849	-1.09067692	-4.174771561	5.217702869	1.191745502	-2.865120157	-7.029306643	3.179451574	0.474087416	-0.236215563	1.775857306	-2.588250161	5.477731534	-10.39684488	2.371824591	-1.113448199
Long_42	67.52412569	11.23737526	-16.6743017	-1.214976238	2.939861304	1.653029301	4.558074061	-4.697592774	1.909184617	-7.590963899	-3.872288072	-2.656767077	1.668131233	5.392843	0.369433337	-2.789480749	1.565239228	-0.421064388	9.082132901	-0.653839338	4.093366675	2.058143755	0.999157876	0.058963619	-6.632860616	2.72926709	6.071686173	0.658133536	0.337501121	6.5330162	-1.30854156	8.808282916	0.25883182	-2.936188875	3.230840061	-2.950217523	2.763691496	-3.638699997	-9.925068948	-3.822988509	0.109758555	2.966762605	2.764434335	-11.76043711	-9.63889328	8.642517282	0.40260365	0.086094209	-4.480744154
Long_16	55.00210049	3.395111581	-16.1291935	-4.583166566	10.83289573	-6.708816107	-4.150484126	-1.171169612	-3.221917021	-1.343592058	-0.007379358	-1.214044215	2.534500153	-8.603403232	2.770750365	-5.281639169	5.569644629	-2.458023718	-2.105826633	2.435095738	-7.638070439	6.633344251	4.686624445	-1.35194955	-1.08573651	-3.83738097	-2.870501891	11.36914765	0.491185043	-6.578678149	-11.4366543	-4.311040542	-2.460957032	9.837280029	4.256755643	-16.93009513	14.67424109	11.0963468	5.958198237	0.138429261	15.62982754	-7.885331497	-1.747348344	-9.094737261	23.9163225	2.560387138	13.35721876	-19.38272401	13.27684391
Long_14	88.84376994	24.40290825	5.501205347	4.354707805	-8.100933854	0.948916785	0.213055414	-3.512567317	0.847208189	4.537271053	-1.850421641	-8.445225096	0.284822567	-5.708380269	-1.456680752	-1.516005368	7.467554467	-2.3302075	6.237094171	-2.675194501	2.785931212	-5.858056492	-3.858531356	-3.356505297	5.739935604	0.948245753	-2.455452326	7.389453654	-2.781526328	9.189447547	-3.560176962	9.384244781	-1.630965761	-1.982178894	3.131599814	-3.341835448	-1.394414053	-6.080929132	-4.933191446	-2.40656163	-2.077876542	-1.271885822	-3.767311548	-7.343859704	-6.952813522	5.07020969	-0.35614157	1.864985298	-4.401395753
Long_53	56.6199148	17.68299318	-1.123081687	-0.174233403	6.003336039	-5.407412618	1.931254874	-0.92695431	-2.629043541	7.746052324	-6.842241392	-0.936754269	-5.920323274	-7.995680459	6.366249985	-2.860755389	-3.090134894	-3.892163349	-0.922798582	-2.025244647	1.52590509	-4.906515939	5.608106804	-0.727084039	-4.816982071	-9.821968232	-11.94024229	15.2627569	2.812420296	-3.922715868	-5.850168954	-2.450247668	-2.173128642	7.217137337	6.51770052	-4.509253666	1.41953099	1.22785903	5.773691429	-3.380869156	8.380713701	12.88383702	-0.733225047	-11.54671908	16.69098675	-3.068067265	5.502694174	-16.73838578	3.955808767
Long_65	94.0318976	21.56669782	-2.034883676	7.25847078	-7.229216754	0.783673221	2.258053212	-0.823550419	2.981433606	4.309275508	-1.121310959	-4.541001644	0.303250977	-5.68949251	2.106231957	4.621296347	9.479191491	-6.511324264	4.617479534	-1.642594226	2.498512481	-7.748343449	5.430785067	-1.665741349	8.137642073	0.304439889	1.343605296	3.280129701	-1.961099104	1.642310807	3.118584105	-0.150706501	-0.447298914	-4.666397929	-0.284170332	0.592249463	-4.433003343	-3.161422489	-1.95976147	1.595970723	0.870543921	4.232336128	-1.714610839	-0.91408631	-6.936215994	4.550855617	-11.60709993	1.597612736	-4.163317264
Long_31	6.690123764	-9.197002802	-66.97238663	-13.24172419	12.4125763	2.118692431	-17.47311115	3.450807212	-8.317749317	18.83830859	-2.205318036	-2.930960821	-7.674256566	12.41350217	17.85025329	8.693527484	-47.9830039	16.71984398	-17.83809435	51.99887283	-13.96426679	6.485910313	-12.86592533	10.24676774	-54.56438189	-13.53656561	-24.59257116	-5.062945491	22.08726881	-11.01977507	-15.62476467	-20.16561988	-79.39380982	6.792023579	54.88923631	104.0197663	22.55853205	-55.48101612	27.43244437	-29.05121905	-17.59495711	-8.197564012	0.900284349	39.83219206	-5.48719021	18.89047888	-9.83386602	-11.83169467	-20.36907826
Long_47	78.88347247	17.11204648	-1.910600425	3.199405487	-1.190190069	3.60082107	5.107547083	-1.471151957	1.248334021	-1.696733339	-2.125692473	-4.057406354	2.432665252	-6.81499335	1.734266878	-3.490082323	5.283641249	-1.944637738	3.811898683	-2.713638058	3.050312976	-1.374152267	0.189446331	0.378314169	7.442677212	5.2266944	1.611110348	2.030057669	-0.616643963	3.383607279	0.053799298	6.859699498	0.296385092	-3.353743481	2.521881242	5.936455656	-1.365499963	-6.219611467	-4.765247901	0.722141061	-1.27275624	2.989075907	-3.047163257	-2.013674795	-3.691096792	6.106315413	-7.817616427	-0.351558915	-0.414378803
Long_71	70.68642005	-7.25957039	4.935401656	7.987634703	0.384490786	-1.597681264	1.844762028	-0.184091323	8.743019249	-1.372010032	-0.537633349	3.518336088	0.848193276	4.641182149	-5.456575002	0.723237038	-6.055394297	7.137842974	3.357363482	1.90089119	-1.913214896	4.873534705	-6.089297324	0.59531297	1.155886217	1.64358057	-0.532481631	-2.386083753	3.725305208	5.865127655	-5.714411865	5.965788358	3.360239718	-0.32564192	-0.465042697	5.205177518	3.859597263	1.70922049	-6.563093232	-2.723760771	-14.5166888	10.4774809	7.007128147	-8.430801504	-15.16831519	-0.061167181	0.596804291	2.425015515	6.692115655
Long_60	52.39632221	-2.699086016	1.389164179	6.890617777	2.729804962	-0.831878728	2.125726427	-4.58923697	3.521932057	-0.181365971	-4.07741788	3.654767134	0.212329825	-0.738623246	-1.239099314	-3.387403306	-1.448332084	2.69311739	5.586462379	-2.772110385	-2.392373989	0.90931915	0.819955571	0.688715158	-0.419716359	1.542112877	1.122470181	-4.089749782	-8.416607346	1.375318349	-2.93575326	8.494960919	-1.897135097	-4.710083875	8.514670148	-2.439194407	6.181105827	-3.853154394	-2.721393119	-1.466358473	-7.437960692	-0.689093991	-4.164988604	-3.246728079	-2.003116923	-0.100619641	4.377823042	3.717298977	1.874896245
Medium_1	77.66818076	16.81726414	-0.621276562	17.26860317	-3.814734184	-0.925210274	2.323420941	0.538562146	6.133898154	-0.029000884	-3.251844417	-3.861706148	1.353185753	-4.283913662	-1.970076637	-1.062698072	9.733107313	-4.161722992	2.464389007	-3.820911107	2.497372907	-6.824253541	0.954699702	0.328241025	6.792994029	1.298265461	-4.100250798	-2.013609484	2.510981205	3.333331738	5.677193674	4.411266109	-2.26807066	-2.738625789	-4.541103915	6.606022914	-1.0931082	-0.759709758	-3.210981598	-6.070746768	-2.791583259	8.156637047	2.321383457	2.201392148	-6.895900819	-3.425109246	-11.32703639	-0.483232367	7.503982125
Long_48	72.85333856	9.495144331	-3.226187605	4.417837611	2.63731115	-2.54886601	1.140249714	-1.671447233	1.043897011	4.048662265	-0.231362613	-1.054240997	-0.153209519	-4.082882864	2.340291718	-3.158929638	5.092590824	-0.471757059	1.009812079	-3.008803014	-3.338221861	-8.584631646	0.940409587	2.482777217	-0.448304015	-0.484347164	-1.98018265	4.310230554	-1.114092005	0.583456334	-0.841448173	4.466725789	-0.561221517	3.221528881	5.014269443	-0.981303224	2.149949411	-3.587027511	-3.46569823	-0.020023169	2.990234038	3.321659506	-6.266241942	-4.720368116	6.155365771	-4.977532875	-4.914089953	-0.263439241	-1.592787295
Long_49	72.19152502	9.791432624	-5.43445786	2.398751318	-1.100680692	-3.860999705	-4.046768393	3.652377307	-4.698948715	-2.949694409	-1.02778084	-0.726464681	-0.078868123	-2.396999781	4.639649513	-1.873754691	2.252321485	-5.304720522	-3.596966104	-1.758721725	1.759166762	-4.067674117	1.51360896	-4.419534347	-1.814293667	-5.481187145	-5.687537244	8.222789191	-1.113233945	2.756806814	-4.054036471	-11.71731598	-1.175907	0.113223964	1.925330431	-7.519901422	4.751776214	10.10047239	2.289163996	2.115527824	4.139090382	-1.156879364	3.834652523	-0.141113181	11.67872185	3.725418729	3.247697094	-7.351625784	3.153898969
Long_54	69.50499689	6.900991232	0.801940791	1.55480324	-0.525180858	-2.440406331	1.470568166	-3.286936414	-4.642057782	5.401849123	-1.581865502	0.155250064	0.108615989	-3.265005187	8.229649965	-0.807416149	2.921537798	-4.319661086	-3.914681655	-4.828962237	-5.72225186	-4.405369383	-0.793004139	0.549608831	1.56834598	-0.841115059	-0.756065554	3.888047988	2.817540355	-0.788993627	-1.897333972	1.324366461	4.662349789	2.399374206	2.921344662	2.144228557	-2.563921806	3.542450233	2.210730972	-0.449722081	4.422204492	1.29211616	-4.708868816	-1.99237085	4.413889665	5.880395955	7.2341819	-0.040760582	7.527260395
Medium_9	77.60655156	9.55020623	3.876539036	11.82907604	-1.005802574	-1.975864491	3.037523092	-7.028265721	5.865261958	-2.248832276	1.19144188	-2.44321376	2.26726859	-1.079838919	-2.051069748	-1.870705281	4.956302491	3.851685267	-0.05220942	-2.613141419	-1.013122288	-0.697854594	-6.32383759	-5.597252911	5.31977369	0.51621598	0.011397598	1.492891921	2.220463475	4.944430966	-3.95351316	-1.946314762	0.916137954	-2.137258848	4.400204664	6.315987661	-1.570810982	-1.731919404	-3.042777298	-4.369990334	-5.466920619	7.132088337	0.573747921	0.499322696	-7.133520492	0.603027901	-2.863400656	0.52432456	11.51382512
Medium_12	53.73156318	8.2146072	-17.87755533	-0.327147194	4.088154292	-0.058384931	-9.881488433	0.918932144	1.480238353	-0.572970883	-2.664162281	0.089170093	-6.328681446	0.274602266	5.2147543	1.443435164	-0.37155517	-6.183852644	-5.605228154	2.84762529	-3.123341208	-2.492313613	-1.043317212	0.812071007	-4.286111367	-2.482834027	-6.494057475	0.95843534	5.708626022	-3.964788738	-2.927249887	-9.055738094	-13.3219159	4.955300204	-3.302758393	3.813025278	4.794869043	2.974164945	-4.817985401	0.198748765	4.951464853	4.074485504	2.38275966	4.544161933	15.12615526	-16.30271799	5.902300692	-1.175499847	8.345662859
Medium_10	36.32212413	20.88755811	-21.46436383	-1.094627497	-12.15725712	4.73986305	-6.878164999	13.97440585	-9.662610912	16.33229684	4.649927063	-9.800717156	-10.06299018	4.142108347	19.44934648	3.551803619	1.828842938	-23.7753623	-1.985769515	-2.311072628	3.721724573	-4.898199849	15.30236233	-0.174383043	12.0345384	-7.498616318	-7.270220396	0.914895543	8.82747608	-11.53068108	31.06208786	-14.45096945	-1.131712895	0.200382983	-22.78088178	-0.889919718	-24.55812413	5.08011947	10.42923477	6.385399006	37.79304183	9.134060618	5.342385962	43.20351872	72.70397312	4.173773034	-7.44353671	45.35610853	-37.62226105
Long_68	58.42451011	14.94531577	-7.415020604	-0.72047589	5.11690819	-4.335849709	1.863197218	-2.411618841	-0.284978535	0.798474072	-4.826439487	-0.114901627	-6.231457573	-2.580267049	3.716910444	-2.877637728	1.038323658	-4.703576505	-6.239899486	1.603827527	-0.437961777	-5.608756944	-6.870097821	-5.792819858	-1.365191398	-6.999969266	-4.318013076	6.95297669	1.947709067	-6.080110897	-7.668080203	0.884706523	-3.775916292	13.25173857	4.219080222	3.171397234	0.031625631	5.669452481	1.993724345	1.076331039	2.520317792	10.43338629	5.270642523	-9.391733584	12.7401912	-11.87735243	-1.227424884	-18.65525602	12.38429294
Long_77	80.46704608	23.29360045	6.699763613	4.410753621	-0.332950856	-3.304765923	-0.970825024	-0.90173568	0.795676796	2.582845026	-2.877156679	-5.2186504	-4.784120479	-0.83532878	3.020556226	2.901476899	1.689349338	-1.150066857	2.350393872	-0.081482859	-0.273593433	-4.565969803	-5.178201614	-1.248900959	-0.330239374	-0.376017156	1.612317661	-0.066300676	-1.862324406	-5.682238213	-0.293818651	3.089222478	-3.958247846	4.312923587	2.01132346	-0.223517084	6.324783429	-0.344789783	2.001821988	-2.609602639	-1.858949245	5.993941774	2.659923598	1.157900813	1.236006411	-3.4800348	-5.773792752	-2.938078075	2.820932917
Medium_11	96.13396458	13.96323273	1.474185305	9.00158043	-2.607073438	-0.489629242	-0.283870052	-2.451556414	3.490448924	-0.380798232	-2.42355807	-2.46566922	-2.424934081	-2.908023345	-0.563993334	2.234137243	3.29352098	-1.154210997	0.836674105	-1.533521405	1.226859375	-2.339311672	-4.688388943	-3.760791526	2.888050773	3.787931734	1.215998574	2.184746914	3.10685348	7.570409583	-2.904203801	1.983196421	0.971491553	2.503614003	-0.458258041	3.08827834	-4.907162804	1.512559808	0.970476098	-1.176621019	-6.52653293	3.986146304	0.964897257	-3.66705968	-6.598700025	1.105917309	-6.926301571	-4.832152187	3.3450802
Long_12	100.9838105	28.06636958	7.551518497	10.04756788	-6.116213839	0.542182478	-0.448032731	-2.471053136	5.327904116	1.471247704	-3.758826957	-2.382183559	0.474275809	-4.408133212	-1.103686521	4.961081599	9.742710907	0.107639057	-2.191332115	0.028616079	3.21612974	-6.422287541	-3.150310493	-3.873424545	8.423159409	-1.691382876	-0.321832961	2.60522746	2.785647288	3.648017584	-3.209109449	1.687826455	-0.740821612	0.957353603	0.542135116	3.545307955	-4.829696594	3.617425472	4.758161037	-3.300380607	-4.477705432	4.991297371	1.273506876	-0.396778386	-8.570570679	2.068125914	-8.250097753	-6.083709599	1.926908277
Long_72	69.36927112	27.76892213	4.185461794	0.678921199	-0.908059733	-0.037821914	-0.987449215	-1.060186842	-3.637711743	3.513100284	-1.446120768	-0.960286023	-2.95476729	0.338933282	1.392077234	-4.419155664	5.062014364	3.270378364	-0.499634759	1.59973439	-2.057633297	-8.314361833	-3.210599996	-4.885431351	0.371920271	1.994197233	-1.078563019	2.727025345	-4.084766149	-1.571707989	-1.104067597	3.627482338	-1.361414615	4.473593272	1.99804187	0.460873632	2.12949587	-7.883021439	-3.680017601	-2.499019642	2.616603281	2.839693808	-5.072942595	-7.086334131	-9.950922835	1.17938653	0.467865686	-1.542273992	-4.058213369
Medium_14	78.71086064	6.524660126	-2.460303615	16.10325759	-2.297465454	-1.832257905	-0.854008818	-3.850786107	2.393335109	0.652469794	0.116483166	-1.156862613	0.552910287	-6.010736466	2.947336566	-0.339965147	3.878261908	-3.515150369	2.453028405	-3.814889004	1.357413704	-5.147620739	2.835016897	-0.006717222	2.255309723	0.75154321	-0.157495972	1.828121913	0.363779687	1.848837885	2.653960355	1.121125741	2.811103326	-0.064248263	4.496940126	4.965340632	3.465579873	-5.890523246	-4.833321104	-3.233938857	-1.457218341	0.116679688	-2.573280457	2.172617028	-6.645015449	2.202737931	-2.656959572	0.89558995	3.848925553
[truncated: 72 more columns]
