# Supplementary material for: Telomere heterogeneity linked to metabolism and pluripotency state revealed by simultaneous analysis of telomere length and RNA-seq in the same human embryonic stem cell
Source: BMC Biol. 2017 Dec 8;15:114. doi: 10.1186/s12915-017-0453-8 (PMC5721592; doi:10.1186/s12915-017-0453-8)
Supplement: Supplementary file 11 — Differential gene expression in various groups based on T/R ratio and PluriNet score. (XLSX 307 kb) [file 12915_2017_453_MOESM11_ESM.xlsx]

## Sheet: Group_1.vs.Group_2
	Lower bound	log2 fold change	Upper bound	cZ	p-value	p-adj
CYP4X1	2.29412	3.32354	4.05883	4.113	3.90553e-05	1
CIC	1.88236	2.97059	3.70589	3.91073	9.20186e-05	1
TMTC2	1.47059	2.58824	3.47059	3.80561	0.000141453	1
IKZF4	2.2353	4.00001	4.61766	3.41753	0.000631917	1
AFF2	1.52941	2.94118	3.82354	3.41672	0.000633804	1
ABAT	2.85295	4.17648	4.79413	3.41548	0.000636707	1
RAB40B	0.764707	2.29412	3.2353	3.38808	0.000703843	1
ATP6V1G2	0.97059	2.70589	3.55883	3.29452	0.000985885	1
IKBKE	0.852943	2.64706	3.35295	3.29256	0.000992809	1
NTRK3	2.29412	3.55883	4.26471	3.24677	0.00116721	1
RBM46	1.29412	2.55883	3.55883	3.19338	0.00140618	1
HIST2H2BE	1.20588	2.55883	3.47059	3.17904	0.00147766	1
KCTD17	1.2353	2.94118	3.61765	3.13121	0.00174088	1
LYSMD1	1.41177	2.58824	3.44118	3.10976	0.00187239	1
YTHDF3-AS1	0.97059	2.26471	3.20589	3.10673	0.00189169	1
ST8SIA2	1.85294	3.26471	3.9706	3.08262	0.0020519	1
LINC00622	0.764707	2.32353	3.2353	3.07394	0.00211255	1
C2orf48	0.705884	2.41177	3.2353	3.07228	0.00212428	1
TRIL	1.52941	3.29412	4.02942	2.94465	0.0032332	1
TVP23A	0.735295	2.41177	3.20589	2.93816	0.00330167	1
ARNT2	1.61765	3.08824	3.88236	2.92419	0.00345357	1
GRM2	0.882354	2.5	3.32354	2.92311	0.00346559	1
NKX1-2	1.47059	2.67648	3.41177	2.92005	0.00349979	1
ROGDI	-3.50001	-1.97059	-0.676472	-2.88892	0.00386569	1
HLA-F-AS1	1.11765	2.55883	3.47059	2.88096	0.00396462	1
COL2A1	0.529413	2.29412	3.17648	2.86455	0.00417597	1
IFT140	0.941178	2.91177	3.64707	2.86338	0.00419149	1
GOLGA1	1.70589	3.55883	4.2353	2.85859	0.00425529	1
CIART	1.35294	2.88236	3.67648	2.84074	0.0045009	1
LYRM9	0.764707	2.29412	3.20589	2.83309	0.0046101	1
C19orf44	1.58824	2.85295	3.7353	2.83218	0.00462325	1
HS3ST3A1	1.38236	2.88236	3.64707	2.83182	0.00462844	1
C1orf116	0.382354	2.32353	3.35295	2.81976	0.00480598	1
FBXL17	1.7353	3.26471	4.00001	2.81454	0.00488475	1
APBB3	0.470589	2.58824	3.35295	2.81337	0.00490253	1
SIAE	0.352942	2.29412	3.17648	2.80743	0.00499383	1
SOX14	0.97059	3.50001	4.20589	2.78392	0.00537055	1
LOX	0.411765	1.91177	3.00001	2.75658	0.00584093	1
PDE8B	0.382354	2.02942	2.94118	2.75007	0.00595818	1
PEX6	1.14706	2.52942	3.35295	2.74335	0.00608151	1
LOC728392	-4.38236	-3.05883	-0.911766	-2.7379	0.00618324	1
NFKB2	0.32353	2.38236	3.14706	2.73681	0.00620381	1
PRR3	1.20588	2.70589	3.55883	2.73156	0.00630346	1
GABRB2	1.17647	2.58824	3.52942	2.729	0.00635261	1
NAT6	1.38236	2.82353	3.70589	2.71685	0.00659073	1
TRIM46	0.941178	2.52942	3.38236	2.71165	0.00669484	1
ITGA3	2.17647	3.55883	4.35295	2.70598	0.00681033	1
GOLPH3	0.235295	1	2.14706	2.70173	0.00689806	1
CYP27A1	0.64706	2.38236	3.20589	2.67936	0.00737635	1
LOC100422556	0.294118	1.85294	2.70589	2.66949	0.00759666	1
VRK2	-2.08824	-1.2353	-0.352942	-2.65866	0.00784517	1
HK1	-1.35294	-0.764707	-0.205883	-2.65816	0.00785693	1
LOC101927136	0.500001	2.08824	2.97059	2.65626	0.00790118	1
ZFP69B	1.26471	3.50001	4.2353	2.65428	0.00794775	1
ADNP-AS1	0.500001	2.20589	3.17648	2.65241	0.00799185	1
P4HTM	0.676472	2.7353	3.58824	2.63655	0.00837527	1
MYPOP	0.32353	2.11765	2.94118	2.61343	0.0089638	1
CELF4	0.588236	2.29412	3.02942	2.61061	0.00903805	1
ADAMTS19-AS1	0.470589	2.47059	3.26471	2.60663	0.00914391	1
ACCS	0.264706	1.64706	2.67648	2.60486	0.00919125	1
ARHGEF6	0.764707	3.61765	4.32354	2.5947	0.0094674	1
CCDC149	0.441177	2.11765	2.91177	2.59427	0.00947916	1
LINC01234	-4.4706	-3.08824	-0.882354	-2.59116	0.00956542	1
TGFBI	0.794119	2.47059	3.38236	2.57912	0.00990513	1
DAZL	1.14706	2.94118	3.7353	2.5788	0.00991452	1
KLF15	0.294118	2.02942	3.08824	2.57632	0.00998576	1
NETO2	0.264706	1.2353	2.52942	2.57221	0.0101051	1
ENO3	0.705884	2.61765	3.35295	2.56601	0.0102876	1
CD4	0.235295	2.14706	3.02942	2.55921	0.0104909	1
TMEM144	0.382354	2.17647	3.14706	2.5409	0.0110568	1
C4orf33	0.705884	3.61765	4.2353	2.54032	0.011075	1
CDC42BPG	0.176471	1.94118	2.76471	2.53639	0.0112003	1
NLRP7	0.235295	2.20589	3.05883	2.53627	0.0112039	1
CLDN1	1.20588	2.7353	3.61765	2.53163	0.0113534	1
ANKRD33B	1.32353	2.82353	3.61765	2.53066	0.0113849	1
PLK3	0.588236	2.55883	3.35295	2.5292	0.0114323	1
FAM65A	0.705884	2.76471	3.61765	2.521	0.011702	1
FKBP9	1.02941	2.52942	3.35295	2.51465	0.0119149	1
GHDC	0.205883	2.29412	3.11765	2.50143	0.0123693	1
LEFTY2	0.735295	3.47059	4.32354	2.50073	0.0123938	1
CDH9	0.205883	1.88236	2.61765	2.49882	0.0124607	1
GABRG2	0.294118	2.11765	3.08824	2.49856	0.0124699	1
RHPN1	0.764707	2.14706	3.05883	2.49453	0.0126126	1
SLC5A12	0.617648	2.41177	3.29412	2.48611	0.0129146	1
LIN7A	0.588236	2.29412	3.05883	2.47476	0.0133327	1
SGSM1	0.941178	3.02942	3.76471	2.46984	0.0135174	1
AKAP3	0.176471	2.29412	3.02942	2.45596	0.014051	1
LINC00883	0.705884	2.70589	3.50001	2.44156	0.0146241	1
SLCO3A1	0.735295	2.2353	3.26471	2.44098	0.0146473	1
ZNRD1-AS1	0.705884	2.52942	3.38236	2.44028	0.0146759	1
TSHZ1	-4.26471	-2.26471	-0.529413	-2.4388	0.0147362	1
FZD8	0.882354	2.47059	3.29412	2.43748	0.0147901	1
ORAI3	0.794119	2.38236	3.35295	2.43181	0.0150234	1
CCDC40	-4.05883	-2.14706	-0.470589	-2.42863	0.0151559	1
DACT2	0.205883	1.79412	2.70589	2.41627	0.0156804	1
MYH14	0.911766	2.94118	3.76471	2.41548	0.0157144	1
ZNF385A	0.411765	2.41177	3.20589	2.40584	0.0161351	1
TAPT1	0.705884	2.85295	3.67648	2.40125	0.0163393	1
WDR12	-1.26471	-0.676472	-0.147059	-2.39601	0.0165747	1
SHF	0.64706	3.05883	3.79412	2.39438	0.0166486	1
PRRT2	1	2.55883	3.38236	2.39298	0.0167121	1
WHAMM	0.441177	3.32354	4.00001	2.38993	0.0168514	1
BRE	-1.79412	-1	-0.205883	-2.389	0.0168944	1
PRKCE	0.147059	1.76471	2.76471	2.38449	0.0171028	1
MID2	0.705884	3.00001	3.79412	2.38237	0.0172018	1
ZEB1-AS1	0.294118	1.70589	2.7353	2.37795	0.017409	1
NRG4	0.558825	2.61765	3.50001	2.37258	0.0176645	1
ZC3H12C	0.617648	2.79412	3.70589	2.37092	0.0177439	1
GUCY2C	0.941178	2.67648	3.55883	2.36691	0.0179373	1
OXTR	0.529413	2.67648	3.58824	2.36377	0.0180901	1
COG4	-2.2353	-1.14706	-0.205883	-2.35301	0.0186221	1
DMRTA1	0.852943	3.02942	3.82354	2.34914	0.0188168	1
SCARF2	0.588236	2.76471	3.58824	2.34311	0.0191236	1
ARSI	0.205883	2.29412	3.08824	2.34192	0.0191849	1
MT1F	-1.44118	-0.794119	-0.147059	-2.33837	0.0193683	1
RNF32	0.529413	2.55883	3.38236	2.33438	0.0195761	1
PTPRO	0.117647	2	2.70589	2.32632	0.0200014	1
ASB13	-2.14706	-1.17647	-0.205883	-2.32379	0.020137	1
ARHGEF4	0.352942	2.17647	3.05883	2.31907	0.0203912	1
NR1H3	-2.79412	-1.61765	-0.294118	-2.31561	0.0205797	1
PARS2	0.500001	3.61765	4.35295	2.31449	0.0206408	1
LRCH2	0.529413	2.79412	3.64707	2.31425	0.020654	1
SULT1C4	0.294118	2.76471	3.58824	2.31176	0.0207908	1
ITGB1BP1	-1.7353	-0.941178	-0.147059	-2.31051	0.0208598	1
PPP1R3D	0.117647	1.79412	2.70589	2.31014	0.0208805	1
STYX	-1.55883	-0.852943	-0.147059	-2.30954	0.0209135	1
AMOT	0.529413	3.00001	3.88236	2.30515	0.021158	1
NEURL2	0.264706	2.17647	3.05883	2.30181	0.0213457	1
ARHGAP4	0.382354	1.82353	2.79412	2.30058	0.0214155	1
TIGD5	0.176471	2.14706	2.94118	2.3005	0.0214198	1
LOC400927	0.147059	2.02942	2.82353	2.29965	0.021468	1
NEDD4	0.411765	2.67648	3.44118	2.29821	0.0215496	1
SNORA24	0.32353	2.20589	3.00001	2.29653	0.0216455	1
GCSAM	0.176471	2.08824	3.02942	2.28578	0.0222672	1
SLK	-1.64706	-0.882354	-0.147059	-2.28505	0.0223096	1
C1orf198	-1.88236	-1.02941	-0.147059	-2.28094	0.0225521	1
IFIT5	-2.85295	-1.61765	-0.264706	-2.27972	0.022624	1
C19orf84	0.441177	2.70589	3.55883	2.27816	0.0227172	1
FLYWCH1	0.735295	2.58824	3.41177	2.27714	0.0227776	1
CNRIP1	0.0882354	2.41177	3.32354	2.27709	0.0227808	1
GANAB	0.0882354	0.764707	1.61765	2.2732	0.0230144	1
CACNG7	0.32353	2.35295	3.20589	2.27121	0.0231342	1
CADPS	0.500001	3.17648	3.91177	2.26971	0.023225	1
TTC23	-2.05883	-1.11765	-0.176471	-2.2669	0.0233964	1
SYNJ1	0.411765	3.32354	4.11765	2.26627	0.0234351	1
ZFP3	0.470589	3.08824	3.91177	2.26146	0.0237306	1
SNX29	0.470589	2.76471	3.55883	2.25934	0.023862	1
CISD1	-1.20588	-0.64706	-0.0882354	-2.25789	0.0239528	1
TRMT112	-0.911766	-0.470589	-0.0882354	-2.2578	0.023958	1
FAM212B	-4.4706	-3.44118	-0.441177	-2.25601	0.0240703	1
RLN2	0.470589	3.35295	4.14707	2.25428	0.0241786	1
SUSD3	0.382354	2.52942	3.35295	2.25391	0.0242021	1
ID4	0.382354	2.91177	3.76471	2.24392	0.0248375	1
IDNK	0.294118	2.26471	3.11765	2.24073	0.0250434	1
LOC101928605	0.264706	2.52942	3.32354	2.23872	0.0251743	1
ZNF385B	0.294118	2.11765	3.11765	2.23231	0.0255947	1
SH3BP1	0.147059	2.05883	2.97059	2.22633	0.0259919	1
HDAC10	0.411765	2.26471	3.20589	2.22575	0.0260307	1
NDUFB3	-1.11765	-0.588236	-0.0882354	-2.22144	0.0263214	1
NR2C2AP	-2.26471	-1.2353	-0.147059	-2.21966	0.0264417	1
LPIN3	0.205883	1.91177	2.82353	2.21908	0.0264812	1
ZBED8	0.294118	4.11765	4.79413	2.21753	0.0265869	1
FBRS	0.205883	2.29412	3.17648	2.21706	0.0266187	1
ADAMTS8	0.441177	2.88236	3.70589	2.21286	0.0269072	1
GPR137C	0.32353	2.94118	3.67648	2.21032	0.0270829	1
ALG1L9P	0.735295	2.26471	3.08824	2.21001	0.0271046	1
DPP4	0.294118	3.44118	4.20589	2.20835	0.0272202	1
EIF2S1	-1.14706	-0.617648	-0.0882354	-2.20353	0.0275578	1
LINC01184	0.117647	1.55883	2.52942	2.19972	0.0278268	1
ADGRG6	0.32353	2.70589	3.55883	2.19918	0.0278652	1
MAGEA10	0.0882354	1.82353	2.67648	2.19771	0.02797	1
CADM1	-2.11765	-1.14706	-0.147059	-2.19677	0.0280372	1
ERI3	-1.35294	-0.735295	-0.0882354	-2.19567	0.0281154	1
ANXA4	-2.70589	-1.5	-0.176471	-2.19518	0.0281509	1
LINC01152	0.117647	1.61765	2.64706	2.19467	0.0281875	1
KDM2B	0.0588236	0.794119	1.58824	2.19222	0.0283635	1
BBS12	-4.05883	-2.05883	-0.235295	-2.18637	0.0287884	1
TPD52L1	-2.2353	-1.20588	-0.147059	-2.186	0.0288153	1
FSIP1	0.0588236	0.382354	2.91177	2.18484	0.0289009	1
COLEC12	0.0588236	0.411765	2.97059	2.1842	0.0289476	1
MET	0.264706	3.41177	4.11765	2.18096	0.0291867	1
BCL6B	0.0588236	2.29412	3.17648	2.17931	0.0293088	1
MT1X	-1.17647	-0.64706	-0.0882354	-2.17761	0.0294353	1
DSC3	0.294118	2.32353	3.20589	2.17487	0.0296402	1
GAS1	0.176471	2.14706	2.97059	2.17465	0.0296565	1
CBLC	0.32353	2.41177	3.29412	2.16904	0.0300799	1
H19	0.0588236	1.41177	2.29412	2.16745	0.0302004	1
BTBD11	0.176471	3.55883	4.35295	2.16688	0.0302444	1
PABPC4L	0.529413	2.97059	3.76471	2.16626	0.030291	1
FBXO11	0.0882354	1.05883	2.05883	2.16599	0.0303121	1
MTMR7	0.441177	2.91177	3.67648	2.16512	0.0303783	1
DFNA5	0.264706	2.38236	3.11765	2.16381	0.0304792	1
MPP3	0.176471	3.50001	4.20589	2.16117	0.0306822	1
RHOF	0.117647	2.08824	2.91177	2.16095	0.0306995	1
FAM83B	0.205883	3.35295	4.05883	2.15822	0.0309107	1
DHX58	0.0882354	1.79412	2.70589	2.15618	0.0310697	1
SPACA6P-AS	0.235295	1.94118	2.85295	2.15078	0.0314935	1
RC3H2	-2.11765	-1.11765	-0.117647	-2.14841	0.0316815	1
RPL38	-0.823531	-0.411765	-0.0588236	-2.14676	0.0318128	1
HSD17B6	0.264706	2.44118	3.50001	2.14503	0.0319508	1
RGS20	0.176471	2.14706	2.97059	2.14397	0.0320349	1
LOC642776	0.176471	2.67648	3.47059	2.13996	0.0323581	1
PALM	0.0882354	1.94118	2.82353	2.13991	0.0323624	1
SNX32	0.0588236	0.529413	2.20589	2.1385	0.0324764	1
KCNC4	0.470589	2.64706	3.55883	2.13267	0.0329517	1
ACTR5	-3.11765	-1.76471	-0.176471	-2.13216	0.0329934	1
CHM	0.0588236	1.05883	2.76471	2.13203	0.0330046	1
KCNH7	0.0294118	0.411765	2.47059	2.12381	0.0336859	1
SNORA62	0.176471	2.08824	2.97059	2.12148	0.0338812	1
FAM215A	0.0588236	1.88236	2.7353	2.11929	0.0340659	1
EFHD1	0.32353	2.79412	3.64707	2.11803	0.0341726	1
SPIB	0.205883	2.76471	3.50001	2.11702	0.0342585	1
PIANP	0.205883	2.91177	3.67648	2.11145	0.0347335	1
GRIN2D	0.205883	2.82353	3.61765	2.11066	0.0348013	1
SLC4A11	0.235295	3.11765	3.88236	2.10752	0.0350723	1
IRAIN	0.0588236	2.11765	3.11765	2.10685	0.0351307	1
ARL4D	-3.02942	-1.70589	-0.147059	-2.10614	0.0351926	1
ZFYVE1	0.235295	2.47059	3.55883	2.1023	0.0355274	1
FAM57B	0.264706	2.85295	3.61765	2.10197	0.0355563	1
C14orf28	0.205883	2.85295	3.76471	2.10164	0.0355851	1
BCHE	-4.70589	-3.29412	-0.117647	-2.10083	0.0356562	1
LINC00824	0.0882354	1.44118	2.52942	2.1002	0.0357115	1
TMEM134	-1.97059	-1.02941	-0.0882354	-2.10012	0.0357179	1
FZD4	0.117647	1.79412	4.14707	2.09617	0.0360671	1
GNL2	-1.11765	-0.558825	-0.0588236	-2.09561	0.0361169	1
ECH1	-1.38236	-0.676472	-0.0588236	-2.09425	0.0362374	1
ZNF358	0.0882354	1.52941	3.82354	2.09255	0.0363893	1
SLC27A6	0.205883	2.29412	3.17648	2.08875	0.0367301	1
EBF2	0.264706	2.64706	3.55883	2.08873	0.0367316	1
RPL36AL	-0.911766	-0.470589	-0.0294118	-2.08861	0.0367426	1
LOC105377348	0.147059	2.55883	3.50001	2.08832	0.0367691	1
CLGN	0.0294118	0.500001	2.76471	2.08811	0.0367882	1
ITPK1-AS1	0.117647	2.14706	3.00001	2.08701	0.0368876	1
MIEF2	0.0882354	2.14706	3.05883	2.08512	0.037058	1
LINC01099	0.32353	2.02942	2.91177	2.08412	0.0371494	1
RASAL1	0.0588236	2.17647	3.11765	2.08355	0.0372014	1
LOC100996579	0.0882354	1.64706	2.91177	2.08097	0.0374363	1
CALM2	-0.852943	-0.441177	-0.0294118	-2.07726	0.0377771	1
ITGA1	0.352942	2.41177	3.35295	2.07428	0.0380534	1
ZNF311	0.176471	2.76471	3.58824	2.07408	0.0380716	1
XRCC4	-2.11765	-1.08824	-0.0882354	-2.07374	0.0381038	1
MKLN1-AS	0.117647	2.11765	3.02942	2.07341	0.0381338	1
PGBD4	0.147059	2.2353	3.14706	2.07232	0.0382357	1
BST1	0.117647	2.17647	3.02942	2.06856	0.0385873	1
CRYL1	0.147059	2.82353	3.61765	2.06831	0.0386111	1
SULF1	0.0882354	1.85294	4.32354	2.06462	0.0389588	1
LIPG	0.0882354	3.14706	3.82354	2.06265	0.0391463	1
TMEM187	-3.05883	-1.58824	-0.0882354	-2.05965	0.0394319	1
RRN3P1	0.0588236	1.55883	2.41177	2.05793	0.0395968	1
SLC16A4	0.117647	2.05883	3.17648	2.05726	0.0396615	1
ABCD1	0.0294118	1.7353	2.64706	2.05468	0.0399097	1
KLF4	0.147059	2.85295	3.61765	2.05189	0.0401801	1
RRNAD1	0.0882354	2.82353	3.64707	2.04499	0.0408554	1
MATN3	0.117647	2.52942	3.35295	2.04362	0.0409913	1
SSH1	-2.44118	-1.20588	-0.0588236	-2.04242	0.0411096	1
RNF169	0.0882354	3.47059	4.2353	2.0399	0.0413605	1
CPLX2	0.0588236	2.08824	3.00001	2.03924	0.0414256	1
WBP5	-1.41177	-0.705884	-0.0294118	-2.03889	0.041461	1
NBR2	0.0882354	3.11765	3.94118	2.03815	0.0415349	1
KCNJ11	0.147059	2.35295	3.2353	2.03568	0.0417822	1
SNX33	0.147059	2.79412	3.52942	2.03543	0.0418081	1
ANXA1	-3.67648	-1.91177	-0.0882354	-2.03496	0.041855	1
TMED3	-1.29412	-0.64706	-0.0294118	-2.03208	0.0421457	1
LOC101926911	0.117647	2.05883	3.02942	2.03081	0.0422745	1
MZF1-AS1	0	0.500001	2.64706	2.02648	0.0427153	1
KCTD11	0	0.382354	3.00001	2.02237	0.0431381	1
CLDND2	0.0588236	1.97059	2.97059	2.02195	0.043182	1
GRK4	0	0.441177	2.41177	2.0212	0.0432588	1
HCCS	-1.55883	-0.794119	-0.0294118	-2.02095	0.0432845	1
FOXP1	-1.70589	-0.882354	-0.0294118	-2.02083	0.0432973	1
DYNC1I1	-4.4706	-3.41177	-0.0588236	-2.01782	0.04361	1
TMEM79	0	0.352942	2.11765	2.0151	0.0438944	1
C17orf104	0.0294118	2.08824	3.00001	2.01373	0.044038	1
FLRT2	0.0294118	2.05883	3.11765	2.01353	0.0440586	1
KRT18	-1.14706	-0.558825	-0.0294118	-2.01203	0.0442168	1
TINF2	0	1.05883	2.97059	2.0076	0.0446858	1
RDM1	-2.85295	-1.52941	-0.0588236	-2.00719	0.044729	1
GATAD1	-1.70589	-0.882354	-0.0294118	-2.00401	0.0450693	1
KBTBD3	-2.52942	-1.32353	-0.0588236	-2.00131	0.0453594	1
MIB2	0.0294118	3.00001	3.70589	2.00108	0.0453838	1
SLC44A3	0.0588236	2.91177	3.64707	2.00072	0.0454231	1
ADGRA3	-1.67647	-0.852943	-0.0294118	-1.99994	0.0455062	1
KIF26A	0.0294118	2.76471	3.67648	1.99771	0.0457486	1
FAXDC2	0.0294118	2.11765	3.05883	1.99435	0.0461136	1
LOC101927056	0.0294118	1.76471	2.58824	1.99326	0.0462325	1
ST6GALNAC5	0.0588236	2.38236	3.26471	1.99318	0.0462412	1
LOC102723373	0.0294118	1.76471	2.70589	1.99255	0.0463104	1
MTSS1L	0.0294118	3.2353	3.85295	1.99156	0.0464193	1
HCG8	0	2.2353	3.05883	1.99122	0.046457	1
TMEM5	-1.91177	-0.941178	-0.0294118	-1.99092	0.04649	1
GPR37	0.0294118	3.41177	4.08824	1.99011	0.0465788	1
SIRPG-AS1	0.0294118	1.97059	2.88236	1.98938	0.046659	1
ASH1L	-1.85294	-0.911766	-0.0294118	-1.98659	0.0469676	1
C22orf23	0	2.11765	3.00001	1.98585	0.04705	1
LINC01572	0.0294118	2.58824	3.41177	1.98511	0.0471325	1
ZNF888	0.0294118	2.64706	3.47059	1.98483	0.0471637	1
RND1	0	2.14706	3.05883	1.98429	0.0472236	1
BVES	0.0294118	2.32353	3.17648	1.98308	0.0473583	1
CEP170	0	0.735295	1.79412	1.98229	0.0474467	1
COLCA2	0.0294118	2.08824	3.00001	1.98177	0.047505	1
FANK1	0.0294118	2.55883	3.44118	1.98164	0.0475193	1
DKFZP434I0714	0.0294118	1.79412	2.97059	1.97997	0.0477072	1
SLIT2	0	3.52942	4.14707	1.97852	0.0478701	1
PRIMA1	0.0294118	3.05883	3.88236	1.97823	0.0479027	1
UBA1	0	0.588236	1.20588	1.97726	0.0480126	1
GGT6	0	1.44118	2.41177	1.97593	0.0481629	1
SNRPG	-0.764707	-0.382354	-0.0294118	-1.97375	0.0484101	1
IFIT1	-3.08824	-1.7353	-0.0294118	-1.97266	0.0485343	1
CNTRL	-2.20589	-1.11765	-0.0294118	-1.97027	0.0488071	1
A2ML1	0	2.29412	3.08824	1.96993	0.0488463	1
SNORD65	0	1.38236	2.41177	1.96788	0.0490819	1
CEP250	-2.26471	-1.11765	-0.0294118	-1.96702	0.0491807	1
ARHGEF17	0	2.02942	3.00001	1.96593	0.0493071	1
MRM1	0	3.2353	4.11765	1.96422	0.0495049	1
NT5M	0	2.52942	3.29412	1.96213	0.0497469	1

## Sheet: Group_1.vs.Group_3
	Lower bound	log2 fold change	Upper bound	cZ	p-value	p-adj
HIST1H4C	-5.72824	-4.49215	-3.04501	-6.98738	2.80065e-12	7.38335e-08
IFITM1	-1.80892	-1.56773	-1.35669	-6.17495	6.61846e-10	1.74476e-05
NMNAT1	-4.4017	-3.2259	-2.20085	-5.65651	1.54485e-08	0.000407238
UQCR10	-3.13546	-2.231	-1.38684	-5.52776	3.24337e-08	0.000854951
ATP5I	-2.80382	-2.01996	-1.29639	-5.49065	4.00463e-08	0.00105558
GSTP1	-1.1155	-0.934608	-0.753716	-5.44945	5.05263e-08	0.00133177
MDK	-3.13546	-2.77368	-1.71847	-5.42667	5.74142e-08	0.00151327
COX6A1	-2.77368	-2.08026	-1.32654	-5.41336	6.18534e-08	0.00163021
TMA7	-2.68323	-1.95966	-1.20595	-5.26571	1.39647e-07	0.00368041
NDUFA13	-3.37665	-2.59278	-1.56773	-5.16459	2.40971e-07	0.00635054
SHFM1	-2.71338	-1.95966	-1.23609	-5.14359	2.69544e-07	0.0071033
SNRPD2	-2.50234	-1.77877	-1.08535	-5.09259	3.5321e-07	0.00930779
UQCRQ	-2.80382	-2.01996	-1.23609	-5.08606	3.65572e-07	0.00963318
PET100	-3.73843	-2.71338	-1.59788	-5.08497	3.6769e-07	0.00968863
TCEB2	-2.95457	-2.14055	-1.29639	-5.07592	3.85629e-07	0.0101609
PHPT1	-3.88917	-2.80382	-1.59788	-5.0719	3.93863e-07	0.0103775
PGM5P2	-3.85903	-2.74353	-1.71847	-5.06706	4.0401e-07	0.0106445
LOC100996251	-4.82378	-3.4068	-2.231	-5.05385	4.33003e-07	0.0114079
NDUFB10	-3.04501	-2.231	-1.35669	-5.04909	4.43915e-07	0.0116949
SLC24A4	-5.60765	-3.97962	-2.62293	-4.9841	6.22518e-07	0.0163996
PFN1	-1.1155	-0.964757	-0.814013	-4.9797	6.36843e-07	0.0167764
CYP4V2	-5.09512	-3.73843	-2.53249	-4.94818	7.49103e-07	0.0197329
SLIRP	-2.35159	-2.1707	-1.08535	-4.93176	8.14938e-07	0.0214663
LOC101929147	-4.3414	-3.16561	-2.05011	-4.92032	8.64038e-07	0.0227588
SERF2	-2.74353	-1.95966	-1.1758	-4.90013	9.57724e-07	0.0252255
PSMA7	-2.20085	-1.74862	-1.0552	-4.89957	9.60447e-07	0.0252963
CFLAR	-3.37665	-2.41189	-1.44713	-4.86073	1.16951e-06	0.0308014
LOC101928936	-4.00977	-2.89427	-1.83907	-4.84568	1.26179e-06	0.0332305
COX5B	-2.65308	-1.92951	-1.20595	-4.83471	1.33342e-06	0.0351156
TIMM8B	-3.4068	-2.59278	-1.56773	-4.80154	1.5745e-06	0.041463
GNRHR2	-5.09512	-3.70828	-2.50234	-4.78419	1.71677e-06	0.0452078
LOC101928336	-4.28111	-3.13546	-2.08026	-4.7704	1.83864e-06	0.048415
NDUFA3	-3.67813	-2.62293	-1.47728	-4.77001	1.84217e-06	0.0485063
PSMB6	-2.59278	-2.41189	-1.26624	-4.76597	1.87947e-06	0.0494863
PARP15	-3.94947	-2.86412	-1.83907	-4.7621	1.91586e-06	0.0504426
RPL36AL	-2.77368	-1.98981	-1.14565	-4.7349	2.19164e-06	0.0577014
TMEM258	-2.86412	-2.01996	-1.14565	-4.72728	2.27545e-06	0.0599057
ROR1-AS1	-4.64289	-3.37665	-2.20085	-4.72049	2.35276e-06	0.0619387
FAM227A	-5.12527	-3.58769	-2.231	-4.70454	2.54444e-06	0.0669823
PSMB3	-2.62293	-1.83907	-1.0552	-4.68148	2.84817e-06	0.0749753
LOC100129434	-3.49724	-2.41189	-1.38684	-4.6773	2.90671e-06	0.0765135
ATCAY	-4.13036	-2.95457	-1.86922	-4.67558	2.93124e-06	0.077156
ORAI2	-3.67813	-2.62293	-1.62803	-4.6639	3.10272e-06	0.0816666
LOC101929567	-3.94947	-2.83397	-1.80892	-4.65729	3.20392e-06	0.0843272
ASTN2	-3.79873	-2.77368	-1.59788	-4.65481	3.24278e-06	0.0853466
UBE2V1	-3.52739	-2.47219	-1.47728	-4.65189	3.28913e-06	0.0865632
TIMM13	-2.68323	-1.92951	-1.08535	-4.6294	3.66735e-06	0.0965138
RBM43	-4.61274	-3.25605	-2.08026	-4.6278	3.69562e-06	0.097254
TRIM58	-5.12527	-3.70828	-2.38174	-4.6139	3.95174e-06	0.10399
RUNDC3A-AS1	-4.28111	-3.04501	-1.92951	-4.58457	4.54921e-06	0.119708
TRAF3IP2	-3.49724	-2.50234	-1.56773	-4.58164	4.61338e-06	0.121392
LOC646214	-3.73843	-2.65308	-1.68832	-4.57022	4.87224e-06	0.128198
DGKB	-5.30616	-3.82888	-2.41189	-4.56697	4.9483e-06	0.130195
NDUFB7	-3.19576	-2.32145	-1.35669	-4.56239	5.05754e-06	0.133064
MTRNR2L6	-3.2862	-2.2913	-1.32654	-4.55656	5.19987e-06	0.136803
LINC00504	-3.3465	-2.35159	-1.32654	-4.55649	5.20165e-06	0.136845
GPR155	-4.73334	-3.43695	-2.26115	-4.5558	5.21865e-06	0.137287
POMP	-2.2913	-1.62803	-0.934608	-4.54816	5.41161e-06	0.142358
COA3	-3.58769	-2.50234	-1.32654	-4.54561	5.47758e-06	0.144088
LOC729348	-3.64799	-2.56263	-1.44713	-4.54382	5.52439e-06	0.145313
MYL6	-1.86922	-1.53758	-0.844162	-4.54044	5.61382e-06	0.14766
CACNG8	-5.12527	-3.67813	-2.26115	-4.53921	5.6466e-06	0.148517
PXMP4	-3.91932	-2.83397	-1.77877	-4.535	5.76032e-06	0.151502
KREMEN1	-4.31126	-3.01486	-1.89936	-4.53065	5.88026e-06	0.154651
RPS15	-1.56773	-1.41699	-0.783865	-4.53004	5.89723e-06	0.155091
UQCC2	-3.49724	-2.44204	-1.38684	-4.50998	6.48339e-06	0.1705
C19orf53	-2.89427	-2.05011	-1.20595	-4.50935	6.5026e-06	0.170999
FAM83H	-5.5775	-3.79873	-2.47219	-4.50406	6.66683e-06	0.175311
CLEC4GP1	-4.4017	-3.16561	-2.1104	-4.47509	7.63808e-06	0.200843
ZKSCAN3	-4.19066	-2.92442	-1.77877	-4.46198	8.12051e-06	0.213521
ROMO1	-3.04501	-2.14055	-1.1758	-4.4508	8.55515e-06	0.224941
IKZF3	-3.88917	-2.80382	-1.68832	-4.44969	8.5994e-06	0.226095
SLC41A2	-4.73334	-3.4068	-2.26115	-4.44437	8.81484e-06	0.231751
LOC101928600	-3.82888	-2.71338	-1.62803	-4.44271	8.88331e-06	0.233542
ABCC9	-4.4017	-3.13546	-1.86922	-4.43038	9.40677e-06	0.247295
MRPL51	-2.47219	-1.71847	-0.964757	-4.42659	9.57346e-06	0.251667
SLC16A1-AS1	-3.76858	-2.68323	-1.62803	-4.41935	9.89965e-06	0.260232
APOBEC3F	-4.22081	-2.89427	-1.77877	-4.41917	9.9079e-06	0.260439
KCNQ1OT1	-3.37665	-2.32145	-1.26624	-4.41837	9.94462e-06	0.261394
LINC00476	-3.94947	-2.80382	-1.71847	-4.40982	1.03458e-05	0.271929
PPARA	-3.82888	-2.68323	-1.62803	-4.40713	1.04749e-05	0.275313
NDUFB8	-2.95457	-2.08026	-1.1758	-4.40547	1.05556e-05	0.277423
CHST6	-3.52739	-2.38174	-1.38684	-4.40437	1.06092e-05	0.27882
UBXN1	-3.37665	-2.35159	-1.35669	-4.39533	1.10604e-05	0.290667
LOC643406	-3.91932	-2.74353	-1.59788	-4.39308	1.11758e-05	0.293688
ANKRD20A9P	-3.46709	-2.44204	-1.35669	-4.38732	1.14754e-05	0.30155
PARK7	-2.47219	-1.71847	-0.934608	-4.37213	1.23042e-05	0.323318
ADAMTS17	-6.18047	-5.30616	-3.67813	-4.36929	1.24649e-05	0.327527
NHP2	-2.65308	-1.86922	-1.0552	-4.36414	1.27626e-05	0.335337
MINOS1	-2.95457	-2.08026	-1.1758	-4.36273	1.2845e-05	0.337491
LOC55338	-3.64799	-2.59278	-1.53758	-4.36164	1.2909e-05	0.339158
MAB21L3	-3.64799	-2.56263	-1.53758	-4.35291	1.34344e-05	0.35295
ATP5G1	-2.62293	-1.83907	-1.02505	-4.35116	1.35418e-05	0.355756
TCAF2	-4.76349	-3.3465	-2.05011	-4.34456	1.39557e-05	0.366615
PIN1	-3.58769	-2.44204	-1.29639	-4.3432	1.40425e-05	0.368881
LOC100131257	-3.88917	-2.74353	-1.50743	-4.34167	1.41402e-05	0.371434
CCL5	-5.60765	-4.16051	-2.71338	-4.34161	1.4144e-05	0.371519
CEACAM22P	-4.37155	-3.07516	-1.92951	-4.33141	1.48155e-05	0.389143
PTPRJ	-3.49724	-2.44204	-1.44713	-4.32867	1.50015e-05	0.394015
PDE4C	-5.03482	-3.61784	-2.44204	-4.32495	1.52564e-05	0.400693
DBI	-2.71338	-1.89936	-1.08535	-4.3176	1.57735e-05	0.41426
GP6	-5.54735	-4.00977	-2.71338	-4.31087	1.62617e-05	0.427064
NLRC3	-6.27092	-5.27601	-3.52739	-4.29155	1.77428e-05	0.465944
MTRNR2L10	-3.01486	-2.1104	-1.1758	-4.2906	1.78191e-05	0.467931
PDE6A	-5.42676	-3.73843	-2.35159	-4.29039	1.78357e-05	0.468348
TONSL-AS1	-5.42676	-3.85903	-2.53249	-4.28051	1.86468e-05	0.489627
TRMT112	-2.62293	-1.80892	-1.02505	-4.27377	1.92197e-05	0.504653
ZNF785	-4.61274	-3.4068	-2.26115	-4.27362	1.92322e-05	0.50496
C14orf105	-5.12527	-3.70828	-2.44204	-4.26722	1.97923e-05	0.519647
MRPL41	-3.2862	-2.32145	-1.23609	-4.26615	1.98872e-05	0.522118
RPL35	-1.80892	-1.65818	-0.814013	-4.26385	2.00932e-05	0.527505
PATE2	-5.90913	-4.16051	-2.71338	-4.26079	2.03708e-05	0.534775
SLC16A4	-5.27601	-3.73843	-2.26115	-4.25521	2.08852e-05	0.548257
DNAL1	-2.92442	-2.01996	-1.1155	-4.25129	2.12542e-05	0.557924
LINC01179	-5.90913	-4.28111	-2.83397	-4.22943	2.34279e-05	0.61496
CRX	-5.06497	-3.58769	-2.2913	-4.21339	2.51564e-05	0.660306
LOC101928514	-4.79363	-3.55754	-2.20085	-4.20952	2.55919e-05	0.671711
NOP10	-3.04501	-2.20085	-1.20595	-4.20476	2.61364e-05	0.685977
ZNF818P	-5.27601	-3.70828	-2.26115	-4.19476	2.73157e-05	0.716901
MAST3	-6.02973	-4.3414	-2.74353	-4.1943	2.73714e-05	0.718335
TOMM5	-2.95457	-2.08026	-1.08535	-4.19069	2.78102e-05	0.729823
GPR82	-4.49215	-3.19576	-1.86922	-4.18018	2.91284e-05	0.764386
FUT2	-4.82378	-3.46709	-2.231	-4.17655	2.95959e-05	0.776627
PTRHD1	-3.2862	-2.2913	-1.23609	-4.16943	3.05358e-05	0.801258
OPHN1	-4.03992	-2.80382	-1.62803	-4.16653	3.09269e-05	0.81149
PSME2	-2.89427	-1.98981	-1.08535	-4.16414	3.12534e-05	0.820027
LOC440300	-4.25096	-2.98472	-1.74862	-4.15214	3.29383e-05	0.864203
NDUFS5	-2.2913	-1.59788	-0.904459	-4.14981	3.32757e-05	0.873022
DAND5	-4.94438	-3.58769	-2.32145	-4.14276	3.43148e-05	0.90025
NRIP3	-4.76349	-3.46709	-2.231	-4.13475	3.55337e-05	0.93219
NUDT1	-3.2862	-2.2913	-1.26624	-4.13243	3.58944e-05	0.941617
COX7A2	-2.1104	-1.41699	-0.753716	-4.12784	3.66189e-05	0.960587
QTRT1	-3.49724	-2.35159	-1.29639	-4.12462	3.71349e-05	0.974087
YBX1	-2.32145	-1.53758	-0.814013	-4.12028	3.78406e-05	0.992558
NOL9	-3.16561	-2.1104	-1.14565	-4.11939	3.79879e-05	0.996384
ABCF1	-3.16561	-2.14055	-1.1155	-4.11743	3.83128e-05	1
IRAK4	-3.46709	-2.41189	-1.35669	-4.10827	3.98635e-05	1
PDCD5	-2.89427	-2.01996	-1.08535	-4.09913	4.147e-05	1
ARHGEF26-AS1	-3.94947	-2.80382	-1.53758	-4.09733	4.17944e-05	1
CNPY2	-2.56263	-1.74862	-0.934608	-4.09705	4.18449e-05	1
IBA57	-4.22081	-2.89427	-1.56773	-4.08986	4.31638e-05	1
RNF138P1	-5.21572	-3.61784	-2.26115	-4.08471	4.41314e-05	1
SNRPG	-2.231	-1.53758	-0.844162	-4.07542	4.59306e-05	1
MORN4	-4.00977	-2.86412	-1.62803	-4.07256	4.64986e-05	1
FCAR	-5.33631	-4.00977	-2.68323	-4.07105	4.68027e-05	1
NCMAP	-5.90913	-3.91932	-2.44204	-4.07099	4.68143e-05	1
LOC729732	-3.58769	-2.41189	-1.29639	-4.07087	4.68382e-05	1
TNNT1	-4.00977	-2.62293	-1.44713	-4.07	4.70128e-05	1
HECTD2-AS1	-3.13546	-2.1707	-1.1758	-4.0693	4.71548e-05	1
LSM11	-4.16051	-2.92442	-1.80892	-4.06902	4.72107e-05	1
LOC101926889	-3.61784	-2.50234	-1.44713	-4.06752	4.75164e-05	1
SRP14	-2.1707	-1.44713	-0.753716	-4.06639	4.77469e-05	1
LOC100506688	-5.96943	-4.28111	-2.65308	-4.06128	4.88046e-05	1
TMEM212	-3.37665	-2.32145	-1.29639	-4.06032	4.90061e-05	1
BLOC1S1	-3.4068	-2.32145	-1.26624	-4.05579	4.9965e-05	1
RARRES2	-3.37665	-2.35159	-1.14565	-4.05299	5.05674e-05	1
LOC286437	-3.82888	-2.65308	-1.53758	-4.05232	5.07113e-05	1
SNHG9	-3.82888	-2.65308	-1.56773	-4.04841	5.15665e-05	1
EMC3-AS1	-3.52739	-2.38174	-1.32654	-4.04549	5.2213e-05	1
POLR2F	-2.77368	-1.95966	-1.02505	-4.04312	5.27451e-05	1
P2RX5-TAX1BP3	-4.64289	-3.31635	-1.98981	-4.0404	5.33595e-05	1
NDUFA1	-2.53249	-1.74862	-0.934608	-4.04016	5.34137e-05	1
CASP10	-4.10022	-2.92442	-1.83907	-4.03237	5.52163e-05	1
SEC14L1	-3.70828	-2.53249	-1.29639	-4.03236	5.52205e-05	1
LINC01012	-4.462	-3.13546	-1.92951	-4.0274	5.63974e-05	1
PPIEL	-5.5775	-3.91932	-2.59278	-4.02597	5.67407e-05	1
NEXN-AS1	-5.5172	-4.10022	-2.47219	-4.0254	5.68776e-05	1
LINC00674	-3.61784	-2.50234	-1.32654	-4.01854	5.85598e-05	1
CHCHD5	-3.25605	-2.1104	-1.08535	-4.01405	5.96862e-05	1
AXL	-3.85903	-2.53249	-1.38684	-4.00094	6.30901e-05	1
DRAP1	-3.19576	-2.14055	-1.08535	-3.9996	6.345e-05	1
DPY19L2P2	-3.49724	-2.44204	-1.41699	-3.99947	6.34832e-05	1
NWD1	-5.36646	-3.52739	-2.20085	-3.99682	6.41978e-05	1
TAT	-6.18047	-5.15542	-3.04501	-3.98701	6.69105e-05	1
MTRNR2L1	-2.50234	-1.71847	-0.874311	-3.98452	6.76167e-05	1
LOC101926898	-3.64799	-2.53249	-1.50743	-3.98228	6.82579e-05	1
PARP11	-3.73843	-2.59278	-1.47728	-3.98213	6.83012e-05	1
AGMAT	-4.37155	-3.01486	-1.74862	-3.97949	6.90619e-05	1
FGF5	-4.97453	-3.61784	-2.231	-3.97836	6.93936e-05	1
HIST1H4J	-5.09512	-3.76858	-2.26115	-3.9771	6.97622e-05	1
SMIM4	-3.10531	-2.1104	-1.1155	-3.96772	7.25637e-05	1
ABCA9	-5.21572	-3.79873	-2.47219	-3.96346	7.38712e-05	1
FBLIM1	-3.37665	-2.35159	-1.32654	-3.96215	7.42767e-05	1
LRTOMT	-4.3414	-2.95457	-1.71847	-3.95379	7.69224e-05	1
SHISA9	-2.98472	-2.01996	-1.08535	-3.94575	7.95522e-05	1
ANAPC11	-2.53249	-1.68832	-0.844162	-3.94544	7.96523e-05	1
RAB27A	-4.3414	-2.98472	-1.71847	-3.94504	7.97872e-05	1
RAB12	-2.68323	-1.86922	-1.02505	-3.9434	8.03358e-05	1
NDUFC2	-3.01486	-2.01996	-1.02505	-3.93835	8.20423e-05	1
MALAT1	-3.13546	-2.62293	-1.62803	-3.93094	8.46129e-05	1
PRKAR2A-AS1	-4.31126	-3.07516	-1.89936	-3.93051	8.47667e-05	1
CD84	-4.76349	-3.4068	-2.08026	-3.92653	8.61791e-05	1
DSTYK	-3.2259	-2.1707	-1.14565	-3.92256	8.76139e-05	1
NDUFS4	-2.86412	-1.83907	-0.934608	-3.92211	8.77784e-05	1
PGPEP1	-3.55754	-2.50234	-1.41699	-3.92033	8.84294e-05	1
SARS2	-4.31126	-2.92442	-1.47728	-3.91618	8.99612e-05	1
LOC100129940	-5.12527	-3.58769	-2.1707	-3.91472	9.05107e-05	1
ADI1	-2.95457	-2.01996	-1.0552	-3.90463	9.43706e-05	1
NRXN3	-4.91423	-3.43695	-1.98981	-3.90431	9.44964e-05	1
LOC100507431	-6.33121	-5.30616	-3.49724	-3.90296	9.50225e-05	1
SPRYD4	-3.3465	-2.231	-1.14565	-3.90259	9.51687e-05	1
THRIL	-4.31126	-3.10531	-1.86922	-3.89793	9.70198e-05	1
RPL38	-1.92951	-1.26624	-0.633121	-3.89682	9.7463e-05	1
COX7B	-2.41189	-1.59788	-0.783865	-3.8937	9.87261e-05	1
CYBA	-3.37665	-2.26115	-1.1758	-3.88928	0.000100542	1
DNAJC22	-5.72824	-4.13036	-2.53249	-3.88673	0.000101603	1
SMCR8	-3.58769	-2.44204	-1.38684	-3.8821	0.000103557	1
NUGGC	-5.03482	-3.49724	-2.20085	-3.87951	0.000104665	1
SCD5	-3.52739	-2.44204	-1.32654	-3.87934	0.00010474	1
LINC00506	-3.4068	-2.32145	-1.08535	-3.8763	0.000106058	1
C15orf59	-5.21572	-3.76858	-2.32145	-3.87446	0.000106862	1
FTH1	-1.83907	-1.53758	-0.693419	-3.87322	0.000107407	1
ATP5J2	-2.83397	-1.92951	-0.904459	-3.86991	0.000108874	1
LOC101927374	-3.43695	-2.2913	-1.23609	-3.8649	0.000111133	1
HSBP1	-2.231	-1.44713	-0.723567	-3.86078	0.000113028	1
DGKH	-3.4068	-2.32145	-1.20595	-3.85965	0.000113547	1
SNRPC	-2.53249	-1.71847	-0.844162	-3.85962	0.000113561	1
NDUFA11	-2.47219	-1.71847	-0.874311	-3.8581	0.000114273	1
MRPL57	-2.80382	-1.89936	-0.934608	-3.85481	0.000115819	1
LOC101929259	-5.72824	-3.97962	-2.56263	-3.84852	0.000118835	1
PRELP	-3.64799	-2.53249	-1.41699	-3.84282	0.000121629	1
SWSAP1	-4.10022	-2.74353	-1.50743	-3.838	0.00012404	1
TMA16	-2.92442	-1.86922	-0.904459	-3.8364	0.000124851	1
POLR2L	-3.07516	-2.01996	-0.934608	-3.83578	0.000125167	1
COX4I1	-1.86922	-1.26624	-0.633121	-3.83571	0.000125203	1
OPRM1	-4.91423	-3.49724	-2.05011	-3.83542	0.000125352	1
FBXL18	-3.25605	-2.231	-1.23609	-3.83319	0.000126494	1
CDT1	-3.13546	-2.05011	-1.0552	-3.83269	0.000126751	1
COX6C	-2.1104	-1.38684	-0.693419	-3.82906	0.000128632	1
KIAA1324	-5.48705	-3.85903	-2.32145	-3.82855	0.000128899	1
MZT2B	-3.46709	-2.35159	-1.23609	-3.82545	0.000130535	1
SP100	-4.462	-3.16561	-1.98981	-3.82179	0.000132485	1
C17orf89	-3.07516	-2.05011	-1.02505	-3.82079	0.000133024	1
ABL2	-3.19576	-2.14055	-1.14565	-3.8178	0.000134645	1
UTY	-4.82378	-3.49724	-2.231	-3.81416	0.000136645	1
MRPL46	-3.46709	-2.2913	-1.08535	-3.81402	0.000136723	1
ARGFX	-5.42676	-3.85903	-2.35159	-3.81288	0.000137356	1
SNRPB2	-2.65308	-1.77877	-0.874311	-3.80224	0.000143393	1
LINC00649	-3.01486	-1.98981	-0.994905	-3.80215	0.000143447	1
RPS14P3	-3.46709	-2.47219	-1.35669	-3.79952	0.000144975	1
DNASE1	-4.43185	-3.13546	-1.92951	-3.79896	0.000145305	1
AP4S1	-3.79873	-2.56263	-1.29639	-3.7987	0.000145455	1
LOC101929415	-3.85903	-2.68323	-1.41699	-3.79751	0.000146157	1
RPL13A	-2.47219	-1.59788	-0.753716	-3.79395	0.000148267	1
FAM74A7	-5.90913	-4.70319	-2.77368	-3.78848	0.000151575	1
UBL5	-2.53249	-1.65818	-0.753716	-3.78472	0.00015388	1
PFDN2	-2.98472	-1.92951	-0.934608	-3.78101	0.000156194	1
POLR2I	-2.80382	-1.86922	-0.934608	-3.78016	0.000156727	1
RHBG	-4.4017	-3.07516	-1.86922	-3.77869	0.000157653	1
C19orf81	-4.13036	-2.77368	-1.41699	-3.77401	0.000160644	1
MTRNR2L3	-4.25096	-3.01486	-1.71847	-3.76764	0.0001648	1
LINC01554	-3.82888	-2.68323	-1.50743	-3.76429	0.000167026	1
FTL	-0.633121	-0.482378	-0.331635	-3.75604	0.00017262	1
NDUFB4	-2.62293	-1.74862	-0.783865	-3.75425	0.000173864	1
TNFAIP8L1	-4.31126	-3.01486	-1.80892	-3.74121	0.000183135	1
NDUFA6	-2.89427	-1.92951	-0.934608	-3.73925	0.000184568	1
LAMC2	-4.3414	-3.07516	-1.83907	-3.73696	0.000186259	1
LOC100287792	-6.18047	-5.18557	-3.13546	-3.73426	0.000188266	1
C11orf72	-2.95457	-1.89936	-0.934608	-3.73323	0.00018904	1
PLCG2	-6.36136	-4.70319	-1.68832	-3.73278	0.000189381	1
ZNF264	-2.92442	-1.92951	-0.994905	-3.72903	0.000192219	1
NMT1	-2.74353	-1.80892	-0.904459	-3.72728	0.000193554	1
BCL2L15	-4.91423	-3.55754	-2.231	-3.72648	0.000194175	1
USP49	-3.3465	-2.2913	-1.20595	-3.7261	0.000194466	1
BCYRN1	-4.28111	-2.89427	-1.53758	-3.72454	0.000195668	1
PCDHA9	-5.00467	-3.37665	-2.08026	-3.72333	0.000196616	1
ZNF674	-4.73334	-3.31635	-2.01996	-3.72032	0.000198974	1
FAM96B	-2.83397	-1.83907	-0.874311	-3.71996	0.000199251	1
PPM1K	-3.19576	-2.1707	-1.20595	-3.71787	0.000200907	1
KIAA0513	-5.75839	-3.85903	-2.38174	-3.71749	0.000201209	1
DLEU2	-3.73843	-2.62293	-1.50743	-3.71635	0.000202125	1
E2F7	-3.25605	-2.1104	-1.0552	-3.71631	0.000202155	1
FRA10AC1	-3.04501	-2.05011	-1.0552	-3.71272	0.000205047	1
CCDC152	-4.31126	-2.83397	-1.38684	-3.71209	0.000205559	1
SVBP	-3.10531	-1.95966	-0.904459	-3.7076	0.000209229	1
RPS14	-1.0552	-0.904459	-0.482378	-3.70689	0.000209823	1
LOC101928053	-6.36136	-4.91423	-2.98472	-3.70221	0.000213731	1
PER2	-4.03992	-2.71338	-1.56773	-3.70065	0.00021505	1
UQCC3	-3.46709	-2.41189	-1.14565	-3.69722	0.00021797	1
CCDC12	-3.2259	-2.05011	-0.964757	-3.69322	0.000221429	1
ATP5J	-2.26115	-1.50743	-0.753716	-3.69277	0.000221825	1
COMMD9	-3.2862	-2.1104	-1.02505	-3.6926	0.000221974	1
RBMS2	-3.16561	-2.1104	-1.0552	-3.69154	0.000222898	1
LARP7	-2.32145	-1.44713	-0.66327	-3.69103	0.000223348	1
MZT2A	-3.10531	-2.01996	-0.994905	-3.69067	0.000223667	1
LSM7	-3.31635	-2.2913	-1.02505	-3.68582	0.000227969	1
PRR13	-2.65308	-1.62803	-0.753716	-3.68112	0.000232213	1
LOC100506127	-3.73843	-2.65308	-1.44713	-3.681	0.00023232	1
LOC441454	-3.94947	-2.77368	-1.50743	-3.67892	0.000234222	1
MYEOV2	-3.2259	-2.231	-1.02505	-3.67812	0.000234958	1
RANBP1	-2.68323	-1.80892	-0.844162	-3.67796	0.000235108	1
EIF3K	-2.1707	-1.38684	-0.66327	-3.67746	0.000235566	1
LOC101929698	-6.02973	-4.85393	-2.65308	-3.67636	0.000236582	1
LOC101928150	-5.84884	-4.16051	-2.77368	-3.67474	0.000238091	1
FAM104B	-3.61784	-2.47219	-1.23609	-3.67294	0.000239777	1
CCDC28B	-2.95457	-1.89936	-0.904459	-3.66258	0.000249683	1
LINC01521	-4.4017	-3.07516	-1.71847	-3.66217	0.000250087	1
PDDC1	-3.2862	-2.20085	-1.1155	-3.66155	0.000250697	1
MORF4L1	-2.05011	-1.35669	-0.66327	-3.66114	0.000251091	1
TP73-AS1	-3.43695	-2.20085	-1.0552	-3.6609	0.000251332	1
GGCX	-2.80382	-1.83907	-0.874311	-3.65961	0.000252599	1
EVI5	-3.70828	-2.47219	-1.26624	-3.65628	0.000255901	1
PAXBP1-AS1	-4.58259	-3.16561	-1.92951	-3.65244	0.000259755	1
KNOP1	-3.13546	-2.1104	-1.02505	-3.6521	0.0002601	1
RBM39	-2.74353	-1.80892	-0.844162	-3.64959	0.000262656	1
ASB6	-3.37665	-2.2913	-1.20595	-3.64941	0.000262839	1
CKMT2-AS1	-3.94947	-2.71338	-1.26624	-3.64891	0.000263357	1
LAMTOR2	-3.58769	-2.35159	-1.1758	-3.64805	0.000264237	1
NOX4	-5.15542	-3.61784	-1.98981	-3.6469	0.000265421	1
RBSN	-3.70828	-2.44204	-1.26624	-3.64669	0.000265644	1
TMEM205	-2.86412	-1.86922	-0.874311	-3.646	0.000266352	1
GATAD1	-2.86412	-1.86922	-0.904459	-3.64344	0.000269021	1
CDKN2B-AS1	-3.67813	-2.53249	-1.38684	-3.64071	0.000271891	1
SVOP	-4.79363	-3.3465	-1.92951	-3.6397	0.000272953	1
REL	-3.76858	-2.65308	-1.53758	-3.63925	0.000273436	1
UQCR11	-2.41189	-1.59788	-0.753716	-3.63887	0.000273836	1
POLR2J	-2.86412	-1.86922	-0.874311	-3.63837	0.000274364	1
EIF3A	-2.231	-1.44713	-0.693419	-3.63673	0.000276116	1
IFITM3	-1.83907	-1.26624	-0.602973	-3.63629	0.00027659	1
KIAA1456	-5.66794	-3.94947	-2.26115	-3.63584	0.000277072	1
PPIL6	-5.24586	-3.55754	-2.1104	-3.63481	0.000278185	1
MAGI2-AS3	-6.39151	-5.30616	-3.13546	-3.63427	0.00027877	1
NEDD8	-2.59278	-1.71847	-0.814013	-3.63397	0.000279096	1
ZNF471	-3.61784	-2.47219	-1.23609	-3.63289	0.000280267	1
LOC101928118	-3.70828	-2.56263	-1.35669	-3.63206	0.000281163	1
SLC16A7	-4.07007	-2.77368	-1.53758	-3.63114	0.000282169	1
LPP	-2.68323	-1.74862	-0.814013	-3.63028	0.000283118	1
EMX2OS	-3.94947	-2.74353	-1.50743	-3.6296	0.000283859	1
C7orf55	-3.2259	-2.05011	-0.994905	-3.62896	0.000284561	1
CCDC142	-3.37665	-2.2913	-1.14565	-3.62896	0.00028457	1
PSMC5	-2.53249	-1.65818	-0.783865	-3.6285	0.00028507	1
MYLK3	-5.21572	-3.67813	-2.20085	-3.6284	0.000285187	1
UPF2	-2.65308	-1.68832	-0.783865	-3.62734	0.000286359	1
LINC00670	-4.28111	-2.98472	-1.80892	-3.62585	0.000288009	1
FOXL2NB	-4.22081	-2.86412	-1.59788	-3.62508	0.00028887	1
MRPL55	-3.16561	-1.95966	-0.904459	-3.62284	0.000291385	1
FAM73A	-3.04501	-2.01996	-0.994905	-3.62164	0.000292746	1
SDF2L1	-3.46709	-2.20085	-1.0552	-3.61807	0.000296811	1
C21orf62	-3.82888	-2.62293	-1.35669	-3.61423	0.000301243	1
2017-09-14	-4.67304	-3.25605	-1.86922	-3.61277	0.000302947	1
GBP6	-6.02973	-5.00467	-3.07516	-3.61093	0.0003051	1
LINC-PINT	-5.36646	-3.76858	-2.1104	-3.61027	0.000305876	1
NDUFAB1	-2.1707	-1.41699	-0.66327	-3.60868	0.000307762	1
TPM3	-1.89936	-1.23609	-0.572824	-3.60668	0.000310137	1
FAM106A	-6.18047	-5.18557	-3.37665	-3.6049	0.000312279	1
COX17	-2.71338	-1.77877	-0.814013	-3.60273	0.00031489	1
ALDH6A1	-3.19576	-2.14055	-1.08535	-3.59983	0.000318421	1
NDUFS6	-2.53249	-1.65818	-0.753716	-3.59869	0.000319821	1
MIR6087	-3.19576	-2.08026	-1.0552	-3.59638	0.00032268	1
CASP8	-4.37155	-2.92442	-1.59788	-3.59449	0.000325023	1
FDPSP2	-4.16051	-2.86412	-1.59788	-3.59439	0.000325155	1
LPCAT2	-4.4017	-2.95457	-1.59788	-3.59397	0.000325681	1
FAM136A	-2.65308	-1.65818	-0.783865	-3.59285	0.000327087	1
ARRDC3-AS1	-4.43185	-3.10531	-1.62803	-3.58994	0.000330751	1
DBET	-6.5724	-5.42676	-2.92442	-3.58867	0.000332374	1
TNFRSF9	-5.90913	-4.88408	-2.65308	-3.58675	0.000334826	1
ZFPM2-AS1	-4.58259	-3.10531	-1.65818	-3.58293	0.000339759	1
PSMB10	-2.80382	-1.80892	-0.844162	-3.58212	0.000340816	1
TMEM17	-4.85393	-3.2862	-1.83907	-3.58143	0.000341724	1
CLU	-2.95457	-1.89936	-0.904459	-3.58034	0.000343146	1
HMGN2	-1.77877	-1.59788	-0.66327	-3.57992	0.000343696	1
FLJ31662	-4.49215	-3.2259	-1.89936	-3.57913	0.000344736	1
MAPK13	-4.16051	-2.86412	-1.65818	-3.57889	0.00034506	1
HEBP2	-3.07516	-2.01996	-0.934608	-3.57596	0.000348946	1
LIX1L	-4.5223	-3.13546	-1.65818	-3.57505	0.000350167	1
TMC7	-4.49215	-3.04501	-1.77877	-3.57445	0.000350968	1
SLC36A2	-5.24586	-3.49724	-1.89936	-3.57208	0.000354162	1
PABPC1P2	-5.27601	-3.49724	-2.05011	-3.5697	0.000357392	1
ATPIF1	-2.62293	-1.68832	-0.723567	-3.56969	0.000357398	1
RABL6	-3.01486	-2.01996	-0.964757	-3.56946	0.000357714	1
MRPL32	-2.80382	-1.80892	-0.844162	-3.56929	0.000357947	1
TIMM10	-2.62293	-1.74862	-0.814013	-3.56708	0.000360984	1
CEBPZ	-2.89427	-1.95966	-0.814013	-3.56619	0.000362211	1
EIF5A2	-3.64799	-2.44204	-1.26624	-3.5636	0.000365799	1
SELK	-2.71338	-1.74862	-0.783865	-3.56359	0.000365811	1
FGFBP3	-3.16561	-2.05011	-0.934608	-3.56084	0.000369672	1
TMEM120B	-2.98472	-1.98981	-0.994905	-3.55483	0.000378225	1
ARSA	-3.64799	-2.50234	-1.35669	-3.55389	0.000379575	1
H6PD	-3.91932	-2.65308	-1.41699	-3.55197	0.000382364	1
CA5B	-5.09512	-3.58769	-1.08535	-3.55189	0.000382479	1
GOSR1	-2.98472	-1.92951	-0.904459	-3.55124	0.000383422	1
ZNF528	-3.49724	-2.35159	-1.20595	-3.54903	0.000386657	1
PIK3CD	-4.25096	-2.92442	-1.62803	-3.54791	0.000388296	1
SARNP	-2.50234	-1.62803	-0.753716	-3.54719	0.000389366	1
NDUFA4	-1.53758	-1.14565	-0.512527	-3.54083	0.000398875	1
TNRC6B	-2.86412	-1.92951	-0.964757	-3.53909	0.000401512	1
ELOVL7	-3.2259	-2.14055	-1.0552	-3.53033	0.000415038	1
LINC01356	-2.83397	-1.86922	-0.844162	-3.52762	0.000419321	1
MRPL14	-2.74353	-1.86922	-0.994905	-3.52586	0.000422105	1
QPCTL	-3.37665	-2.231	-1.14565	-3.52464	0.000424051	1
SYAP1	-3.04501	-2.01996	-0.904459	-3.52344	0.000425981	1
CBWD2	-2.95457	-1.98981	-0.934608	-3.52265	0.000427249	1
SCGB3A2	-2.68323	-1.71847	-0.783865	-3.52255	0.000427421	1
KCNJ5	-6.39151	-3.82888	-1.83907	-3.5215	0.000429112	1
ODF2L	-3.16561	-2.08026	-1.0552	-3.52128	0.000429464	1
TEX101	-6.15032	-5.09512	-3.19576	-3.51984	0.000431814	1
EIF3J	-2.68323	-1.71847	-0.783865	-3.51968	0.000432061	1
RAB29	-3.25605	-2.14055	-1.02505	-3.51866	0.000433736	1
KIAA1161	-3.64799	-2.50234	-1.29639	-3.51865	0.000433753	1
LPAL2	-4.03992	-2.74353	-1.35669	-3.5185	0.000434001	1
GALNT15	-6.09003	-5.09512	-2.83397	-3.51442	0.000440708	1
SSNA1	-3.16561	-2.1104	-0.964757	-3.51268	0.000443605	1
ATAD3C	-4.3414	-2.89427	-1.59788	-3.51075	0.000446845	1
CPA4	-5.81869	-4.88408	-2.71338	-3.51034	0.000447528	1
NEAT1	-3.43695	-2.26115	-1.08535	-3.51015	0.00044785	1
TCEANC2	-3.31635	-2.231	-1.1155	-3.50737	0.000452552	1
POLH	-3.70828	-2.56263	-1.41699	-3.50253	0.000460861	1
RPL36	-2.1104	-1.32654	-0.602973	-3.50036	0.000464638	1
PSMD4	-2.71338	-1.71847	-0.753716	-3.49782	0.000469069	1
ZNF773	-3.43695	-2.26115	-1.14565	-3.49674	0.000470974	1
PARD6G	-3.2259	-2.08026	-0.994905	-3.49644	0.000471518	1
STRIP2	-3.2862	-2.1707	-1.08535	-3.49533	0.000473482	1
KDM5C	-3.85903	-2.38174	-1.1155	-3.49434	0.000475231	1
CALM1	-1.86922	-1.35669	-0.633121	-3.49418	0.000475527	1
CROCCP3	-3.70828	-2.38174	-1.20595	-3.49385	0.00047611	1
SNRPF	-1.92951	-1.23609	-0.542676	-3.48883	0.000485137	1
SURF2	-3.31635	-2.08026	-0.934608	-3.48672	0.000488981	1
CRAT37	-5.30616	-3.64799	-2.14055	-3.48552	0.000491181	1
COX6B1	-1.98981	-1.26624	-0.572824	-3.48475	0.000492596	1
MLLT6	-4.19066	-2.77368	-1.47728	-3.48163	0.000498379	1
CARHSP1	-2.71338	-1.77877	-0.814013	-3.4802	0.000501034	1
LINC01207	-5.03482	-3.67813	-2.26115	-3.47909	0.000503128	1
NDUFB2	-3.2259	-2.08026	-0.904459	-3.47901	0.000503266	1
PIN4	-3.01486	-1.86922	-0.783865	-3.47768	0.000505783	1
AFF3	-6.05988	-5.03482	-2.62293	-3.47723	0.000506629	1
POM121	-2.83397	-1.86922	-0.874311	-3.4765	0.000507999	1
APOL6	-4.76349	-3.31635	-1.92951	-3.47607	0.000508817	1
C16orf13	-2.89427	-1.80892	-0.783865	-3.47604	0.000508879	1
ZNF527	-4.25096	-2.95457	-1.65818	-3.47447	0.000511854	1
PAFAH1B3	-2.89427	-1.80892	-0.783865	-3.47272	0.000515219	1
UBE2Q2P1	-4.37155	-3.04501	-1.74862	-3.4724	0.000515833	1
CBWD1	-2.68323	-1.77877	-0.814013	-3.47187	0.000516856	1
TRIM56	-4.88408	-3.31635	-1.92951	-3.47073	0.000519043	1
P3H2-AS1	-3.43695	-2.2913	-1.08535	-3.46842	0.000523523	1
DPP9	-3.43695	-2.26115	-1.0552	-3.46784	0.000524653	1
TEP1	-4.03992	-2.74353	-1.50743	-3.46739	0.00052553	1
PACS2	-3.46709	-2.32145	-1.1758	-3.46603	0.000528199	1
AIPL1	-5.60765	-3.73843	-2.14055	-3.46329	0.00053361	1
UGDH-AS1	-3.31635	-2.20085	-0.964757	-3.45978	0.000540619	1
ZNF154	-3.19576	-2.14055	-1.0552	-3.4592	0.000541785	1
NEK2	-3.19576	-2.05011	-0.934608	-3.45846	0.000543265	1
LINC01057	-2.20085	-1.41699	-0.633121	-3.45713	0.00054597	1
LINC01502	-4.64289	-3.25605	-1.80892	-3.45561	0.000549047	1
FAM195B	-3.16561	-2.05011	-0.934608	-3.45526	0.000549765	1
RPLP0P2	-4.43185	-3.13546	-1.83907	-3.45525	0.00054979	1
NR4A1	-5.5172	-3.58769	-1.95966	-3.45342	0.000553527	1
FLJ31104	-5.54735	-3.85903	-2.32145	-3.45094	0.000558638	1
EXTL3-AS1	-5.96943	-4.10022	-2.47219	-3.4489	0.000562873	1
NAA38	-2.89427	-1.89936	-0.844162	-3.44847	0.000563771	1
ARL3	-2.83397	-1.80892	-0.783865	-3.44793	0.000564904	1
ZFP30	-3.91932	-2.59278	-1.32654	-3.44673	0.000567423	1
DYDC1	-6.12017	-5.06497	-2.80382	-3.44559	0.000569811	1
TMEM147	-2.44204	-1.62803	-0.723567	-3.44469	0.000571714	1
GFOD2	-2.95457	-1.89936	-0.874311	-3.44436	0.000572409	1
GADD45GIP1	-2.56263	-1.62803	-0.693419	-3.4429	0.000575508	1
PGAM5	-3.10531	-2.1104	-1.02505	-3.44267	0.000576003	1
MFAP2	-2.56263	-1.62803	-0.723567	-3.43493	0.000592707	1
ZNF793	-2.95457	-1.89936	-0.874311	-3.43361	0.000595607	1
HSPE1	-2.08026	-1.29639	-0.572824	-3.43113	0.000601072	1
SUPT16H	-2.50234	-1.68832	-0.753716	-3.431	0.000601366	1
NCBP2-AS2	-3.2862	-2.1104	-0.934608	-3.43022	0.000603082	1
HLA-DOA	-3.55754	-2.2913	-1.1155	-3.42764	0.000608854	1
HMGB1	-1.23609	-1.02505	-0.783865	-3.42418	0.000616649	1
LOC101929586	-5.96943	-4.85393	-2.20085	-3.42336	0.000618528	1
COX20	-4.88408	-3.55754	-1.98981	-3.42307	0.000619192	1
FZD2	-4.43185	-3.10531	-1.71847	-3.421	0.000623924	1
KIAA0319L	-2.98472	-1.98981	-0.904459	-3.42011	0.000625948	1
SLC25A25-AS1	-4.16051	-2.89427	-1.62803	-3.41912	0.000628242	1
NLRP12	-6.12017	-4.13036	-2.65308	-3.41854	0.000629575	1
SON	-2.50234	-1.62803	-0.693419	-3.41721	0.000632673	1
DYNLT1	-2.68323	-1.74862	-0.753716	-3.41706	0.000633013	1
LAGE3	-2.95457	-1.83907	-0.814013	-3.41671	0.000633818	1
LOC100287225	-6.51211	-5.4569	-3.3465	-3.41599	0.000635515	1
MGC27345	-3.2862	-2.1707	-0.964757	-3.41488	0.000638091	1
BCCIP	-2.68323	-1.74862	-0.783865	-3.41277	0.000643055	1
GK5	-2.92442	-1.89936	-0.844162	-3.41131	0.000646514	1
ADRM1	-2.47219	-1.56773	-0.693419	-3.4109	0.000647485	1
ZNF33B	-3.01486	-1.92951	-0.874311	-3.40866	0.000652826	1
MGST3	-2.01996	-1.29639	-0.572824	-3.40708	0.000656623	1
SLC14A2	-4.85393	-3.43695	-1.95966	-3.40671	0.000657516	1
FKBP2	-3.16561	-1.92951	-0.783865	-3.40609	0.000659	1
ENTPD1	-2.92442	-1.95966	-0.904459	-3.40414	0.000663731	1
DENND5B	-3.46709	-2.26115	-1.08535	-3.40267	0.000667302	1
LINC01447	-3.52739	-2.41189	-1.14565	-3.40164	0.000669834	1
LSM3	-2.38174	-1.53758	-0.693419	-3.40161	0.000669895	1
GNG5	-1.95966	-1.26624	-0.572824	-3.40002	0.000673808	1
STAU2-AS1	-6.09003	-5.12527	-3.07516	-3.39739	0.000680322	1
WDR18	-3.04501	-1.98981	-0.934608	-3.39702	0.00068125	1
ISG15	-3.94947	-2.44204	-1.1758	-3.39483	0.000686701	1
CPM	-4.76349	-3.19576	-1.74862	-3.39208	0.000693652	1
C14orf2	-1.98981	-1.26624	-0.542676	-3.38821	0.000703507	1
C15orf40	-3.19576	-2.01996	-0.934608	-3.38714	0.000706259	1
CXorf38	-3.52739	-2.32145	-1.0552	-3.38635	0.000708292	1
CLEC2D	-3.04501	-2.01996	-0.964757	-3.38466	0.000712668	1
ANKRD39	-4.07007	-2.71338	-1.29639	-3.384	0.000714374	1
UBOX5	-3.19576	-2.05011	-0.964757	-3.38161	0.000720622	1
SEMA4F	-3.97962	-2.74353	-1.41699	-3.38056	0.000723372	1
LINC00665	-2.86412	-1.83907	-0.783865	-3.37911	0.000727213	1
LINC01299	-6.02973	-5.00467	-3.07516	-3.3787	0.000728307	1
HHLA2	-2.71338	-1.77877	-0.783865	-3.37818	0.000729672	1
SEC61B	-2.2913	-1.50743	-0.633121	-3.37703	0.000732721	1
LINC00672	-5.6378	-3.85903	-2.20085	-3.37537	0.000737156	1
GSTM3	-5.09512	-3.01486	-1.62803	-3.37536	0.000737203	1
PRDX2	-2.53249	-1.62803	-0.66327	-3.37532	0.000737312	1
TSG1	-4.16051	-2.92442	-1.65818	-3.37472	0.000738897	1
LINC00923	-3.76858	-2.59278	-1.29639	-3.37464	0.00073911	1
SFTPB	-5.33631	-3.82888	-2.38174	-3.37147	0.000747687	1
CCBE1	-4.94438	-3.49724	-1.95966	-3.37128	0.000748194	1
DZIP1	-3.46709	-2.32145	-1.02505	-3.37054	0.000750213	1
UCHL3	-2.44204	-1.56773	-0.66327	-3.36879	0.000754976	1
KIAA1614	-5.30616	-3.64799	-2.08026	-3.3686	0.000755522	1
DLGAP1-AS2	-2.86412	-1.83907	-0.783865	-3.36696	0.000760025	1
FER1L4	-5.00467	-3.58769	-2.20085	-3.36689	0.000760214	1
CCDC144B	-3.73843	-2.53249	-1.23609	-3.36639	0.000761592	1
TFDP2	-2.41189	-1.53758	-0.66327	-3.36367	0.00076914	1
SLFNL1-AS1	-4.4017	-3.16561	-1.95966	-3.36318	0.000770504	1
PDZD8	-2.77368	-1.71847	-0.753716	-3.36052	0.000777947	1
QDPR	-3.64799	-2.231	-0.874311	-3.35605	0.00079063	1
TOR1AIP2	-2.38174	-1.50743	-0.633121	-3.35532	0.00079272	1
LINC00346	-4.88408	-3.4068	-1.95966	-3.35364	0.000797568	1
ATP5E	-2.77368	-1.80892	-0.814013	-3.35121	0.000804604	1
EXOSC6	-2.77368	-1.71847	-0.753716	-3.35106	0.000805023	1
LOC102724699	-3.37665	-2.32145	-1.14565	-3.34857	0.000812291	1
KCNJ3	-6.693	-5.54735	-3.16561	-3.34128	0.000833923	1
IDH3B	-2.62293	-1.59788	-0.66327	-3.34039	0.000836609	1
RNF181	-2.65308	-1.71847	-0.723567	-3.34015	0.000837326	1
TLCD2	-4.07007	-2.83397	-1.56773	-3.33919	0.000840228	1
SLC25A51	-3.46709	-2.38174	-1.1758	-3.33735	0.000845816	1
CBFA2T2	-3.01486	-1.92951	-0.874311	-3.33635	0.000848855	1
TBXA2R	-5.36646	-3.64799	-2.1104	-3.33615	0.000849462	1
GNPTAB	-2.95457	-1.86922	-0.814013	-3.3307	0.000866291	1
LOC101927588	-6.09003	-4.88408	-2.62293	-3.32938	0.00087039	1
LOC101927415	-6.18047	-5.03482	-2.89427	-3.32922	0.000870885	1
COPS6	-2.86412	-1.74862	-0.723567	-3.32549	0.000882622	1
TRPV1	-4.85393	-3.4068	-2.08026	-3.32467	0.000885222	1
TAPT1-AS1	-3.55754	-2.47219	-1.20595	-3.32068	0.000897974	1
PTPRG-AS1	-3.91932	-2.59278	-1.26624	-3.32015	0.000899682	1
RPL26L1	-2.83397	-1.80892	-0.753716	-3.31856	0.000904838	1
TPM3P9	-3.37665	-2.08026	-0.934608	-3.31444	0.000918281	1
LOC101928495	-4.25096	-2.95457	-1.62803	-3.3103	0.000931975	1
TSTD1	-2.77368	-1.77877	-0.723567	-3.31014	0.000932478	1
CAMTA1	-2.77368	-1.68832	-0.693419	-3.30881	0.000936939	1
ACER3	-2.62293	-1.62803	-0.723567	-3.30815	0.000939143	1
CYP20A1	-2.77368	-1.68832	-0.723567	-3.30676	0.00094382	1
LOC101927476	-6.15032	-5.06497	-2.95457	-3.30512	0.00094935	1
TXN	-1.74862	-1.08535	-0.45223	-3.30291	0.000956887	1
LMX1B	-4.64289	-3.19576	-1.74862	-3.302	0.000959994	1
LAMTOR4	-2.53249	-1.62803	-0.66327	-3.30095	0.000963565	1
LMO4	-3.01486	-1.92951	-0.814013	-3.29739	0.000975864	1
NDUFC1	-2.53249	-1.62803	-0.693419	-3.29738	0.000975914	1
LAMB2	-4.4017	-2.89427	-1.26624	-3.29666	0.000978424	1
TRMT10B	-3.16561	-2.08026	-0.994905	-3.29512	0.000983811	1
ZNF528-AS1	-3.91932	-2.56263	-1.26624	-3.29398	0.000987808	1
LYZ	-4.43185	-2.98472	-1.56773	-3.29307	0.000990981	1
PCDH11Y	-3.2259	-2.08026	-0.904459	-3.29129	0.000997306	1
RNF14	-2.77368	-1.77877	-0.753716	-3.28941	0.00100399	1
LINC00910	-3.82888	-2.62293	-1.41699	-3.28902	0.00100538	1
FAM129A	-4.55244	-3.07516	-1.74862	-3.28877	0.00100626	1
MRPL21	-2.86412	-1.80892	-0.723567	-3.2886	0.00100687	1
IDO1	-3.3465	-2.14055	-0.934608	-3.28838	0.00100766	1
LINC01160	-4.5223	-3.19576	-1.74862	-3.28643	0.00101465	1
NMT2	-2.83397	-1.77877	-0.753716	-3.28615	0.00101568	1
ASL	-3.2862	-2.08026	-0.934608	-3.28524	0.00101895	1
FOXP4	-3.97962	-2.59278	-1.20595	-3.28417	0.00102283	1
KTN1	-2.231	-1.38684	-0.572824	-3.28313	0.00102661	1
PTMS	-2.74353	-1.77877	-0.814013	-3.28261	0.00102851	1
SMA5	-6.33121	-4.4017	-2.38174	-3.28183	0.00103135	1
MICA	-3.67813	-2.32145	-1.0552	-3.28104	0.00103426	1
SSTR2	-4.10022	-2.71338	-1.32654	-3.28065	0.0010357	1
ZNF713	-3.85903	-2.59278	-1.35669	-3.27912	0.00104131	1
MED18	-2.98472	-1.95966	-0.904459	-3.27481	0.00105733	1
PHLDA1	-3.70828	-2.38174	-0.994905	-3.27404	0.00106022	1
TM4SF19-AS1	-5.30616	-3.58769	-1.89936	-3.27204	0.00106773	1
BCL2L12	-3.01486	-1.92951	-0.844162	-3.26862	0.00108074	1
HSP90AB4P	-5.09512	-3.52739	-1.92951	-3.26543	0.00109299	1
OPA3	-3.19576	-2.14055	-0.994905	-3.26541	0.00109306	1
SLTM	-2.59278	-1.65818	-0.693419	-3.2642	0.00109775	1
ZBTB8A	-2.74353	-1.74862	-0.753716	-3.26392	0.00109882	1
TOMM40	-2.77368	-1.74862	-0.723567	-3.26207	0.00110603	1
C19orf70	-2.92442	-1.86922	-0.783865	-3.26166	0.00110762	1
SSBP3	-3.07516	-1.89936	-0.844162	-3.26067	0.00111151	1
DDX51	-3.73843	-2.53249	-1.14565	-3.25881	0.00111881	1
TVP23C	-4.19066	-2.89427	-1.56773	-3.25744	0.00112422	1
DTWD2	-3.19576	-2.01996	-0.844162	-3.25616	0.00112932	1
DKFZP434L187	-4.94438	-3.55754	-2.1104	-3.25472	0.00113506	1
HTATSF1P2	-3.94947	-2.71338	-1.47728	-3.25443	0.00113618	1
ZNF566	-3.10531	-1.92951	-0.814013	-3.2536	0.00113951	1
H3F3B	-1.65818	-1.47728	-0.512527	-3.25209	0.00114558	1
APRT	-2.26115	-1.41699	-0.572824	-3.24946	0.00115624	1
RIMKLA	-6.05988	-4.462	-2.86412	-3.24796	0.00116234	1
L2HGDH	-2.77368	-1.74862	-0.753716	-3.24691	0.00116667	1
BIVM	-3.16561	-2.05011	-0.964757	-3.24346	0.00118087	1
CISD3	-3.2862	-2.1104	-0.904459	-3.24325	0.00118174	1
ZNF160	-3.70828	-2.47219	-1.1155	-3.24296	0.00118295	1
ADCY1	-3.16561	-2.05011	-0.964757	-3.24244	0.00118511	1
HMGB3	-1.86922	-1.1758	-0.482378	-3.2399	0.00119573	1
EMP2	-2.95457	-1.80892	-0.753716	-3.23902	0.0011994	1
FXN	-2.68323	-1.71847	-0.723567	-3.23796	0.00120386	1
CXCL16	-5.96943	-4.73334	-2.01996	-3.2357	0.00121346	1
HUNK	-3.67813	-2.47219	-1.20595	-3.23537	0.00121486	1
TGFBRAP1	-3.55754	-2.38174	-1.0552	-3.23525	0.00121536	1
TADA3	-2.89427	-1.80892	-0.753716	-3.2322	0.0012284	1
EP300-AS1	-5.42676	-3.67813	-1.92951	-3.22969	0.00123925	1
CHRNA7	-4.55244	-2.86412	-1.50743	-3.22964	0.00123945	1
IPO5P1	-3.10531	-1.83907	-0.753716	-3.22962	0.00123955	1
LOC100420587	-2.53249	-1.62803	-0.66327	-3.22875	0.00124331	1
MOG	-5.36646	-3.76858	-2.1104	-3.22787	0.00124715	1
SNRNP35	-3.04501	-2.01996	-0.874311	-3.22741	0.00124917	1
PLEKHG4B	-3.43695	-2.26115	-0.994905	-3.22732	0.00124954	1
CCL22	-5.90913	-4.73334	-2.32145	-3.22644	0.00125342	1
RBP1	-2.50234	-1.62803	-0.693419	-3.22537	0.00125808	1
CD82	-5.75839	-4.16051	-2.53249	-3.22448	0.00126203	1
PRRT3	-4.79363	-3.3465	-1.89936	-3.2229	0.00126899	1
MALL	-4.73334	-3.19576	-1.71847	-3.22264	0.00127014	1
TRAPPC1	-2.59278	-1.62803	-0.66327	-3.22223	0.00127199	1
TMEM179B	-2.86412	-1.80892	-0.753716	-3.22096	0.00127762	1
COMMD1	-3.13546	-1.98981	-0.814013	-3.21887	0.00128696	1
MOCS3	-3.79873	-2.44204	-1.0552	-3.21752	0.00129305	1
C2	-5.87899	-4.97453	-2.231	-3.21719	0.00129455	1
VSTM4	-4.43185	-3.01486	-1.62803	-3.21661	0.00129715	1
RGS12	-4.10022	-2.62293	-1.23609	-3.21553	0.00130202	1
TTC23	-3.58769	-2.41189	-1.14565	-3.21501	0.00130441	1
ARID1B	-2.74353	-1.71847	-0.723567	-3.21415	0.0013083	1
ALKBH4	-3.46709	-2.20085	-1.02505	-3.21357	0.00131094	1
NDUFB9	-2.20085	-1.38684	-0.542676	-3.21112	0.00132217	1
SLC9A4	-5.4569	-3.97962	-2.1707	-3.21072	0.00132401	1
AP4E1	-3.55754	-2.38174	-1.02505	-3.21068	0.00132424	1
SLC12A6	-4.07007	-2.80382	-1.32654	-3.21047	0.00132519	1
ENSA	-2.56263	-1.59788	-0.633121	-3.21012	0.00132679	1
LINC00937	-4.94438	-3.58769	-2.01996	-3.20928	0.00133069	1
ATP6AP1L	-5.78854	-4.25096	-2.71338	-3.20781	0.0013375	1
SPN	-4.61274	-3.16561	-1.77877	-3.20749	0.00133899	1
ARL2	-2.86412	-1.74862	-0.723567	-3.20587	0.00134655	1
DPYSL5	-3.76858	-2.53249	-1.29639	-3.20502	0.00135053	1
H2AFV	-2.38174	-1.47728	-0.542676	-3.20452	0.00135288	1
RINL	-3.01486	-1.98981	-0.934608	-3.20344	0.00135797	1
SLCO1A2	-3.58769	-2.41189	-1.20595	-3.20106	0.00136924	1
MAP4K4	-2.41189	-1.50743	-0.602973	-3.2	0.00137428	1
IDS	-2.59278	-1.62803	-0.66327	-3.19796	0.00138405	1
GBP4	-4.07007	-2.77368	-1.41699	-3.19738	0.00138682	1
ARPC2	-2.38174	-1.56773	-0.572824	-3.19525	0.00139712	1
MEA1	-3.2862	-2.05011	-0.783865	-3.19267	0.00140962	1
DSC3	-4.49215	-3.16561	-1.77877	-3.19238	0.00141105	1
ERVK13-1	-3.91932	-2.71338	-1.35669	-3.19237	0.0014111	1
NPTXR	-4.85393	-3.2259	-1.62803	-3.19023	0.00142157	1
LAMTOR5	-2.32145	-1.44713	-0.572824	-3.18792	0.00143299	1
SLC35D2	-3.82888	-2.65308	-1.38684	-3.18555	0.00144478	1
ZNF445	-3.49724	-2.26115	-0.964757	-3.18329	0.00145613	1
C11orf98	-3.55754	-2.38174	-1.14565	-3.1817	0.00146413	1
NIPBL-AS1	-3.79873	-2.44204	-1.20595	-3.18147	0.0014653	1
APOE	-2.47219	-1.53758	-0.633121	-3.18067	0.00146936	1
F5	-4.61274	-3.19576	-1.59788	-3.17974	0.0014741	1
NDUFB1	-2.38174	-1.50743	-0.602973	-3.17823	0.00148178	1
LINC00598	-5.66794	-4.07007	-2.68323	-3.17786	0.00148364	1
MAN1B1-AS1	-5.39661	-3.70828	-2.14055	-3.17465	0.00150017	1
RPP21	-5.60765	-4.07007	-2.14055	-3.1736	0.00150563	1
LOC284950	-5.78854	-4.67304	-2.41189	-3.17148	0.00151663	1
NDUFB3	-2.38174	-1.44713	-0.572824	-3.17053	0.00152163	1
DCX	-5.09512	-3.46709	-1.92951	-3.16878	0.00153078	1
ERCC6L2	-3.01486	-1.89936	-0.783865	-3.16812	0.0015343	1
CD3EAP	-2.95457	-1.92951	-0.783865	-3.16743	0.00153793	1
ZNF490	-3.31635	-2.20085	-1.0552	-3.16723	0.00153899	1
MRPL23	-3.19576	-2.01996	-0.753716	-3.16682	0.00154117	1
BANF1	-2.1104	-1.29639	-0.512527	-3.1647	0.00155245	1
TNFSF14	-5.90913	-4.91423	-2.53249	-3.16206	0.00156656	1
PNMA2	-3.2862	-2.14055	-0.964757	-3.16088	0.00157295	1
LINC00243	-6.12017	-5.00467	-1.92951	-3.15425	0.00160909	1
NCCRP1	-6.09003	-5.12527	-2.71338	-3.15388	0.00161115	1
NDUFA12	-3.49724	-2.2913	-0.964757	-3.15274	0.00161746	1
SRA1	-3.10531	-1.95966	-0.753716	-3.15238	0.00161947	1
SLC35F1	-3.2259	-2.08026	-0.874311	-3.14971	0.00163432	1
CDKN1C	-3.49724	-2.32145	-1.08535	-3.14949	0.00163558	1
BUD31	-2.50234	-1.56773	-0.602973	-3.14887	0.00163902	1
LINC01426	-4.462	-3.01486	-1.65818	-3.14864	0.00164034	1
ZNF484	2.65308	3.88917	4.58259	3.14819	0.00164283	1
MIR6723	-2.44204	-1.53758	-0.572824	-3.14726	0.00164806	1
PSMB4	-1.92951	-1.20595	-0.482378	-3.14307	0.00167186	1
CRHR1-IT1	-4.03992	-2.62293	-1.29639	-3.14117	0.00168273	1
NT5C	-3.25605	-1.95966	-0.814013	-3.13948	0.00169249	1
LOC101928266	-5.93928	-3.97962	-2.20085	-3.13822	0.00169976	1
AURKAIP1	-2.62293	-1.59788	-0.602973	-3.13357	0.00172694	1
PFDN5	-2.231	-1.44713	-0.602973	-3.13334	0.00172832	1
SRSF11	-2.20085	-1.35669	-0.512527	-3.13327	0.00172872	1
FOXH1	-2.89427	-1.86922	-0.753716	-3.13137	0.00173992	1
MACC1	-4.64289	-2.05011	-0.964757	-3.13103	0.00174192	1
AARS2	-3.46709	-2.2913	-0.994905	-3.13089	0.00174275	1
RPS6KA3	-2.92442	-1.86922	-0.783865	-3.13063	0.0017443	1
RFPL1S	-5.00467	-3.52739	-1.95966	-3.12857	0.00175657	1
LRRC25	-6.21062	-5.24586	-3.64799	-3.1271	0.00176542	1
CRCP	-2.62293	-1.56773	-0.602973	-3.12701	0.00176595	1
U2AF1	-2.01996	-1.23609	-0.45223	-3.12489	0.00177873	1
PRDX5	-2.231	-1.38684	-0.542676	-3.12479	0.00177934	1
SSSCA1	-2.86412	-1.83907	-0.693419	-3.12433	0.0017821	1
SOX9-AS1	-5.33631	-3.67813	-1.98981	-3.12401	0.00178403	1
SEPP1	-3.04501	-1.74862	-0.693419	-3.1239	0.0017847	1
PSMC4	-2.38174	-1.50743	-0.602973	-3.12337	0.00178792	1
ADRBK2	-3.88917	-2.62293	-0.874311	-3.12212	0.00179552	1
LOC100506834	-6.18047	-5.24586	-3.3465	-3.12196	0.00179653	1
CHURC1	-2.59278	-1.62803	-0.633121	-3.12172	0.00179796	1
CPPED1	-2.95457	-1.86922	-0.783865	-3.1216	0.0017987	1
C7orf50	-2.68323	-1.68832	-0.693419	-3.12118	0.00180131	1
MREG	-3.01486	-1.92951	-0.783865	-3.11924	0.00181317	1
PSMB2	-1.92951	-1.23609	-0.512527	-3.11893	0.00181506	1
LOC101927666	-4.49215	-3.07516	-1.53758	-3.11717	0.00182597	1
DCTPP1	-2.71338	-1.68832	-0.66327	-3.117	0.00182704	1
SPINT1	-2.80382	-1.80892	-0.783865	-3.11651	0.00183007	1
C4orf3	-2.59278	-1.62803	-0.633121	-3.11646	0.00183036	1
C8orf59	-2.44204	-1.53758	-0.602973	-3.11592	0.00183371	1
MAP2	-4.70319	-2.80382	-1.0552	-3.11517	0.00183838	1
KLF3-AS1	-4.58259	-3.10531	-1.53758	-3.11516	0.00183844	1
ZNF117	-2.86412	-1.83907	-0.814013	-3.11467	0.00184149	1
TMEM254-AS1	-5.5172	-3.73843	-2.53249	-3.11142	0.00186187	1
BLOC1S3	-4.37155	-2.95457	-1.47728	-3.11104	0.00186427	1
FBXO27	-4.22081	-2.89427	-1.29639	-3.11005	0.00187055	1
ZNF821	2.1707	3.2862	4.03992	3.1091	0.00187658	1
LOC101929486	-5.60765	-4.37155	-2.05011	-3.10446	0.00190629	1
DBT	-2.56263	-1.56773	-0.633121	-3.10388	0.00191002	1
ANKLE1	-3.4068	-2.231	-1.02505	-3.10334	0.00191348	1
QTRTD1	-2.95457	-1.68832	-0.66327	-3.10277	0.00191721	1
CHRM3	-2.95457	-1.86922	-0.693419	-3.10273	0.00191744	1
HTRA4	-5.36646	-3.64799	-1.65818	-3.10233	0.00192006	1
NYAP2	-5.54735	-3.82888	-2.05011	-3.10227	0.00192045	1
AKAP5	-3.67813	-2.47219	-1.0552	-3.10134	0.00192645	1
C11orf31	-2.08026	-1.29639	-0.482378	-3.10122	0.00192726	1
RND2	-3.2259	-2.05011	-0.814013	-3.10116	0.00192763	1
LOC339803	-3.88917	-2.56263	-1.20595	-3.10057	0.00193147	1
LOC101927881	-3.64799	-2.38174	-0.994905	-3.09949	0.00193852	1
BOLA3	-2.26115	-1.41699	-0.542676	-3.09733	0.00195273	1
TMEM14B	-2.35159	-1.44713	-0.542676	-3.09635	0.00195917	1
IL12RB1	-6.42166	-4.76349	-2.20085	-3.09335	0.00197911	1
LRRC37BP1	-3.07516	-1.92951	-0.723567	-3.09195	0.00198844	1
MTHFR	-4.3414	-3.01486	-1.50743	-3.09128	0.00199296	1
PSMG4	-2.77368	-1.77877	-0.693419	-3.0887	0.00201032	1
FAM122C	-4.3414	-2.86412	-1.50743	-3.0885	0.00201169	1
THAP5	-2.83397	-1.80892	-0.753716	-3.08833	0.00201285	1
SYDE2	-3.3465	-2.01996	-0.814013	-3.08795	0.00201544	1
EIF5	-2.1707	-1.29639	-0.45223	-3.08779	0.00201652	1
CHAF1A	-2.77368	-1.74862	-0.66327	-3.08743	0.00201898	1
BBS5	-3.37665	-2.26115	-0.994905	-3.08594	0.00202908	1
TCEB1	-2.32145	-1.44713	-0.542676	-3.0852	0.00203414	1
PRKAR1B	-3.2259	-1.95966	-0.753716	-3.08405	0.00204206	1
HHLA3	-2.44204	-1.56773	-0.602973	-3.08336	0.0020468	1
LINC01531	-5.96943	-4.88408	-2.56263	-3.08262	0.00205188	1
UQCRH	-1.71847	-1.08535	-0.422081	-3.08125	0.00206135	1
PANO1	-6.18047	-5.09512	-2.71338	-3.08042	0.00206709	1
RNASEH2C	-2.65308	-1.62803	-0.633121	-3.07923	0.00207535	1
NKAPP1	-6.27092	-5.21572	-2.14055	-3.07851	0.00208039	1
MRPS33	-2.62293	-1.62803	-0.602973	-3.07817	0.00208278	1
ASRGL1	-2.89427	-1.71847	-0.66327	-3.07744	0.00208785	1
SAP18	-1.98981	-1.20595	-0.45223	-3.07695	0.00209134	1
NDUFS7	-2.62293	-1.56773	-0.572824	-3.07627	0.00209606	1
SKIDA1	-3.43695	-2.20085	-0.994905	-3.0762	0.0020966	1
GAS7	-4.64289	-3.16561	-1.53758	-3.07615	0.00209691	1
UBAP1	-2.98472	-1.95966	-0.814013	-3.07594	0.00209837	1
NF2	-2.59278	-1.56773	-0.602973	-3.07589	0.00209872	1
ZNF765	-3.43695	-2.231	-0.904459	-3.07483	0.0021062	1
BDH1	-3.67813	-2.14055	-0.783865	-3.07478	0.00210657	1
MUM1	-3.4068	-2.2913	-0.994905	-3.07431	0.00210991	1
IRF1	-3.91932	-2.68323	-1.29639	-3.07292	0.00211977	1
SSH1	-3.4068	-2.14055	-0.994905	-3.07281	0.00212051	1
S1PR2	-3.19576	-1.98981	-0.814013	-3.0726	0.002122	1
ZNF585B	-3.01486	-1.95966	-0.844162	-3.07246	0.00212305	1
PLEKHM3	-4.00977	-2.47219	-1.0552	-3.07042	0.00213761	1
INO80E	-3.43695	-2.231	-0.904459	-3.06967	0.00214295	1
PPP2R2B	-3.64799	-2.20085	-0.753716	-3.06862	0.0021505	1
LINC00381	-5.09512	-3.64799	-1.86922	-3.06691	0.00216283	1
CNNM3	-2.77368	-1.68832	-0.633121	-3.06558	0.00217247	1
CDH23	-6.02973	-4.43185	-2.41189	-3.06492	0.00217729	1
LINC00507	-4.22081	-2.80382	-1.14565	-3.06427	0.00218203	1
MRPL22	-2.74353	-1.68832	-0.633121	-3.06251	0.00219486	1
HNRNPM	-2.2913	-1.53758	-0.572824	-3.06245	0.00219536	1
CD63	-2.1707	-1.35669	-0.512527	-3.06107	0.00220548	1
ATP1B4	-5.84884	-4.49215	-2.08026	-3.06067	0.00220845	1
PRRG4	-4.61274	-3.19576	-1.65818	-3.05913	0.00221979	1
PCBD2	-3.2259	-2.08026	-0.874311	-3.0589	0.00222152	1
SMDT1	-2.95457	-1.89936	-0.814013	-3.05861	0.00222364	1
TMEM136	-3.43695	-2.1104	-0.844162	-3.05834	0.00222567	1
SUGT1P3	-5.90913	-4.79363	-2.44204	-3.05722	0.00223397	1
RBX1	-2.01996	-1.26624	-0.45223	-3.05707	0.00223512	1
ZYG11A	-3.31635	-2.14055	-0.934608	-3.05639	0.00224023	1
MTRNR2L8	-1.92951	-1.1758	-0.422081	-3.05605	0.00224271	1
EIF3G	-2.56263	-1.62803	-0.633121	-3.05404	0.00225779	1
DENND6A	-3.04501	-1.86922	-0.753716	-3.05311	0.00226484	1
ZNF554	-4.07007	-2.80382	-1.41699	-3.05261	0.00226858	1
NFKBIB	-3.2862	-2.08026	-0.814013	-3.05248	0.00226962	1
CWC15	-3.55754	-2.32145	-0.693419	-3.05245	0.00226985	1
SNX22	-3.55754	-2.20085	-0.934608	-3.05101	0.00228072	1
MICAL3	-3.85903	-2.53249	-1.08535	-3.05047	0.00228484	1
SEC14L3	-5.96943	-4.91423	-1.89936	-3.05026	0.00228641	1
C1orf229	-5.90913	-4.49215	-2.32145	-3.04888	0.00229697	1
OST4	-2.2913	-1.44713	-0.542676	-3.04848	0.00230001	1
TADA2B	-3.97962	-2.65308	-1.26624	-3.04673	0.00231342	1
LOC101927580	-6.02973	-4.97453	-1.59788	-3.04627	0.00231697	1
OTX2-AS1	-6.05988	-5.03482	-1.56773	-3.04548	0.00232311	1
IL31RA	-5.75839	-4.16051	-2.14055	-3.04463	0.00232965	1
C10orf32	-3.19576	-1.95966	-0.783865	-3.04437	0.0023317	1
PQLC2	-3.73843	-2.50234	-1.14565	-3.04411	0.00233372	1
C21orf59	-2.71338	-1.71847	-0.572824	-3.04379	0.00233618	1
GOLGA2	-2.83397	-1.77877	-0.66327	-3.04289	0.00234314	1
HES2	-6.39151	-4.64289	-1.38684	-3.04275	0.00234428	1
MPZL3	-4.43185	-2.98472	-1.41699	-3.0417	0.0023525	1
PTAFR	-5.66794	-3.85903	-2.231	-3.04108	0.00235733	1
VPS29	-2.80382	-1.83907	-0.693419	-3.04082	0.00235934	1
MED19	-3.31635	-2.05011	-0.783865	-3.03935	0.00237086	1
ZNF714	-2.53249	-1.53758	-0.572824	-3.03612	0.00239644	1
COQ4	-3.2862	-2.08026	-0.874311	-3.03548	0.00240151	1
FURIN	-4.00977	-2.65308	-1.20595	-3.0345	0.00240933	1
MRPL27	-3.01486	-1.92951	-0.633121	-3.034	0.00241334	1
UGT2B15	-5.96943	-5.03482	-2.71338	-3.03392	0.00241396	1
NXPE3	-2.80382	-1.71847	-0.66327	-3.03378	0.00241508	1
CCT3	-1.89936	-1.14565	-0.422081	-3.03357	0.00241679	1
HTATSF1	-2.44204	-1.53758	-0.572824	-3.0335	0.00241739	1
IRGQ	-2.71338	-1.68832	-0.633121	-3.03228	0.00242717	1
HP09025	-5.09512	-3.61784	-2.08026	-3.0309	0.00243823	1
ATOX1	-2.56263	-1.50743	-0.542676	-3.02563	0.00248112	1
RPS10	-2.14055	-1.32654	-0.482378	-3.02493	0.00248689	1
HIRIP3	-3.13546	-1.89936	-0.753716	-3.02433	0.00249181	1
LINC01105	-4.70319	-3.2259	-1.59788	-3.02305	0.00250237	1
SPECC1L	-4.07007	-2.68323	-1.26624	-3.01914	0.00253497	1
CENPBD1	-3.85903	-2.44204	-0.964757	-3.01804	0.00254419	1
KIAA1715	-3.16561	-2.05011	-0.753716	-3.01756	0.00254819	1
NEU1	-3.4068	-2.08026	-0.753716	-3.01752	0.00254852	1
YWHAE	-1.89936	-1.14565	-0.422081	-3.01733	0.00255008	1
PIN4P1	-4.58259	-3.13546	-1.71847	-3.01696	0.00255323	1
RBM5	-2.86412	-1.77877	-0.693419	-3.016	0.00256132	1
LHX5-AS1	-4.76349	-2.53249	-0.994905	-3.01577	0.00256325	1
USMG5	-1.83907	-1.14565	-0.422081	-3.01541	0.00256635	1
ZNF737	-2.56263	-1.53758	-0.572824	-3.0115	0.00259957	1
ZC3H18	-2.68323	-1.74862	-0.693419	-3.00965	0.00261549	1
ARPC5L	-2.95457	-1.89936	-0.723567	-3.00936	0.00261795	1
ANKH	-4.07007	-2.68323	-1.26624	-3.00923	0.00261909	1
LINC00493	-2.44204	-1.47728	-0.542676	-3.00909	0.00262035	1
NOL12	-2.86412	-1.71847	-0.633121	-3.0085	0.00262542	1
DYX1C1	-3.82888	-2.62293	-1.26624	-3.0066	0.00264191	1
POP5	-3.01486	-1.77877	-0.602973	-3.00517	0.00265431	1
STRA13	-3.2862	-1.92951	-0.66327	-3.0037	0.00266714	1
FAAP24	-4.462	-2.98472	-1.47728	-3.00222	0.00268021	1
IRF6	-3.94947	-2.65308	-1.1758	-3.0015	0.00268649	1
CAMK1D	-3.55754	-2.35159	-0.934608	-3.0015	0.00268655	1
TPTE2P1	-5.30616	-3.49724	-1.50743	-3.00105	0.00269049	1
TSTD3	-3.2259	-1.98981	-0.814013	-2.99997	0.00270009	1
ISPD	-6.05988	-4.85393	-2.01996	-2.99863	0.00271197	1
C12orf57	-2.53249	-1.59788	-0.542676	-2.99813	0.00271646	1
C9orf114	-3.3465	-2.20085	-0.964757	-2.99719	0.00272482	1
PDLIM4	-4.64289	-2.98472	-1.1758	-2.99659	0.00273021	1
ZNF114	-3.16561	-2.05011	-0.844162	-2.99646	0.00273131	1
ADAT1	-3.19576	-2.14055	-0.844162	-2.99638	0.00273205	1
LOC101927740	-4.94438	-3.37665	-1.56773	-2.99539	0.00274093	1
PTPRF	-2.50234	-1.59788	-0.602973	-2.99393	0.00275405	1
C9orf78	-2.44204	-1.47728	-0.512527	-2.99332	0.0027596	1
PARK2	-6.12017	-5.12527	-2.231	-2.99313	0.00276133	1
ARPIN	-4.70319	-3.31635	-1.77877	-2.99302	0.00276233	1
PATZ1	-3.13546	-1.89936	-0.723567	-2.99107	0.00278003	1
PTGER4P2-CDK2AP2P2	-6.05988	-5.09512	-2.68323	-2.99055	0.00278472	1
CCDC124	-2.68323	-1.62803	-0.572824	-2.99046	0.00278557	1
PSMC3	-2.50234	-1.44713	-0.512527	-2.98753	0.00281239	1
AKNA	-3.46709	-2.2913	-1.02505	-2.9867	0.0028201	1
MFSD3	-3.07516	-1.95966	-0.753716	-2.98606	0.00282595	1
MRPS18A	-2.59278	-1.56773	-0.542676	-2.986	0.00282652	1
ZNF841	-3.37665	-2.1707	-0.934608	-2.98483	0.00283732	1
ZNF562	-2.74353	-1.71847	-0.66327	-2.98458	0.00283965	1
HMHA1	-3.70828	-2.50234	-1.08535	-2.98391	0.00284591	1
WHAMM	-3.76858	-2.47219	-1.23609	-2.98383	0.00284668	1
ST8SIA1	-5.90913	-4.94438	-2.77368	-2.98362	0.0028486	1
ELP5	-2.95457	-1.77877	-0.633121	-2.98356	0.00284915	1
SURF6	-2.50234	-1.50743	-0.542676	-2.98354	0.00284934	1
SLC43A2	-4.58259	-3.2862	-1.62803	-2.98269	0.00285727	1
DYNLL1	-1.77877	-1.08535	-0.391932	-2.98174	0.00286612	1
ENTPD1-AS1	-5.72824	-4.4017	-1.95966	-2.98174	0.0028662	1
SYT6	-3.49724	-2.32145	-0.814013	-2.98133	0.00286999	1
NFX1	-2.65308	-1.59788	-0.602973	-2.98106	0.00287253	1
POFUT1	-3.16561	-2.08026	-0.904459	-2.97896	0.0028923	1
FFAR4	-5.93928	-4.97453	-2.05011	-2.97782	0.00290311	1
SHISA2	-4.94438	-2.83397	-1.32654	-2.97746	0.00290646	1
KIAA1656	-6.33121	-5.27601	-3.13546	-2.97724	0.00290856	1
MTDH	-2.50234	-1.47728	-0.512527	-2.97586	0.00292164	1
WDR83OS	-2.26115	-1.38684	-0.512527	-2.97492	0.00293066	1
ITIH5	-3.91932	-2.59278	-1.29639	-2.97161	0.00296241	1
RPS18P9	-3.52739	-2.41189	-1.02505	-2.97115	0.00296685	1
ZNF93	-3.16561	-2.05011	-0.66327	-2.97098	0.00296854	1
GUSBP1	-5.36646	-2.74353	-1.47728	-2.96902	0.00298751	1
XAF1	-4.67304	-3.3465	-1.59788	-2.969	0.00298769	1
CEP41	-2.74353	-1.68832	-0.602973	-2.96856	0.00299201	1
VRK2	-3.64799	-2.35159	-0.844162	-2.96808	0.00299668	1
FAM83H-AS1	-4.88408	-3.4068	-1.86922	-2.96802	0.0029972	1
LINC01443	-5.42676	-3.76858	-1.95966	-2.96701	0.00300713	1
ZC3H12D	-5.66794	-3.91932	-2.26115	-2.96689	0.00300824	1
TRIM65	-3.52739	-2.32145	-0.964757	-2.96535	0.00302335	1
NUDC	-2.1707	-1.32654	-0.45223	-2.96519	0.00302498	1
C9orf16	-2.50234	-1.50743	-0.542676	-2.96518	0.00302503	1
MICU3	2.2913	3.58769	4.28111	2.96508	0.00302601	1
CCL28	-4.10022	-2.71338	-1.26624	-2.96482	0.00302858	1
TMEM130	-5.84884	-4.13036	-2.47219	-2.96287	0.0030479	1
RAB3D	-3.37665	-2.14055	-0.874311	-2.96155	0.00306099	1
SDE2	-2.71338	-1.65818	-0.602973	-2.96135	0.00306298	1
KLHDC4	-3.4068	-2.1104	-0.814013	-2.96126	0.00306388	1
KIR3DX1	-5.21572	-3.79873	-1.98981	-2.96113	0.00306513	1
ATP5EP2	-4.4017	-3.01486	-1.32654	-2.95969	0.00307946	1
CDK5RAP2	-2.89427	-1.83907	-0.693419	-2.95882	0.00308822	1
A2ML1	-5.66794	-3.43695	-1.74862	-2.9587	0.00308943	1
ENO1	-1.65818	-0.964757	-0.331635	-2.95836	0.00309283	1
LOC101927181	-5.84884	-4.82378	-2.47219	-2.95724	0.00310401	1
MYO10	-2.53249	-1.53758	-0.542676	-2.95723	0.00310414	1
TMEM261	-2.35159	-1.41699	-0.512527	-2.95668	0.00310966	1
ATXN3	-2.71338	-1.62803	-0.572824	-2.95599	0.00311663	1
RPARP-AS1	-3.46709	-2.1104	-0.783865	-2.95366	0.00314025	1
SMCO4	-2.80382	-1.62803	-0.572824	-2.95234	0.00315376	1
S100A6	-3.76858	-2.41189	-0.964757	-2.95099	0.00316752	1
TRAPPC3	-2.65308	-1.56773	-0.542676	-2.95093	0.00316819	1
ITPRIPL2	-5.30616	-3.3465	-1.50743	-2.94956	0.00318229	1
SLC35E2	-3.37665	-2.231	-1.02505	-2.94939	0.00318398	1
TRIM66	-3.88917	-2.65308	-1.32654	-2.94932	0.00318479	1
LUZP1	-2.65308	-1.62803	-0.572824	-2.94852	0.00319299	1
C2orf49	-2.80382	-1.65818	-0.572824	-2.94822	0.00319609	1
MTRNR2L9	-2.38174	-1.44713	-0.482378	-2.94742	0.00320434	1
MYL9	-3.67813	-2.50234	-1.02505	-2.94712	0.00320744	1
MESDC2	-3.01486	-1.95966	-0.693419	-2.9459	0.00322014	1
GSG1	-4.64289	-2.92442	-0.814013	-2.94363	0.00324391	1
INADL	-2.50234	-1.50743	-0.542676	-2.94269	0.00325377	1
UVSSA	-4.64289	-3.2259	-1.80892	-2.94249	0.00325587	1
DPM3	-3.25605	-2.231	-0.874311	-2.94168	0.00326439	1
NME2	-3.04501	-2.01996	-0.844162	-2.94158	0.00326543	1
ZNF709	-3.88917	-2.56263	-1.1758	-2.94136	0.00326772	1
LOC101927797	-4.07007	-2.68323	-1.08535	-2.94124	0.00326904	1
FAM71F2	-4.07007	-2.77368	-1.32654	-2.94008	0.00328127	1
TXNDC17	-1.89936	-1.1758	-0.391932	-2.93923	0.00329027	1
NDUFA2	-2.2913	-1.35669	-0.45223	-2.93868	0.00329608	1
LOC100506023	-3.43695	-2.26115	-0.964757	-2.93832	0.00329991	1
CYTH2	-2.59278	-1.62803	-0.602973	-2.93822	0.00330102	1
VPS53	-2.62293	-1.56773	-0.542676	-2.93718	0.00331211	1
PPFIBP1	-3.07516	-1.80892	-0.66327	-2.93615	0.00332313	1
FAM216A	-3.46709	-2.05011	-0.723567	-2.93498	0.00333574	1
LINC01420	-2.50234	-1.50743	-0.542676	-2.93475	0.00333817	1
ZRSR2	-4.16051	-2.83397	-1.0552	-2.93298	0.00335725	1
ZNF34	-3.61784	-2.231	-0.964757	-2.9327	0.00336029	1
SYT11	-4.00977	-2.71338	-1.32654	-2.93018	0.00338761	1
PSMD5-AS1	-4.07007	-2.77368	-1.35669	-2.92967	0.00339318	1
FST	-4.73334	-3.07516	-1.65818	-2.92961	0.0033939	1
LOC221946	-5.90913	-3.67813	-2.08026	-2.92924	0.00339788	1
LOC284865	-5.12527	-3.43695	-1.86922	-2.92922	0.00339809	1
ATL2	-2.74353	-1.71847	-0.602973	-2.92898	0.0034008	1
FAM134C	-2.83397	-1.68832	-0.602973	-2.92823	0.00340901	1
RNF216	-2.74353	-1.65818	-0.572824	-2.92805	0.00341093	1
LOC101928841	-5.99958	-4.91423	-2.74353	-2.92762	0.00341571	1
TCEA1	-1.92951	-1.14565	-0.391932	-2.9257	0.00343681	1
LOC101929199	-3.64799	-2.47219	-1.0552	-2.92563	0.00343759	1
ATP1B2	-2.83397	-1.68832	-0.602973	-2.92462	0.00344878	1
SNRNP70	-2.80382	-1.68832	-0.602973	-2.92423	0.00345306	1
HPSE	-5.12527	-3.61784	-1.74862	-2.92391	0.00345661	1
LDLRAD3	-3.19576	-2.05011	-0.783865	-2.92268	0.00347032	1
MRPL36	-2.80382	-1.65818	-0.542676	-2.92177	0.00348049	1
LOC102724612	-6.12017	-5.03482	-2.20085	-2.92115	0.00348742	1
UBE2G2	-2.44204	-1.47728	-0.512527	-2.921	0.00348912	1
DNPH1	-2.98472	-1.80892	-0.66327	-2.92018	0.00349827	1
PLA2G7	-4.13036	-2.80382	-1.26624	-2.91984	0.00350207	1
FBXW8	-3.13546	-1.95966	-0.753716	-2.91977	0.00350291	1
ISCU	-2.56263	-1.53758	-0.512527	-2.91884	0.00351341	1
SBK1	-2.56263	-1.53758	-0.512527	-2.91842	0.0035181	1
LOC389641	-5.93928	-4.94438	-1.98981	-2.91814	0.00352125	1
LEPR	-3.07516	-1.95966	-0.814013	-2.91728	0.00353096	1
GRPEL1	-2.65308	-1.71847	-0.602973	-2.91725	0.0035313	1
DNAJC1	-3.70828	-2.41189	-0.964757	-2.91719	0.00353196	1
JPX	-2.71338	-1.62803	-0.572824	-2.91676	0.00353689	1
KRT10	-2.80382	-1.77877	-0.66327	-2.91653	0.00353945	1
IVD	-2.80382	-1.68832	-0.572824	-2.91606	0.0035448	1
LOC101928401	-5.75839	-4.49215	-1.65818	-2.91573	0.00354858	1
ZFP14	-3.01486	-1.95966	-0.814013	-2.91348	0.00357422	1
UNKL	-3.16561	-2.01996	-0.844162	-2.91337	0.00357546	1
UTP11L	-2.47219	-1.50743	-0.512527	-2.91306	0.00357906	1
RABAC1	-2.41189	-1.47728	-0.512527	-2.91264	0.00358385	1
COIL	-2.74353	-1.71847	-0.602973	-2.9125	0.00358546	1
RPS18	-0.964757	-0.783865	-0.301486	-2.91213	0.00358972	1
MIDN	-3.01486	-1.98981	-0.814013	-2.91113	0.0036013	1
ZSCAN29	-2.92442	-1.80892	-0.633121	-2.9105	0.00360852	1
ETFB	-2.95457	-1.80892	-0.633121	-2.9098	0.00361659	1
MARVELD3	-2.77368	-1.71847	-0.633121	-2.9098	0.00361659	1
RPAIN	-2.35159	-1.38684	-0.482378	-2.90968	0.00361798	1
HSD17B10	-2.56263	-1.47728	-0.482378	-2.9088	0.00362819	1
RPL8	-1.68832	-1.02505	-0.361784	-2.90865	0.00362996	1
TMIGD2	-5.72824	-4.49215	-2.32145	-2.90781	0.00363968	1
NDUFB6	-2.1707	-1.26624	-0.422081	-2.90706	0.00364838	1
TCF25	-3.19576	-1.77877	-0.633121	-2.90682	0.00365125	1
LOC101928580	-5.81869	-4.49215	-2.26115	-2.90629	0.00365747	1
OR7D2	-5.39661	-3.67813	-1.80892	-2.9049	0.00367373	1
RPS27L	-2.53249	-1.53758	-0.512527	-2.90475	0.00367548	1
SGCB	-2.83397	-1.74862	-0.633121	-2.90291	0.00369714	1
CDK19	-5.6378	-3.70828	-2.01996	-2.90279	0.00369853	1
LOC101928137	-3.82888	-2.62293	-1.23609	-2.90167	0.00371179	1
PDGFA	-2.41189	-1.44713	-0.482378	-2.90136	0.00371551	1
P3H4	-2.98472	-1.83907	-0.693419	-2.89966	0.00373571	1
TMEM127	-3.07516	-1.89936	-0.723567	-2.89932	0.00373976	1
RASAL2-AS1	-4.5223	-3.13546	-1.53758	-2.89907	0.00374274	1
MCF2L2	-4.82378	-3.31635	-1.80892	-2.89891	0.00374463	1
TARS2	-2.62293	-1.56773	-0.512527	-2.89878	0.00374621	1
GTPBP3	-2.68323	-1.59788	-0.572824	-2.8977	0.00375909	1
PRPF6	-3.37665	-1.86922	-0.542676	-2.8953	0.00378795	1
LOC101927973	-3.70828	-2.47219	-1.14565	-2.89522	0.00378887	1
GGT6	-5.30616	-3.76858	-1.53758	-2.89501	0.00379144	1
LRRC37A4P	-3.19576	-1.98981	-0.814013	-2.89365	0.0038079	1
EBNA1BP2	-2.20085	-1.38684	-0.482378	-2.8919	0.00382915	1
ZNF555	-3.46709	-2.2913	-1.02505	-2.89149	0.00383419	1
LINC01482	-6.12017	-5.21572	-3.10531	-2.89121	0.00383765	1
GGNBP2	-2.53249	-1.53758	-0.512527	-2.89112	0.00383866	1
RPL18A	-1.56773	-0.964757	-0.331635	-2.88952	0.00385829	1
CLEC7A	-6.15032	-5.09512	-2.2913	-2.889	0.0038647	1
LRRC2	-3.88917	-2.62293	-1.14565	-2.88792	0.00387802	1
LINC01000	-3.76858	-2.41189	-1.02505	-2.88723	0.00388649	1
ADRA1A	-5.78854	-4.55244	-1.89936	-2.88711	0.003888	1
SPATA5	-3.04501	-1.89936	-0.693419	-2.88571	0.00390535	1
TIMM44	-2.53249	-1.44713	-0.482378	-2.88441	0.00392146	1
WIBG	-2.98472	-1.77877	-0.602973	-2.8826	0.00394414	1
PTOV1	-2.68323	-1.65818	-0.602973	-2.88169	0.00395554	1
UPF3A	-2.35159	-1.41699	-0.45223	-2.88114	0.00396237	1
ATP5L	-1.80892	-1.1155	-0.391932	-2.88092	0.00396517	1
LINC00094	-3.37665	-2.1707	-0.964757	-2.88027	0.00397338	1
SLC9A7	-3.01486	-1.92951	-0.783865	-2.87906	0.00398866	1
LINC01252	-4.03992	-2.80382	-1.41699	-2.87848	0.00399594	1
NAIF1	-4.43185	-2.98472	-1.53758	-2.87777	0.004005	1
MYO5C	-3.13546	-2.01996	-0.753716	-2.87472	0.00404384	1
GIGYF1	-3.43695	-2.2913	-0.964757	-2.87449	0.00404686	1
HM13	-2.77368	-1.65818	-0.572824	-2.87298	0.00406614	1
EIF5B	-2.2913	-1.41699	-0.422081	-2.87293	0.00406686	1
CHRNB1	-2.95457	-1.86922	-0.753716	-2.87218	0.00407652	1
RBM8A	-2.26115	-1.38684	-0.45223	-2.8717	0.00408265	1
RRBP1	-2.71338	-1.65818	-0.602973	-2.8713	0.00408787	1
ARL4C	-3.49724	-2.26115	-0.904459	-2.87086	0.00409363	1
ZNF37A	-3.37665	-2.01996	-0.753716	-2.87051	0.00409808	1
ECE1	-2.98472	-1.89936	-0.633121	-2.87019	0.00410226	1
SAMD5	-5.87899	-4.94438	-2.86412	-2.86909	0.00411656	1
EIF4EBP1	-2.35159	-1.35669	-0.422081	-2.86907	0.00411675	1
SLC5A5	-5.39661	-3.70828	-1.59788	-2.86884	0.00411985	1
ZNF100	-2.95457	-1.77877	-0.602973	-2.86706	0.00414309	1
AGPAT6	-2.98472	-1.89936	-0.66327	-2.86683	0.00414606	1
LINC00330	-6.05988	-5.06497	-2.74353	-2.86667	0.00414821	1
LINC00311	-5.72824	-4.00977	-1.98981	-2.86482	0.00417252	1
FOXD3-AS1	-2.32145	-1.41699	-0.482378	-2.8635	0.00418995	1
FAU	-1.74862	-1.02505	-0.331635	-2.86344	0.00419072	1
DNAJC27-AS1	-5.36646	-3.67813	-1.65818	-2.86309	0.00419528	1
FABP5	-1.71847	-1.0552	-0.361784	-2.86195	0.00421042	1
RPS11	-1.59788	-0.934608	-0.331635	-2.86153	0.00421607	1
KCNQ2	-2.74353	-1.65818	-0.542676	-2.86152	0.00421618	1
ZRANB2	-2.231	-1.38684	-0.45223	-2.8614	0.00421779	1
CC2D2A	-2.98472	-1.86922	-0.693419	-2.86102	0.00422286	1
GLUL	-2.41189	-1.47728	-0.482378	-2.86077	0.00422613	1
SLC7A5P2	-3.64799	-2.47219	-1.08535	-2.85787	0.0042649	1
CWC25	-2.62293	-1.53758	-0.512527	-2.85661	0.00428194	1
ZNF302	-2.68323	-1.59788	-0.512527	-2.8564	0.00428478	1
TMSB10	-1.32654	-0.934608	-0.301486	-2.85371	0.00432113	1
LDLR	-2.68323	-1.59788	-0.572824	-2.8532	0.00432818	1
MRPL13	-2.2913	-1.41699	-0.482378	-2.85119	0.00435563	1
FNDC4	1.74862	3.16561	3.94947	2.85062	0.00436341	1
CACYBP	-1.77877	-1.0552	-0.331635	-2.84936	0.00438076	1
LOC100335030	-5.84884	-4.22081	-2.231	-2.84883	0.00438806	1
ATP5O	-1.86922	-1.1155	-0.361784	-2.84807	0.00439849	1
TUBGCP6	-4.43185	-2.89427	-1.26624	-2.84787	0.0044013	1
COX5A	-1.62803	-0.964757	-0.301486	-2.84775	0.00440288	1
BCKDHB	-2.68323	-1.59788	-0.512527	-2.84734	0.00440856	1
ZHX3	-4.19066	-2.74353	-0.934608	-2.84714	0.00441142	1
CLSPN	-2.65308	-1.62803	-0.512527	-2.84551	0.00443399	1
ING2	-3.10531	-1.98981	-0.753716	-2.84513	0.00443935	1
SMARCB1	-2.65308	-1.62803	-0.542676	-2.84442	0.00444923	1
EZR	-2.1707	-1.26624	-0.422081	-2.84417	0.00445266	1
YAF2	-5.30616	-3.58769	-1.92951	-2.84375	0.00445858	1
COPE	-2.89427	-1.86922	-0.66327	-2.84367	0.00445976	1
MKRN2OS	-5.81869	-4.73334	-2.14055	-2.84361	0.00446056	1
RRP15	-2.44204	-1.44713	-0.45223	-2.83987	0.00451313	1
ESYT2	-2.71338	-1.62803	-0.572824	-2.83927	0.00452172	1
STMN3	-3.46709	-2.1707	-0.814013	-2.83892	0.00452659	1
GAS2L3	-2.95457	-1.80892	-0.66327	-2.83856	0.00453182	1
ATP13A4	-5.99958	-5.09512	-3.25605	-2.83767	0.00454441	1
BCL7C	-4.22081	-2.89427	-1.29639	-2.83625	0.00456466	1
PRNCR1	-3.91932	-2.56263	-1.08535	-2.83568	0.00457287	1
SLC22A3	2.01996	3.25605	3.94947	2.83478	0.0045857	1
LOC157273	-5.36646	-3.73843	-1.80892	-2.83443	0.00459075	1
TNFSF15	-6.27092	-4.37155	-2.231	-2.83419	0.00459413	1
XPNPEP3	-2.47219	-1.50743	-0.512527	-2.83414	0.00459487	1
NHP2L1	-2.01996	-1.23609	-0.391932	-2.83395	0.00459766	1
FAM109B	1.38684	2.56263	3.46709	2.83355	0.00460346	1
LOC339059	-8.41147	-4.67304	-1.74862	-2.83232	0.00462122	1
RUNDC1	-3.2862	-2.20085	-0.994905	-2.83188	0.00462753	1
FAAP20	-2.71338	-1.62803	-0.542676	-2.83158	0.00463184	1
ARIH2OS	-5.6378	-3.46709	-1.68832	-2.83155	0.00463237	1
ZNF287	-4.76349	-3.04501	-1.23609	-2.83045	0.00464826	1
FAM32A	-2.65308	-1.53758	-0.482378	-2.82971	0.00465906	1
FAM192A	-2.65308	-1.65818	-0.542676	-2.82965	0.00465994	1
LRRC74B	-6.15032	-4.85393	-2.62293	-2.82933	0.00466451	1
FKBP3	-2.35159	-1.38684	-0.422081	-2.8283	0.00467953	1
FDX1L	-4.64289	-2.77368	-0.814013	-2.82751	0.00469122	1
HDDC2	-2.41189	-1.47728	-0.512527	-2.82703	0.00469825	1
RELL1	-3.3465	-2.05011	-0.723567	-2.82607	0.00471225	1
ARL6IP4	-2.44204	-1.47728	-0.45223	-2.82473	0.00473203	1
EXPH5	-2.86412	-1.80892	-0.602973	-2.82439	0.00473706	1
NDUFS3	-2.41189	-1.38684	-0.422081	-2.82392	0.00474407	1
CCDC137	-3.04501	-1.86922	-0.66327	-2.82262	0.00476332	1
MTG2	-3.94947	-2.68323	-1.20595	-2.82247	0.00476549	1
CASC9	-2.83397	-1.77877	-0.572824	-2.82231	0.00476793	1
RAMP2-AS1	-4.07007	-2.83397	-1.38684	-2.82114	0.00478538	1
GS1-124K5.11	-2.71338	-1.68832	-0.633121	-2.82083	0.00478995	1
TTC26	-3.2862	-2.14055	-0.814013	-2.8208	0.00479037	1
RNF121	-3.52739	-2.32145	-1.0552	-2.81935	0.00481205	1
LINC00907	-5.72824	-3.79873	-1.92951	-2.81887	0.00481936	1
RNF41	-2.53249	-1.47728	-0.45223	-2.81862	0.00482307	1
MLANA	-5.78854	-4.61274	-1.95966	-2.81781	0.0048353	1
ESF1	-2.14055	-1.26624	-0.391932	-2.8176	0.00483842	1
LACTB	-3.49724	-2.2913	-0.964757	-2.81558	0.00486885	1
RPL35A	-1.14565	-0.934608	-0.271338	-2.81528	0.00487353	1
LOC101929224	-6.09003	-5.06497	-1.86922	-2.81525	0.00487388	1
ZNF587	-2.62293	-1.62803	-0.542676	-2.81476	0.00488133	1
C1orf122	-3.07516	-1.95966	-0.723567	-2.81473	0.00488181	1
PRMT1	-2.41189	-1.41699	-0.45223	-2.81427	0.00488879	1
ANKRD18B	-3.97962	-2.74353	-1.1155	-2.81309	0.0049068	1
KIF1C	-3.01486	-1.89936	-0.693419	-2.81117	0.00493625	1
CABP4	-4.31126	-2.83397	-1.32654	-2.81108	0.00493759	1
FAM58A	-3.55754	-2.1707	-0.844162	-2.8098	0.00495723	1
JOSD1	-2.83397	-1.71847	-0.602973	-2.80936	0.00496406	1
PQLC3	-3.19576	-1.98981	-0.693419	-2.80853	0.0049768	1
SPIRE2	-4.43185	-2.92442	-1.47728	-2.80822	0.00498167	1
SYNRG	-2.68323	-1.62803	-0.542676	-2.80808	0.0049838	1
ANAPC15	-3.01486	-1.95966	-0.753716	-2.80768	0.00498995	1
LINC01347	-3.43695	-2.32145	-1.08535	-2.80744	0.00499369	1
IDNK	-4.76349	-3.10531	-1.35669	-2.80739	0.00499442	1
EPHB6	-4.49215	-2.98472	-1.23609	-2.80501	0.00503156	1
RPSA	-1.71847	-1.02505	-0.331635	-2.80495	0.00503239	1
NDUFS8	-2.26115	-1.38684	-0.45223	-2.80461	0.00503777	1
LINC00269	-6.12017	-5.15542	-3.13546	-2.80407	0.00504626	1
GLTP	-2.65308	-1.56773	-0.512527	-2.8039	0.00504891	1
TRIOBP	-3.13546	-2.01996	-0.723567	-2.80333	0.00505786	1
SUPT5H	-2.59278	-1.44713	-0.45223	-2.80309	0.00506158	1
RPS26	-1.26624	-0.844162	-0.271338	-2.80281	0.00506603	1
CARF	-4.88408	-3.31635	-1.41699	-2.80243	0.00507192	1
LSM5	-2.14055	-1.23609	-0.391932	-2.802	0.00507873	1
MTFMT	-2.77368	-1.68832	-0.572824	-2.8018	0.00508178	1
LOC101928254	-2.56263	-1.56773	-0.482378	-2.80112	0.00509249	1
ATG14	-2.98472	-1.80892	-0.572824	-2.79997	0.00511074	1
LIPT1	-3.46709	-2.01996	-0.633121	-2.7998	0.00511341	1
WDR76	-3.13546	-2.05011	-0.783865	-2.79857	0.00513287	1
EXOSC1	-2.50234	-1.53758	-0.512527	-2.79797	0.00514257	1
EDF1	-2.14055	-1.20595	-0.361784	-2.7964	0.00516749	1
LINC01138	-3.55754	-2.32145	-0.874311	-2.79549	0.00518216	1
SIGIRR	-3.49724	-2.231	-0.723567	-2.7948	0.0051932	1
IL6R	-5.12527	-3.58769	-1.77877	-2.79284	0.00522472	1
TPM1	-2.01996	-1.1758	-0.361784	-2.79263	0.00522811	1
SLC4A8	-3.58769	-2.35159	-0.934608	-2.7922	0.00523511	1
NOL7	-2.2913	-1.38684	-0.422081	-2.79199	0.00523842	1
DNMT1	-2.44204	-1.44713	-0.45223	-2.79073	0.00525901	1
ZNF530	1.92951	3.19576	3.88917	2.79052	0.00526238	1
LZTR1	1.32654	2.50234	3.3465	2.78914	0.00528478	1
EDARADD	1.80892	3.2259	3.94947	2.78912	0.00528523	1
DDX18	-2.08026	-1.20595	-0.361784	-2.78785	0.00530589	1
PDPR	-2.89427	-1.71847	-0.542676	-2.78724	0.00531588	1
RPL37	-1.56773	-0.964757	-0.301486	-2.78625	0.00533215	1
PAG1	-6.90404	-3.52739	-1.1758	-2.78609	0.00533482	1
PNISR	-2.32145	-1.29639	-0.391932	-2.78607	0.00533513	1
RPL36A	-2.35159	-1.44713	-0.482378	-2.78587	0.0053385	1
MAP4K1	-4.25096	-2.86412	-1.23609	-2.78345	0.00537836	1
HELLS	-2.1707	-1.29639	-0.422081	-2.78313	0.00538378	1
MRPS21	-2.231	-1.29639	-0.391932	-2.78309	0.00538433	1
CYP26A1	-4.00977	-2.38174	-0.723567	-2.78266	0.00539149	1
LOC101929181	-4.13036	-2.89427	-1.50743	-2.7826	0.00539258	1
IGFBP2	-2.50234	-1.56773	-0.542676	-2.78187	0.00540463	1
LOC284023	-4.61274	-3.16561	-1.41699	-2.78154	0.0054101	1
DEF8	-3.07516	-1.80892	-0.572824	-2.78118	0.0054161	1
NENF	-2.95457	-1.74862	-0.572824	-2.78094	0.00542024	1
TMEM199	-3.37665	-2.05011	-0.693419	-2.7809	0.00542089	1
KRBOX4	-4.07007	-2.53249	-0.994905	-2.78071	0.00542405	1
KRTCAP2	-2.38174	-1.38684	-0.422081	-2.77977	0.0054397	1
LOC101928855	-6.09003	-4.97453	-2.14055	-2.77804	0.00546885	1
PBX2	-2.89427	-1.71847	-0.602973	-2.77802	0.00546908	1
LINC01289	-6.09003	-5.09512	-1.23609	-2.7774	0.00547965	1
UTF1	-4.25096	-2.80382	-0.964757	-2.77713	0.00548419	1
SLC35A3	-2.68323	-1.59788	-0.482378	-2.77711	0.00548444	1
SLC25A53	-3.76858	-2.44204	-1.08535	-2.77705	0.00548554	1
FXYD7	-4.49215	-2.92442	-1.0552	-2.77571	0.00550814	1
MYDGF	-2.62293	-1.56773	-0.45223	-2.77528	0.00551541	1
L1TD1	-1.65818	-0.994905	-0.301486	-2.77505	0.00551939	1
HES1	-3.19576	-1.98981	-0.633121	-2.77494	0.0055212	1
BRD4	-2.74353	-1.74862	-0.602973	-2.77481	0.00552342	1
PDSS2	-2.83397	-1.68832	-0.512527	-2.77464	0.00552626	1
NYNRIN	1.92951	3.13546	3.85903	2.77373	0.00554168	1
PDCD6	-3.01486	-1.86922	-0.542676	-2.77291	0.00555568	1
GPCPD1	-3.58769	-2.2913	-0.904459	-2.77167	0.00557692	1
LINC00889	-3.97962	-2.62293	-1.14565	-2.77007	0.00560442	1
LAMA3	-5.60765	-3.70828	-1.95966	-2.76985	0.00560825	1
IFT43	-3.07516	-1.71847	-0.512527	-2.76865	0.00562892	1
ACBD7	-3.61784	-2.32145	-0.934608	-2.76825	0.00563582	1
SEC62	-2.62293	-1.62803	-0.482378	-2.76491	0.00569392	1
OSBPL2	-2.74353	-1.71847	-0.572824	-2.76335	0.0057212	1
TRIM13	-2.50234	-1.47728	-0.482378	-2.76319	0.00572387	1
SRRM1	-2.38174	-1.41699	-0.422081	-2.76238	0.00573821	1
C11orf70	-5.99958	-3.07516	-1.38684	-2.76132	0.00575682	1
SOD1	-1.80892	-1.0552	-0.331635	-2.76089	0.00576448	1
PEX13	-2.83397	-1.77877	-0.633121	-2.75968	0.00578583	1
BMS1P4	-3.61784	-2.38174	-1.0552	-2.75793	0.00581693	1
DNAJC3	-2.74353	-1.68832	-0.512527	-2.75738	0.00582663	1
SLC4A1AP	-3.07516	-1.77877	-0.542676	-2.75717	0.00583032	1
LRRC57	-2.86412	-1.80892	-0.66327	-2.75692	0.00583483	1
CEP97	-2.80382	-1.74862	-0.572824	-2.75529	0.00586406	1
PDE6B	-4.10022	-2.68323	-1.1758	-2.755	0.00586928	1
POLR3K	-2.68323	-1.62803	-0.482378	-2.75461	0.00587626	1
DYNC2LI1	-4.28111	-2.77368	-0.904459	-2.75238	0.00591644	1
PHF12	-2.59278	-1.56773	-0.512527	-2.75181	0.00592663	1
RRP7A	-2.65308	-1.56773	-0.482378	-2.75142	0.00593382	1
E2F2	-4.25096	-2.71338	-1.14565	-2.75105	0.00594048	1
PLD5	1.77877	3.04501	3.82888	2.75055	0.0059495	1
PPAPDC1B	-2.47219	-1.53758	-0.482378	-2.74978	0.00596349	1
DPM2	-2.83397	-1.68832	-0.572824	-2.74821	0.00599218	1
MRPL33	-2.35159	-1.41699	-0.422081	-2.74814	0.00599351	1
PRPF31	-2.86412	-1.68832	-0.572824	-2.7471	0.00601252	1
KPNB1	-2.08026	-1.26624	-0.391932	-2.74679	0.0060182	1
CASP8AP2	-2.71338	-1.50743	-0.45223	-2.74469	0.00605676	1
POFUT2	-4.31126	-2.89427	-1.35669	-2.7438	0.00607331	1
SIRPA	1.68832	3.10531	3.76858	2.74245	0.00609831	1
HPDL	-3.25605	-2.01996	-0.66327	-2.7409	0.00612718	1
LINC00963	-4.73334	-3.13546	-1.29639	-2.7399	0.00614579	1
MPHOSPH8	-2.59278	-1.47728	-0.422081	-2.73848	0.00617238	1
LOC101927915	-3.2259	-2.1104	-0.783865	-2.73784	0.00618434	1
R3HCC1L	-3.37665	-2.14055	-0.814013	-2.73749	0.00619097	1
CMC2	-2.35159	-1.44713	-0.45223	-2.73721	0.00619625	1
HAUS5	-2.77368	-1.65818	-0.542676	-2.73583	0.00622226	1
TMEM55B	-3.01486	-1.77877	-0.542676	-2.73538	0.0062308	1
OLFML2A	-6.12017	-4.00977	-2.38174	-2.73534	0.00623155	1
FTX	-3.85903	-2.56263	-0.994905	-2.73382	0.00626045	1
MRPL28	-2.92442	-1.83907	-0.602973	-2.73277	0.00628035	1
ARNTL2	-2.71338	-1.65818	-0.542676	-2.73192	0.00629658	1
C8orf37	-5.00467	-3.4068	-1.80892	-2.72977	0.00633782	1
HLA-DPB1	-3.04501	-1.59788	-0.45223	-2.72843	0.0063637	1
FOXRED2	-3.37665	-2.05011	-0.66327	-2.72827	0.00636682	1
DHODH	-2.77368	-1.59788	-0.512527	-2.72552	0.00642	1
NUDT19	-3.82888	-2.56263	-1.1155	-2.72547	0.00642096	1
TMEM107	-3.97962	-2.50234	-0.814013	-2.72546	0.00642121	1
C9orf139	-6.12017	-5.03482	-2.14055	-2.72538	0.00642284	1
BEX2	-2.98472	-1.71847	-0.512527	-2.72514	0.00642735	1
TOPORS-AS1	-3.25605	-1.98981	-0.66327	-2.72476	0.00643489	1
CTNS	-3.52739	-2.20085	-0.814013	-2.72474	0.00643515	1
RBM3	-2.08026	-1.26624	-0.361784	-2.72473	0.00643537	1
LOC101243545	-3.07516	-2.05011	-0.693419	-2.72472	0.0064356	1
TMX4	-3.49724	-2.1104	-0.723567	-2.72351	0.00645928	1
OGFOD3	-3.25605	-2.08026	-0.783865	-2.72342	0.00646092	1
SNRPB	-2.08026	-1.23609	-0.361784	-2.71812	0.00656538	1
TMEM106A	-5.06497	-3.49724	-1.80892	-2.71811	0.00656554	1
GRTP1	-2.41189	-1.38684	-0.422081	-2.71744	0.00657881	1
TMTC1	-3.43695	-2.1104	-0.753716	-2.71725	0.00658259	1
TRPM6	-5.60765	-3.70828	-2.1707	-2.71722	0.00658337	1
PEMT	-2.89427	-1.47728	-0.45223	-2.71712	0.00658528	1
HINT1	-1.65818	-0.994905	-0.271338	-2.71671	0.00659347	1
CCND1	-2.50234	-1.50743	-0.45223	-2.71586	0.00661036	1
EIF2S2	-2.1707	-1.26624	-0.361784	-2.7151	0.00662553	1
KIF3A	-2.80382	-1.59788	-0.45223	-2.71427	0.00664225	1
LOC101928809	-5.6378	-4.43185	-2.08026	-2.713	0.00666767	1
LAIR1	-5.96943	-4.88408	-1.68832	-2.71149	0.00669824	1
SNF8	-2.80382	-1.44713	-0.422081	-2.71106	0.00670677	1
ADAM1A	0.964757	2.1707	3.19576	2.711	0.00670813	1
FAM157C	-4.462	-3.13546	-1.65818	-2.71076	0.006713	1
ZNRF3-AS1	-5.21572	-3.76858	-1.98981	-2.71033	0.00672154	1
METTL2A	-2.35159	-1.38684	-0.391932	-2.70922	0.00674424	1
PPP1R14B	-2.41189	-1.41699	-0.422081	-2.70551	0.00681989	1
FBXO44	-3.10531	-1.95966	-0.66327	-2.70518	0.00682672	1
FAM118A	-3.13546	-1.95966	-0.723567	-2.70512	0.00682804	1
MRI1	-2.89427	-1.83907	-0.633121	-2.70499	0.00683066	1
GTF2H2B	-2.68323	-1.62803	-0.512527	-2.70429	0.00684511	1
APOL4	-3.2862	-2.1104	-0.723567	-2.7039	0.00685317	1
CRK	-3.49724	-2.05011	-0.512527	-2.70332	0.00686499	1
ACTG1P20	-4.31126	-2.89427	-1.14565	-2.70313	0.00686906	1
WFDC2	-2.74353	-1.68832	-0.512527	-2.70234	0.00688538	1
THOC7	-2.68323	-1.65818	-0.391932	-2.70038	0.00692604	1
MPV17L	-3.25605	-2.05011	-0.633121	-2.69967	0.00694082	1
GALNT11	-3.01486	-1.89936	-0.693419	-2.69949	0.00694458	1
TROAP	-2.86412	-1.86922	-0.602973	-2.69839	0.00696763	1
BYSL	-2.92442	-1.65818	-0.512527	-2.69724	0.0069916	1
IGF2BP2	-2.53249	-1.44713	-0.391932	-2.6965	0.00700717	1
MS4A10	-5.48705	-3.67813	-1.65818	-2.69559	0.0070265	1
RBMXL1	-3.79873	-2.65308	-0.542676	-2.6948	0.0070431	1
ST8SIA4	-4.94438	-3.19576	-1.32654	-2.6937	0.00706637	1
IFT20	-3.07516	-1.86922	-0.602973	-2.69249	0.00709205	1
SET	-1.44713	-1.02505	-0.301486	-2.69196	0.00710331	1
RNF207	-4.07007	-2.77368	-1.08535	-2.69181	0.00710658	1
LAYN	-6.02973	-3.3465	-1.29639	-2.6909	0.00712597	1
EXOSC5	-2.65308	-1.50743	-0.422081	-2.69059	0.00713263	1
CHST9	-3.10531	-1.86922	-0.572824	-2.69014	0.00714224	1
LINC01205	-5.84884	-4.73334	-1.92951	-2.68996	0.00714607	1
MRPS34	-2.35159	-1.41699	-0.391932	-2.68995	0.00714629	1
LOC100128288	-4.91423	-3.52739	-1.62803	-2.68969	0.00715183	1
RPS6KA6	-3.13546	-1.80892	-0.602973	-2.68917	0.00716308	1
B3GNT7	-2.44204	-1.47728	-0.422081	-2.68831	0.00718137	1
PPP1R12B	-3.76858	-2.38174	-0.66327	-2.68819	0.00718408	1
FLJ42102	-5.6378	-4.22081	-1.65818	-2.68809	0.0071862	1
GPATCH4	-2.47219	-1.44713	-0.422081	-2.68608	0.00722961	1
RNF125	-2.59278	-1.59788	-0.482378	-2.68506	0.00725157	1
ASPSCR1	-3.64799	-2.32145	-0.964757	-2.68483	0.00725672	1
PARP1	-1.86922	-1.0552	-0.301486	-2.68449	0.007264	1
CBX1	-2.231	-1.29639	-0.361784	-2.68413	0.00727183	1
C5orf63	-3.91932	-2.65308	-1.0552	-2.68351	0.00728546	1
ZFYVE16	-3.10531	-1.83907	-0.602973	-2.68338	0.0072882	1
IRAK1	-5.72824	-2.32145	-1.0552	-2.68202	0.00731791	1
PIGX	-3.82888	-2.50234	-0.542676	-2.68052	0.00735087	1
LINC00924	-5.87899	-4.82378	-1.95966	-2.67957	0.00737177	1
SETD8	-3.2259	-2.05011	-0.723567	-2.67944	0.00737449	1
RAB21	-2.86412	-1.71847	-0.572824	-2.67827	0.00740046	1
CC2D1B	-3.4068	-2.14055	-0.723567	-2.67824	0.00740098	1
MRPL38	-3.01486	-1.83907	-0.572824	-2.67791	0.00740834	1
MRPL20	-2.32145	-1.35669	-0.391932	-2.6765	0.00743957	1
FAM210A	-2.80382	-1.65818	-0.45223	-2.676	0.0074506	1
DIP2A	-3.01486	-1.74862	-0.572824	-2.67567	0.00745796	1
SLC25A15	-2.89427	-1.74862	-0.602973	-2.67518	0.00746884	1
TSTA3	-2.83397	-1.71847	-0.482378	-2.67436	0.00748726	1
DGUOK	-2.20085	-1.32654	-0.361784	-2.6736	0.00750412	1
SAP30L-AS1	-6.09003	-5.00467	-2.77368	-2.67331	0.00751061	1
PTS	-2.77368	-1.62803	-0.482378	-2.67264	0.00752561	1
PSMB1	-1.50743	-0.874311	-0.241189	-2.67184	0.00754376	1
PLA2G3	-4.25096	-2.68323	-1.08535	-2.67136	0.00755453	1
SFR1	-3.10531	-1.83907	-0.542676	-2.67079	0.00756738	1
NDUFA8	-2.44204	-1.35669	-0.391932	-2.67002	0.00758476	1
MRO	-5.03482	-3.2862	-1.56773	-2.67001	0.00758501	1
KIAA1875	-5.90913	-4.43185	-2.41189	-2.66864	0.00761586	1
SIK3	-3.4068	-2.20085	-0.783865	-2.66807	0.00762888	1
C3orf14	-2.71338	-1.56773	-0.45223	-2.66784	0.00763397	1
MAP7D3	-2.89427	-1.80892	-0.542676	-2.66697	0.00765375	1
ABHD15	-5.60765	-3.64799	-1.44713	-2.66589	0.00767847	1
CXXC1	-3.16561	-1.89936	-0.602973	-2.66564	0.00768412	1
MTMR12	-2.50234	-1.50743	-0.422081	-2.6649	0.00770112	1
CRYBB2P1	-2.59278	-1.56773	-0.45223	-2.66478	0.00770382	1
LOC100130899	-3.46709	-2.35159	-0.904459	-2.66468	0.00770616	1
PSMD1	-1.95966	-1.14565	-0.331635	-2.66459	0.00770821	1
CYC1	-2.1707	-1.32654	-0.361784	-2.66444	0.0077117	1
ZNF620	-2.56263	-1.50743	-0.45223	-2.66419	0.00771737	1
RPL23	-1.50743	-0.904459	-0.271338	-2.66378	0.00772671	1
POLR3D	-2.98472	-1.71847	-0.482378	-2.66319	0.00774047	1
STK4	-2.53249	-1.47728	-0.422081	-2.66258	0.00775442	1
DYNC1I2	-2.50234	-1.38684	-0.391932	-2.6618	0.00777242	1
SYT15	-5.24586	-3.55754	-1.83907	-2.66153	0.00777867	1
KRT42P	-6.02973	-5.03482	-1.83907	-2.66145	0.0077806	1
LINC00327	-6.24077	-5.21572	-1.65818	-2.6611	0.00778852	1
ZC3H6	-2.86412	-1.71847	-0.542676	-2.66089	0.00779355	1
CD81	-2.83397	-1.53758	-0.422081	-2.65906	0.00783591	1
TXNDC15	-2.62293	-1.56773	-0.45223	-2.65843	0.00785052	1
LOC101927257	-6.05988	-5.12527	-2.20085	-2.6582	0.00785596	1
BISPR	-5.60765	-3.85903	-1.80892	-2.65819	0.0078561	1
OSER1-AS1	-4.31126	-3.01486	-1.32654	-2.65815	0.00785699	1
ZNF514	-4.07007	-2.65308	-0.994905	-2.65662	0.00789276	1
CSTF3-AS1	-5.5775	-4.19066	-1.80892	-2.65601	0.00790718	1
KANTR	-4.58259	-3.16561	-1.35669	-2.65339	0.00796872	1
BBOX1-AS1	-3.13546	-1.95966	-0.66327	-2.65254	0.00798878	1
SLC7A11	-3.07516	-1.83907	-0.542676	-2.65128	0.00801868	1
EMCN	-6.15032	-5.33631	-0.301486	-2.65007	0.00804762	1
RHBDL3	-4.76349	-3.16561	-1.44713	-2.64987	0.00805229	1
GSTK1	-3.82888	-2.56263	-0.904459	-2.64894	0.0080745	1
LARS2-AS1	-6.18047	-5.15542	-3.19576	-2.64868	0.00808069	1
VKORC1L1	-2.56263	-1.53758	-0.45223	-2.64858	0.00808299	1
PSMD9	-2.59278	-1.50743	-0.422081	-2.64625	0.00813895	1
DTX3	-3.31635	-2.14055	-0.814013	-2.64623	0.00813934	1
SSB	-1.80892	-1.08535	-0.301486	-2.64623	0.00813956	1
DNAJC8	-2.26115	-1.41699	-0.391932	-2.64592	0.00814687	1
RPL23AP87	-4.97453	-3.55754	-1.29639	-2.64531	0.00816173	1
ADAMTSL2	-5.96943	-5.03482	-2.14055	-2.64494	0.0081705	1
EHMT2	-2.56263	-1.50743	-0.422081	-2.64488	0.00817201	1
ACOT7	-2.68323	-1.47728	-0.391932	-2.64411	0.00819054	1
HINT3	-3.2862	-2.1104	-0.66327	-2.64403	0.00819254	1
SCAP	-3.37665	-1.86922	-0.542676	-2.64379	0.00819831	1
CHMP4A	-2.71338	-1.50743	-0.422081	-2.64369	0.00820067	1
PEX26	-2.53249	-1.47728	-0.422081	-2.64314	0.00821407	1
ANKRD16	-4.4017	-2.1707	-0.783865	-2.64293	0.00821915	1
SPDL1	-2.53249	-1.53758	-0.422081	-2.64243	0.00823126	1
ZSWIM1	-2.92442	-1.80892	-0.633121	-2.64217	0.00823771	1
LOC100506746	-4.16051	-2.86412	-1.1758	-2.64148	0.00825441	1
FLG2	-5.78854	-4.85393	-2.35159	-2.64132	0.00825826	1
ZSCAN2	-2.83397	-1.74862	-0.542676	-2.64	0.00829053	1
LSAMP-AS1	-5.42676	-3.79873	-1.86922	-2.64	0.00829063	1
FLVCR1	-2.47219	-1.38684	-0.391932	-2.63977	0.00829612	1
INIP	-2.56263	-1.47728	-0.422081	-2.63934	0.00830682	1
ADAMTS1	-3.4068	-1.95966	-0.633121	-2.63904	0.00831421	1
ZSCAN10	-2.41189	-1.47728	-0.45223	-2.63874	0.00832146	1
MGAT4B	-3.55754	-2.01996	-0.512527	-2.63868	0.00832284	1
GPR137C	1.29639	2.95457	3.64799	2.63853	0.00832675	1
GLIPR1L2	-4.55244	-2.71338	-0.874311	-2.63765	0.00834828	1
PALM2	-5.66794	-3.49724	-1.71847	-2.63748	0.0083524	1
DTX3L	-3.58769	-2.231	-0.874311	-2.63744	0.00835342	1
IL34	-2.26115	-1.38684	-0.391932	-2.6372	0.00835932	1
TAOK3	-3.13546	-1.86922	-0.602973	-2.63688	0.00836734	1
PPIB	-2.01996	-1.20595	-0.331635	-2.63591	0.00839108	1
EIF1AD	-2.92442	-1.80892	-0.542676	-2.63582	0.00839342	1
LINC00514	-5.93928	-4.76349	-1.65818	-2.63404	0.00843757	1
LONP1	-3.2862	-2.14055	-0.844162	-2.63328	0.0084565	1
PFDN6	-2.68323	-1.62803	-0.45223	-2.63319	0.00845861	1
LINC00294	-4.00977	-2.62293	-0.994905	-2.63301	0.00846314	1
VPS4B	-2.53249	-1.41699	-0.391932	-2.6326	0.00847345	1
ZNF221	-3.64799	-2.38174	-0.934608	-2.63221	0.00848325	1
BAG6	-2.65308	-1.56773	-0.45223	-2.63198	0.00848898	1
SLC25A45	-5.60765	-4.07007	-1.74862	-2.63097	0.00851417	1
AP3D1	-2.35159	-1.35669	-0.361784	-2.63036	0.00852944	1
APOBEC3D	-4.13036	-2.65308	-0.994905	-2.62989	0.00854114	1
ALG1L	-3.76858	-2.50234	-1.0552	-2.62972	0.00854548	1
HJURP	-2.74353	-1.65818	-0.482378	-2.62869	0.00857144	1
GPX1	-1.95966	-1.1155	-0.301486	-2.62852	0.00857581	1
DUSP23	-3.07516	-1.89936	-0.572824	-2.62768	0.00859694	1
FAM65B	-2.80382	-1.62803	-0.45223	-2.62639	0.00862954	1
FNTA	-2.71338	-1.68832	-0.482378	-2.62504	0.00866387	1
DAD1	-2.08026	-1.14565	-0.301486	-2.62357	0.00870148	1
THAP9	-3.01486	-1.71847	-0.482378	-2.62252	0.00872827	1
MYEF2	-2.80382	-1.68832	-0.45223	-2.62176	0.00874769	1
LOC101928131	-4.58259	-2.86412	-1.08535	-2.62152	0.00875394	1
SSBP1	-1.62803	-0.934608	-0.241189	-2.62124	0.00876115	1
PAXIP1-AS1	-4.22081	-2.71338	-0.964757	-2.62082	0.00877194	1
DESI1	-2.2913	-1.29639	-0.361784	-2.62032	0.00878466	1
PEBP1	-1.65818	-0.964757	-0.271338	-2.62007	0.00879113	1
LIN52	-3.4068	-1.92951	-0.542676	-2.61994	0.00879455	1
HSP90AB1	-0.542676	-0.391932	-0.180892	-2.61822	0.00883889	1
ZNF440	-3.82888	-2.47219	-0.844162	-2.61812	0.00884154	1
NXNL2	-5.69809	-3.70828	-1.89936	-2.61792	0.00884682	1
ZNF879	1.1155	2.89427	3.73843	2.61741	0.00886002	1
NCOA7	-2.80382	-1.71847	-0.572824	-2.616	0.00889657	1
STAG3L2	-4.13036	-2.80382	-1.44713	-2.61598	0.00889718	1
LOC100507006	-2.26115	-1.35669	-0.361784	-2.61538	0.0089127	1
CCDC163P	-5.4569	-3.25605	-1.20595	-2.61528	0.00891547	1
ZNF780B	-3.61784	-2.2913	-0.753716	-2.61321	0.00896952	1
IFIT3	-5.60765	-3.73843	-2.14055	-2.61284	0.00897933	1
PDIA6	-2.01996	-1.1758	-0.301486	-2.61115	0.00902375	1
FGFR2	-2.65308	-1.62803	-0.45223	-2.61022	0.00904842	1
WDR46	-2.35159	-1.41699	-0.391932	-2.6091	0.00907795	1
TLDC1	-3.25605	-1.92951	-0.602973	-2.60893	0.00908259	1
ARHGAP1	-2.50234	-1.50743	-0.422081	-2.60887	0.00908408	1
DTNB	-3.43695	-2.2913	-0.693419	-2.60812	0.00910416	1
WDR92	-2.71338	-1.68832	-0.512527	-2.60767	0.00911604	1
SNRPE	-1.89936	-1.14565	-0.331635	-2.60655	0.00914588	1
SLC39A13	-3.88917	-2.56263	-0.994905	-2.60467	0.00919638	1
UHRF1	-2.74353	-1.59788	-0.422081	-2.60361	0.00922485	1
TUBG2	-3.85903	-2.59278	-0.874311	-2.60356	0.00922598	1
FAM207A	-3.16561	-2.05011	-0.602973	-2.6035	0.00922759	1
INMT	-4.5223	-3.04501	-0.994905	-2.60336	0.00923163	1
LOC101928103	-3.91932	-2.59278	-0.964757	-2.60163	0.0092781	1
COQ10B	-2.86412	-1.71847	-0.482378	-2.60157	0.00927981	1
PTGIS	-2.68323	-1.62803	-0.482378	-2.60153	0.00928078	1
HLA-DPB2	-2.83397	-1.71847	-0.482378	-2.60087	0.0092987	1
SEPN1	-2.65308	-1.50743	-0.391932	-2.60082	0.00930011	1
REXO4	-2.74353	-1.65818	-0.482378	-2.6004	0.00931151	1
SLC35E3	-3.16561	-1.83907	-0.542676	-2.60025	0.00931569	1
LUC7L	-2.38174	-1.44713	-0.391932	-2.60024	0.00931581	1
SRRM4	-4.13036	-2.77368	-1.0552	-2.59949	0.00933616	1
LINC01212	-5.00467	-3.52739	-1.1155	-2.59925	0.00934273	1
UGT8	-2.26115	-1.29639	-0.331635	-2.5991	0.00934682	1
KIAA0101	-2.92442	-1.74862	-0.422081	-2.59863	0.00935966	1
MAVS	-2.53249	-1.47728	-0.422081	-2.598	0.00937692	1
YPEL1	-3.49724	-2.231	-0.783865	-2.59677	0.00941058	1
COX16	-2.47219	-1.50743	-0.45223	-2.59663	0.00941436	1
ICA1L	-2.89427	-1.74862	-0.482378	-2.5962	0.00942598	1
ZBTB3	-3.10531	-1.92951	-0.572824	-2.59446	0.00947402	1
NDUFAF3	-2.77368	-1.50743	-0.391932	-2.59344	0.00950213	1
TLR10	-5.84884	-4.88408	-2.01996	-2.59198	0.00954257	1
2017-09-09	-2.47219	-1.41699	-0.361784	-2.59136	0.00955971	1
PNPLA8	-3.4068	-2.01996	-0.66327	-2.59122	0.00956372	1
MYL6B	-2.71338	-1.53758	-0.391932	-2.59088	0.00957298	1
AK7	1.38684	2.71338	3.55754	2.59076	0.00957641	1
DLK2	-5.90913	-4.91423	-1.65818	-2.58994	0.0095993	1
ZNF99	-2.53249	-1.50743	-0.391932	-2.58994	0.00959937	1
CERS2	-2.80382	-1.74862	-0.512527	-2.58936	0.0096154	1
SLC35C2	-3.37665	-1.95966	-0.512527	-2.58925	0.00961847	1
NGFRAP1	-1.92951	-1.1155	-0.301486	-2.58859	0.00963689	1
ARFIP2	-2.71338	-1.65818	-0.45223	-2.58806	0.0096518	1
NEFM	-2.80382	-1.59788	-0.422081	-2.58699	0.00968194	1
LOC101928068	-4.64289	-3.04501	-1.1155	-2.58669	0.0096904	1
ACADVL	-3.16561	-1.80892	-0.572824	-2.58636	0.00969952	1
PPP4R2	-3.82888	-1.44713	-0.482378	-2.58616	0.00970516	1
HLA-L	-4.16051	-2.83397	-1.20595	-2.58493	0.00974	1
GVINP1	-5.87899	-4.94438	-1.38684	-2.58487	0.0097415	1
GNL1	-3.2259	-2.05011	-0.633121	-2.58434	0.00975654	1
NATD1	-4.25096	-2.92442	-1.23609	-2.58401	0.00976577	1
C1orf21	-3.01486	-1.83907	-0.482378	-2.58338	0.00978369	1
TTC28	-3.67813	-2.26115	-0.693419	-2.58294	0.00979634	1
ECHDC2	-4.70319	-3.13546	-1.20595	-2.58249	0.00980907	1
NAPA	-2.53249	-1.50743	-0.391932	-2.58242	0.00981099	1
HOOK3	-2.35159	-1.38684	-0.361784	-2.58183	0.00982786	1
CAMTA2	1.32654	2.68323	3.58769	2.58172	0.00983095	1
SPCS2	-2.32145	-1.29639	-0.331635	-2.58093	0.00985352	1
CYP1A2	-5.5775	-3.3465	-1.35669	-2.58054	0.00986454	1
WDR6	-2.38174	-1.41699	-0.391932	-2.58	0.00987998	1
SLC37A2	-3.46709	-2.32145	-0.904459	-2.57959	0.0098919	1
PSTPIP2	-4.03992	-2.62293	-0.964757	-2.57904	0.00990763	1
SLC12A8	-3.73843	-2.53249	-1.0552	-2.57849	0.00992344	1
PDZD11	-2.89427	-1.83907	-0.422081	-2.57798	0.00993794	1
CCDC122	-3.94947	-2.53249	-0.934608	-2.57661	0.00997745	1
PFAS	-2.62293	-1.53758	-0.391932	-2.57561	0.0100063	1
MED11	-3.79873	-2.32145	-0.542676	-2.57503	0.010023	1
TAPBP	-2.68323	-1.50743	-0.391932	-2.5747	0.0100327	1
CDC26	-2.41189	-1.41699	-0.361784	-2.57387	0.0100567	1
PKIA	-2.95457	-1.65818	-0.45223	-2.57383	0.0100581	1
GPR161	-3.16561	-1.92951	-0.542676	-2.57337	0.0100713	1
RAVER1	-2.77368	-1.68832	-0.482378	-2.5723	0.0101026	1
ORC4	-2.1707	-1.29639	-0.361784	-2.57025	0.0101625	1
ATG4B	-3.07516	-1.83907	-0.45223	-2.56845	0.0102155	1
PER1	1.32654	2.68323	3.46709	2.56737	0.0102474	1
FDXACB1	-3.91932	-2.56263	-0.934608	-2.56733	0.0102485	1
2017-09-02	-1.71847	-0.994905	-0.241189	-2.56604	0.0102867	1
CEP68	-3.31635	-2.231	-0.633121	-2.56517	0.0103126	1
UBE2B	-2.53249	-1.41699	-0.361784	-2.56512	0.0103141	1
TRAPPC6A	-2.83397	-1.68832	-0.482378	-2.56419	0.0103416	1
HAUS8	-3.2259	-1.89936	-0.482378	-2.56417	0.0103423	1
TMEM192	-2.56263	-1.41699	-0.361784	-2.56374	0.0103551	1
GINS2	-2.50234	-1.47728	-0.361784	-2.5636	0.0103594	1
HERC4	-2.62293	-1.50743	-0.361784	-2.56352	0.0103616	1
LYRM7	-2.38174	-1.32654	-0.331635	-2.56329	0.0103686	1
NAT14	-3.37665	-2.1104	-0.602973	-2.56268	0.0103869	1
MAD2L2	-1.86922	-1.08535	-0.271338	-2.56228	0.0103987	1
C19orf60	-2.95457	-1.80892	-0.482378	-2.56128	0.0104286	1
LOC100506551	-5.12527	-3.64799	-1.14565	-2.56113	0.0104331	1
RPRM	-3.16561	-1.92951	-0.512527	-2.56072	0.0104455	1
ATP8B1	-3.07516	-1.83907	-0.542676	-2.56062	0.0104484	1
SHB	1.0552	2.68323	3.43695	2.55857	0.0105103	1
ALKBH7	-2.68323	-1.59788	-0.422081	-2.55677	0.0105649	1
ELK4	-2.65308	-1.53758	-0.422081	-2.5565	0.0105732	1
BNIPL	-4.88408	-3.2862	-1.29639	-2.5556	0.0106006	1
KRI1	-3.07516	-1.71847	-0.512527	-2.55524	0.0106114	1
TLE4	-3.37665	-2.08026	-0.602973	-2.55513	0.010615	1
SOX4	-2.01996	-1.1758	-0.301486	-2.55452	0.0106334	1
UACA	-2.59278	-1.50743	-0.391932	-2.55344	0.0106665	1
PYCARD	-3.58769	-2.26115	-0.814013	-2.55324	0.0106726	1
SNRNP25	-2.86412	-1.62803	-0.361784	-2.55202	0.01071	1
LOC100505549	-5.78854	-3.4068	-1.89936	-2.55194	0.0107126	1
LUC7L2	-3.46709	-2.26115	-0.66327	-2.55159	0.0107234	1
C4orf48	-2.77368	-1.77877	-0.482378	-2.55134	0.0107308	1
GORAB	-3.49724	-2.08026	-0.633121	-2.55122	0.0107345	1
FOXK1	-3.52739	-2.20085	-0.693419	-2.55113	0.0107373	1
LOC101929680	-5.90913	-4.97453	-1.68832	-2.55087	0.0107453	1
OTUD3	-3.2862	-2.08026	-0.66327	-2.55042	0.0107594	1
WWP2	-3.52739	-2.1707	-0.753716	-2.55029	0.0107635	1
CPT1A	-2.62293	-1.41699	-0.331635	-2.54947	0.0107886	1
RIPPLY3	-3.79873	-2.08026	-0.542676	-2.54927	0.0107947	1
GNS	-2.44204	-1.38684	-0.361784	-2.54854	0.0108176	1
GLTSCR2	-3.04501	-1.98981	-0.391932	-2.5476	0.0108465	1
FAM64A	-2.38174	-1.35669	-0.331635	-2.54734	0.0108549	1
AKAP9	-2.53249	-1.53758	-0.422081	-2.54621	0.0108899	1
SYT1	-2.92442	-1.77877	-0.45223	-2.54611	0.0108929	1
PURB	-2.68323	-1.44713	-0.361784	-2.54566	0.0109072	1
FKBP9	-4.82378	-3.25605	-1.44713	-2.544	0.010959	1
SEPHS1	-1.98981	-1.1758	-0.271338	-2.54399	0.0109595	1
STRIP1	-3.49724	-1.83907	-0.45223	-2.54396	0.0109605	1
METTL21A	-2.41189	-1.32654	-0.331635	-2.54383	0.0109644	1
HMGN5	-2.20085	-1.29639	-0.331635	-2.54296	0.0109919	1
GPR3	1.23609	2.59278	3.49724	2.54282	0.0109962	1
ARHGEF4	0.45223	2.08026	2.98472	2.54249	0.0110067	1
VENTX	-2.56263	-1.53758	-0.422081	-2.54126	0.0110453	1
NR2F1-AS1	-6.30107	-5.18557	-2.08026	-2.54125	0.0110457	1
STYX	-2.44204	-1.41699	-0.331635	-2.54093	0.0110559	1
LOC101928700	-5.87899	-4.82378	-0.904459	-2.53962	0.0110973	1
TBCCD1	-2.44204	-1.41699	-0.361784	-2.53952	0.0111004	1
PEX14	-3.61784	-2.32145	-0.783865	-2.53895	0.0111187	1
ERV3-1	-4.462	-2.92442	-1.02505	-2.538	0.0111489	1
PRICKLE2-AS3	-5.30616	-3.67813	-1.44713	-2.53731	0.0111708	1
RNF187	-2.89427	-1.68832	-0.391932	-2.53723	0.0111732	1
LEPROT	-2.59278	-1.41699	-0.331635	-2.53661	0.0111932	1
ITGB8	-5.00467	-3.43695	-1.56773	-2.53607	0.0112103	1
SLC35F6	-2.59278	-1.53758	-0.361784	-2.53587	0.0112168	1
EMP3	-4.85393	-3.10531	-0.934608	-2.53546	0.0112299	1
TRAF3IP1	-2.68323	-1.62803	-0.482378	-2.53472	0.0112537	1
RYR1	-4.37155	-2.92442	-1.14565	-2.53332	0.0112988	1
KLHL11	-3.25605	-1.95966	-0.633121	-2.53282	0.0113149	1
KCNJ11	-4.70319	-3.2862	-1.74862	-2.53254	0.011324	1
ING5	-2.56263	-1.47728	-0.361784	-2.53184	0.0113466	1
ADAMTS4	-5.84884	-3.70828	-1.1155	-2.53184	0.0113467	1
HPN-AS1	-5.4569	-4.00977	-1.02505	-2.53011	0.0114026	1
TOMM40L	-3.58769	-2.231	-0.753716	-2.52894	0.0114407	1
CD320	-2.38174	-1.35669	-0.331635	-2.5288	0.0114452	1
ANKRD36B	-4.37155	-3.01486	-1.38684	-2.52808	0.0114689	1
SARS	-2.86412	-1.83907	-0.391932	-2.52737	0.0114919	1
SRSF5	-1.80892	-1.02505	-0.241189	-2.52566	0.0115481	1
CALCB	-4.19066	-2.68323	-0.844162	-2.52565	0.0115485	1
CCDC43	-2.77368	-1.62803	-0.391932	-2.52546	0.0115547	1
RAB30-AS1	-3.04501	-1.83907	-0.422081	-2.52476	0.0115778	1
EIF6	-2.35159	-1.38684	-0.331635	-2.52448	0.0115869	1
SLC38A7	-3.43695	-2.05011	-0.602973	-2.52121	0.0116953	1
LOC642236	-5.39661	-3.82888	-0.964757	-2.52086	0.011707	1
CNIH4	-2.26115	-1.20595	-0.271338	-2.51953	0.0117513	1
CARD6	-5.99958	-5.00467	-1.98981	-2.51881	0.0117751	1
RAD9B	-5.72824	-4.70319	-1.74862	-2.5186	0.0117823	1
ARSB	-2.77368	-1.65818	-0.391932	-2.5186	0.0117823	1
WDR91	-3.91932	-2.59278	-0.994905	-2.51832	0.0117918	1
ATP5H	-1.80892	-1.02505	-0.241189	-2.51804	0.011801	1
LOC102606465	1.0552	2.59278	3.37665	2.51776	0.0118103	1
TUBA3FP	-5.6378	-4.22081	-1.1155	-2.51709	0.0118329	1
ZNF865	-4.16051	-2.71338	-0.904459	-2.51636	0.0118573	1
CHD3	-3.01486	-1.77877	-0.422081	-2.5161	0.0118662	1
ASPH	-2.2913	-1.32654	-0.301486	-2.51599	0.0118699	1
APOL1	-5.5172	-3.49724	-1.65818	-2.51523	0.0118956	1
C9orf3	-3.10531	-1.89936	-0.572824	-2.51475	0.0119117	1
C5orf24	-2.86412	-1.77877	-0.45223	-2.51372	0.0119465	1
ZBTB18	-5.12527	-3.31635	-1.0552	-2.5125	0.011988	1
PYGB	-3.19576	-1.98981	-0.512527	-2.51231	0.0119945	1
MRTO4	-2.59278	-1.53758	-0.361784	-2.51128	0.0120293	1
TRIM28	-2.32145	-1.35669	-0.301486	-2.51102	0.0120382	1
PPM1G	-2.05011	-1.1758	-0.271338	-2.51056	0.0120538	1
SLC44A1	-2.35159	-1.32654	-0.301486	-2.5105	0.0120559	1
TMBIM6	-1.65818	-0.934608	-0.21104	-2.51022	0.0120655	1
FBXO6	-5.27601	-3.43695	-1.38684	-2.50879	0.0121146	1
ALG1	-2.68323	-1.59788	-0.391932	-2.50828	0.0121321	1
ZFP64	-3.37665	-2.14055	-0.512527	-2.50821	0.0121346	1
C19orf66	-4.37155	-3.01486	-1.23609	-2.50816	0.0121361	1
PRKCA	-2.98472	-1.80892	-0.482378	-2.50524	0.0122369	1
C19orf54	-3.04501	-1.77877	-0.45223	-2.5047	0.0122557	1
CNBD2	-4.94438	-3.46709	-1.38684	-2.50434	0.0122679	1
CDC40	-2.59278	-1.44713	-0.331635	-2.50259	0.0123287	1
ASH1L	-2.98472	-1.62803	-0.391932	-2.50218	0.0123431	1
PINK1-AS	-5.99958	-4.94438	-1.50743	-2.50216	0.0123439	1
XRCC5	-1.53758	-1.38684	-0.21104	-2.50171	0.0123595	1
YWHAB	-1.74862	-1.02505	-0.241189	-2.49936	0.012442	1
LIMD2	-2.86412	-1.47728	-0.361784	-2.49861	0.012468	1
SNHG20	-4.5223	-2.80382	-1.02505	-2.49788	0.0124938	1
PHLDB1	-3.07516	-1.83907	-0.45223	-2.49752	0.0125066	1
OXTR	0.994905	2.53249	3.46709	2.49751	0.012507	1
NOS1	-4.13036	-2.74353	-1.1155	-2.49692	0.0125277	1
SLC4A1	-5.69809	-4.64289	-1.71847	-2.49638	0.0125467	1
GPS2	-2.74353	-1.62803	-0.391932	-2.49636	0.0125475	1
DDX46	-2.35159	-1.47728	-0.331635	-2.49628	0.0125502	1
TOMM7	-1.59788	-0.934608	-0.21104	-2.49596	0.0125616	1
PHGDH	-2.14055	-1.26624	-0.301486	-2.49558	0.012575	1
CLIC1	-1.89936	-1.08535	-0.241189	-2.49546	0.0125796	1
WAC-AS1	-2.14055	-1.23609	-0.301486	-2.49451	0.0126132	1
SNAR-E	-6.05988	-4.22081	-0.542676	-2.49402	0.0126304	1
AK1	-3.52739	-2.14055	-0.602973	-2.49313	0.0126622	1
CCDC15	0.844162	2.53249	3.55754	2.49288	0.012671	1
ECI2	-2.05011	-1.1758	-0.271338	-2.4923	0.0126917	1
EXOG	-3.2259	-1.86922	-0.542676	-2.49082	0.0127448	1
TMEM168	-2.74353	-1.62803	-0.422081	-2.48931	0.0127993	1
ABCA13	-5.87899	-4.97453	-2.26115	-2.48924	0.0128016	1
FKBP5	-2.50234	-1.47728	-0.331635	-2.48897	0.0128115	1
NRBP1	-2.44204	-1.41699	-0.301486	-2.48892	0.012813	1
AP1B1	-2.74353	-1.50743	-0.361784	-2.48834	0.0128339	1
PSMB7	-2.01996	-1.1758	-0.271338	-2.48735	0.01287	1
RAD51C	-2.62293	-1.41699	-0.301486	-2.48672	0.0128927	1
ZBTB10	1.14565	4.70319	5.24586	2.48608	0.0129159	1
TMCO4	0.994905	2.50234	3.25605	2.48579	0.0129265	1
IFI27L1	-3.58769	-2.2913	-0.723567	-2.48541	0.0129401	1
LRRC17	-5.33631	-3.55754	-1.1155	-2.48525	0.0129461	1
LOC101060542	-6.12017	-5.09512	-1.1758	-2.48512	0.0129507	1
SLC3A2	-2.47219	-1.38684	-0.331635	-2.48501	0.0129546	1
KIAA0355	-2.74353	-1.65818	-0.391932	-2.48439	0.0129773	1
PIK3CD-AS2	-3.2862	-1.95966	-0.542676	-2.48356	0.0130078	1
CCDC127	-3.10531	-1.74862	-0.422081	-2.48312	0.0130237	1
NOP56	-1.92951	-1.1155	-0.241189	-2.48311	0.013024	1
PDPK1	-3.04501	-1.71847	-0.422081	-2.48302	0.0130275	1
DNAH17-AS1	-5.96943	-4.91423	-2.1104	-2.48291	0.0130316	1
LINC01419	-3.49724	-2.26115	-0.66327	-2.4826	0.0130429	1
GNE	-3.52739	-2.20085	-0.602973	-2.48244	0.0130488	1
GALNT6	-3.85903	-2.47219	-0.66327	-2.48195	0.0130665	1
KHSRP	-2.41189	-1.41699	-0.331635	-2.48184	0.0130707	1
ZNF133	-3.58769	-2.231	-0.693419	-2.48128	0.0130913	1
FAM208A	-2.53249	-1.50743	-0.361784	-2.48073	0.0131113	1
DENND1A	-4.94438	-3.13546	-0.572824	-2.48059	0.0131166	1
NSRP1	-2.50234	-1.41699	-0.301486	-2.48043	0.0131225	1
RPL29	-1.41699	-0.814013	-0.180892	-2.48037	0.0131245	1
NFATC2IP	-2.95457	-1.65818	-0.391932	-2.47899	0.0131755	1
EBP	-2.231	-1.23609	-0.271338	-2.47867	0.0131875	1
LOC105747689	-5.30616	-3.37665	-1.14565	-2.47827	0.0132022	1
HUS1	-2.47219	-1.44713	-0.331635	-2.47651	0.0132672	1
NKAP	-3.10531	-1.80892	-0.391932	-2.47617	0.0132802	1
SCN5A	-3.58769	-2.231	-0.783865	-2.47556	0.0133029	1
VIPR2	-4.64289	-3.19576	-0.994905	-2.47333	0.0133862	1
GPN3	-2.62293	-1.59788	-0.331635	-2.47309	0.013395	1
ASB8	-3.01486	-1.77877	-0.45223	-2.47301	0.013398	1
CERS5	-2.47219	-1.44713	-0.331635	-2.47298	0.0133991	1
LPIN1	-2.98472	-1.71847	-0.45223	-2.47298	0.0133993	1
S100A11	-2.1104	-1.23609	-0.271338	-2.47229	0.0134252	1
PTPRS	-2.35159	-1.44713	-0.361784	-2.47195	0.013438	1
BRIP1	-2.53249	-1.50743	-0.361784	-2.47181	0.0134432	1
SIGLEC10	-4.49215	-3.04501	-0.814013	-2.47124	0.0134645	1
RPS29	-1.68832	-0.934608	-0.21104	-2.47045	0.0134942	1
SRRM2-AS1	-5.81869	-4.88408	-1.98981	-2.47045	0.0134943	1
USP6NL	-2.92442	-1.86922	-0.482378	-2.47044	0.0134946	1
MTIF3	-2.41189	-1.32654	-0.301486	-2.47013	0.0135064	1
CPT2	-2.44204	-1.35669	-0.301486	-2.47011	0.0135071	1
GRHL1	0.904459	2.50234	3.31635	2.46968	0.0135233	1
PTPN1	-2.38174	-1.32654	-0.301486	-2.46932	0.0135369	1
PTGES2	-3.13546	-1.89936	-0.422081	-2.46809	0.0135835	1
TOB1	-3.2259	-1.92951	-0.45223	-2.46809	0.0135836	1
ZNF846	0.66327	2.65308	3.61784	2.4677	0.0135986	1
UQCRB	-1.80892	-0.994905	-0.21104	-2.46706	0.0136227	1
TMEM57	-3.2862	-1.89936	-0.512527	-2.46667	0.0136376	1
SMC5	-2.50234	-1.41699	-0.301486	-2.46595	0.013665	1
CENPBD1P1	-3.19576	-1.89936	-0.45223	-2.46528	0.0136906	1
TCTA	-4.19066	-2.71338	-0.904459	-2.46525	0.0136919	1
BCL7B	-3.07516	-1.83907	-0.422081	-2.46523	0.0136925	1
UFD1L	-2.56263	-1.50743	-0.301486	-2.46384	0.0137457	1
ZBTB24	-2.71338	-1.53758	-0.331635	-2.46336	0.013764	1
TXNL4A	-2.26115	-1.26624	-0.271338	-2.46266	0.013791	1
FAM153C	-5.96943	-5.06497	-1.71847	-2.46236	0.0138027	1
TGFB2	0.844162	2.44204	3.2862	2.46201	0.0138159	1
REC8	-3.73843	-2.35159	-0.572824	-2.4618	0.0138243	1
BAX	-2.80382	-1.62803	-0.391932	-2.46159	0.0138323	1
CLPTM1L	-3.10531	-1.83907	-0.482378	-2.46073	0.0138653	1
CA13	-4.31126	-2.89427	-1.02505	-2.4607	0.0138667	1
SLC15A1	-4.5223	-3.04501	-0.994905	-2.4594	0.0139168	1
SRGAP2B	-2.38174	-1.35669	-0.301486	-2.45893	0.0139352	1
SAT2	-2.74353	-1.68832	-0.422081	-2.45885	0.0139384	1
DBN1	-2.41189	-1.32654	-0.301486	-2.45862	0.013947	1
LINC01537	-5.21572	-3.70828	-1.20595	-2.45855	0.0139498	1
ACAT2	-2.05011	-1.1758	-0.241189	-2.45781	0.0139786	1
BRD8	-2.68323	-1.44713	-0.331635	-2.45765	0.0139851	1
TLR6	-6.02973	-5.09512	-1.47728	-2.45754	0.0139891	1
CCDC59	-2.41189	-1.35669	-0.301486	-2.45708	0.0140072	1
BMP7	-2.56263	-1.50743	-0.331635	-2.45693	0.014013	1
DEK	-1.68832	-0.964757	-0.21104	-2.45677	0.0140193	1
DFNB31	1.02505	2.35159	3.25605	2.45654	0.0140282	1
LTV1	-2.47219	-1.50743	-0.361784	-2.45622	0.0140408	1
DUSP3	-2.83397	-1.74862	-0.482378	-2.45554	0.0140671	1
UQCRHL	-4.13036	-2.74353	-1.08535	-2.45518	0.0140812	1
GPR50	1.20595	2.80382	3.61784	2.45505	0.0140865	1
SMOC2	-4.64289	-3.01486	-1.02505	-2.45502	0.0140875	1
CIRBP	-2.68323	-1.53758	-0.361784	-2.45476	0.0140978	1
SNRPD1	-1.62803	-0.904459	-0.180892	-2.45445	0.0141099	1
ZNF850	-2.20085	-1.26624	-0.271338	-2.45434	0.0141143	1
CDC123	-1.98981	-1.1155	-0.241189	-2.45302	0.0141662	1
CTHRC1	1.02505	2.32145	3.19576	2.45192	0.0142096	1
PAPLN	-4.462	-3.01486	-0.994905	-2.4516	0.0142225	1
RMDN1	-3.04501	-1.86922	-0.391932	-2.45113	0.0142409	1
FBXL20	-3.76858	-2.47219	-0.572824	-2.45079	0.0142544	1
RPS15AP10	-5.72824	-4.462	-1.38684	-2.45046	0.0142673	1
GREB1	-3.2862	-2.14055	-0.45223	-2.44984	0.0142921	1
DDX1	-2.1707	-1.23609	-0.271338	-2.44948	0.0143062	1
DGCR2	-3.01486	-1.86922	-0.45223	-2.44862	0.0143404	1
RPL28	-1.62803	-0.904459	-0.21104	-2.44801	0.0143648	1
ILF3-AS1	-2.98472	-1.74862	-0.422081	-2.44776	0.0143746	1
LOC284454	-5.93928	-4.5223	-1.29639	-2.4477	0.014377	1
OR51E2	-6.45181	-5.42676	-3.4068	-2.44739	0.0143895	1
ACYP1	-2.62293	-1.47728	-0.331635	-2.44696	0.0144065	1
PRSS23	-3.64799	-2.2913	-0.783865	-2.44685	0.0144112	1
DSTN	-1.92951	-0.994905	-0.21104	-2.44677	0.0144144	1
CCSER2	-2.59278	-1.44713	-0.301486	-2.44674	0.0144154	1
SLC35E1	-2.68323	-1.56773	-0.361784	-2.4464	0.0144292	1
BSN-AS2	-5.66794	-4.5223	-0.964757	-2.44577	0.0144542	1
EMD	-2.41189	-1.38684	-0.301486	-2.44555	0.0144633	1
TRIM16L	-5.72824	-4.10022	-1.0552	-2.4454	0.014469	1
DUSP19	-4.10022	-2.68323	-0.994905	-2.44515	0.0144793	1
GATSL2	-2.68323	-1.62803	-0.391932	-2.44423	0.0145161	1
PDE11A	-6.36136	-5.48705	-3.91932	-2.44342	0.0145486	1
SRR	0.964757	2.38174	3.16561	2.44259	0.0145822	1
TAF1B	-2.80382	-1.62803	-0.391932	-2.44234	0.0145923	1
PQBP1	-2.26115	-1.29639	-0.301486	-2.44222	0.0145974	1
MBD3	-3.58769	-2.35159	-0.542676	-2.44221	0.0145977	1
SMC6	-2.26115	-1.29639	-0.271338	-2.44219	0.0145984	1
RAD23A	-2.59278	-1.50743	-0.331635	-2.44186	0.0146117	1
DUXA	-6.12017	-5.18557	-1.71847	-2.44099	0.0146469	1
ZNF383	1.68832	3.43695	4.25096	2.44016	0.0146808	1
CMSS1	-2.32145	-1.29639	-0.271338	-2.43845	0.0147503	1
FBLN1	-2.80382	-1.44713	-0.301486	-2.43739	0.0147936	1
CCDC125	-3.58769	-2.20085	-0.572824	-2.43739	0.0147937	1
ZNF468	-3.25605	-1.92951	-0.482378	-2.43711	0.014805	1
CTSV	-2.44204	-1.44713	-0.301486	-2.43704	0.0148079	1
CALM2	-1.38684	-1.20595	-0.241189	-2.43511	0.0148873	1
TPI1	-1.50743	-0.904459	-0.180892	-2.4351	0.0148879	1
PNRC2	-2.38174	-1.44713	-0.301486	-2.43493	0.0148946	1
UPP2	-3.70828	-2.53249	-0.874311	-2.43475	0.0149021	1
LIMS1	-2.2913	-1.29639	-0.271338	-2.43463	0.014907	1
MXRA7	-2.71338	-1.62803	-0.391932	-2.43448	0.0149131	1
PLEKHG2	-2.32145	-1.29639	-0.271338	-2.43448	0.0149133	1
CNOT8	-2.74353	-1.62803	-0.361784	-2.4343	0.0149208	1
NOC4L	-3.07516	-1.92951	-0.45223	-2.43378	0.0149419	1
UBTF	-2.50234	-1.44713	-0.331635	-2.43372	0.0149444	1
LOC101927884	-5.87899	-4.97453	-0.814013	-2.43288	0.0149794	1
POLR2G	-1.77877	-0.994905	-0.21104	-2.43263	0.0149897	1
PPCS	-2.47219	-1.47728	-0.331635	-2.43244	0.0149975	1
MRPS18C	-2.95457	-1.80892	-0.391932	-2.4324	0.0149992	1
CXCL3	0.633121	2.53249	3.37665	2.43231	0.0150028	1
UBL7-AS1	-2.86412	-1.71847	-0.361784	-2.43162	0.0150315	1
ARHGEF11	-4.5223	-2.74353	-1.0552	-2.43153	0.0150351	1
SBSPON	-3.04501	-1.80892	-0.482378	-2.43144	0.0150389	1
FAM161A	-2.44204	-1.44713	-0.301486	-2.43022	0.0150896	1
ATP6V0A2	-2.62293	-1.50743	-0.331635	-2.42998	0.0150995	1
TMEM243	-3.10531	-1.86922	-0.45223	-2.42984	0.0151053	1
UCKL1-AS1	-4.94438	-3.10531	-0.783865	-2.42939	0.0151241	1
SFRP1	-3.43695	-1.83907	-0.422081	-2.42737	0.0152085	1
ZNF716	-5.81869	-4.61274	-2.1707	-2.42734	0.0152101	1
LINC01588	-8.56221	-6.45181	-2.68323	-2.42662	0.0152404	1
FAM83B	-3.76858	-2.44204	-0.753716	-2.42649	0.0152456	1
EXOC3L2	-5.81869	-4.85393	-1.62803	-2.42621	0.0152575	1
NTHL1	-2.92442	-1.65818	-0.361784	-2.42481	0.0153163	1
SGOL1	-2.71338	-1.56773	-0.301486	-2.4243	0.0153379	1
C1orf131	-4.4017	-2.83397	-0.512527	-2.42265	0.0154078	1
YARS	-2.231	-1.26624	-0.271338	-2.42235	0.0154207	1
LOC101929762	-5.5172	-3.73843	-1.41699	-2.42187	0.015441	1
CLDN16	-6.09003	-5.12527	-1.65818	-2.4215	0.0154567	1
EPHA1-AS1	-3.91932	-2.56263	-0.783865	-2.42129	0.0154654	1
TUBB2B	-2.32145	-1.41699	-0.331635	-2.42058	0.0154957	1
C1orf54	-3.04501	-1.80892	-0.422081	-2.42014	0.0155146	1
NEFL	-3.2259	-1.92951	-0.422081	-2.41697	0.0156503	1
LYRM2	-2.32145	-1.29639	-0.271338	-2.41671	0.0156616	1
HDGFRP2	-2.68323	-1.53758	-0.361784	-2.41638	0.0156758	1
UBQLN4	-3.13546	-2.05011	-0.45223	-2.41627	0.0156804	1
ZNHIT6	-2.68323	-1.56773	-0.361784	-2.41621	0.0156829	1
MYO3B	-4.88408	-3.3465	-1.1758	-2.41616	0.015685	1
TMX1	-2.01996	-1.1155	-0.21104	-2.41603	0.0156908	1
DTD2	-2.56263	-1.50743	-0.361784	-2.41579	0.0157012	1
DNM1L	-2.2913	-1.29639	-0.241189	-2.41486	0.0157413	1
APLF	1.08535	2.77368	3.55754	2.41468	0.015749	1
TEX9	-3.19576	-1.95966	-0.633121	-2.41335	0.0158067	1
NUCKS1	-1.71847	-0.964757	-0.21104	-2.41269	0.0158351	1
TACC2	-2.80382	-1.71847	-0.361784	-2.41266	0.0158364	1
LEMD1-AS1	-4.79363	-3.2259	-1.20595	-2.41259	0.0158395	1
ISY1	-3.01486	-1.65818	-0.331635	-2.41138	0.0158922	1
ZNF32	-3.04501	-1.80892	-0.482378	-2.41089	0.0159135	1
IK	-3.3465	-2.26115	-0.301486	-2.41076	0.0159192	1
POLE4	-2.53249	-1.41699	-0.301486	-2.41067	0.0159232	1
LINC00941	-4.64289	-3.07516	-1.20595	-2.41011	0.0159475	1
GOLT1A	0.753716	2.2913	3.19576	2.41	0.0159526	1
C11orf58	-1.62803	-0.904459	-0.180892	-2.40934	0.0159814	1
SOAT1	-4.462	-2.89427	-0.934608	-2.40841	0.0160223	1
WIPF2	-2.59278	-1.47728	-0.301486	-2.40792	0.0160436	1
MPLKIP	-2.38174	-1.44713	-0.301486	-2.4072	0.0160752	1
EFCAB11	-2.80382	-1.68832	-0.422081	-2.40713	0.0160782	1
LINC00485	-6.02973	-5.03482	-0.391932	-2.4051	0.0161682	1
PCGF5	-2.98472	-1.77877	-0.45223	-2.40481	0.0161807	1
MOCS2	-2.68323	-1.47728	-0.301486	-2.40448	0.0161953	1
DDX42	-2.41189	-1.32654	-0.271338	-2.40448	0.0161955	1
HNRNPA3	-1.53758	-0.844162	-0.180892	-2.40338	0.0162445	1
BABAM1	-3.19576	-2.08026	-0.301486	-2.40147	0.0163293	1
MPP7	-2.92442	-1.80892	-0.45223	-2.40077	0.0163605	1
BID	-2.32145	-1.26624	-0.241189	-2.40063	0.0163667	1
MIS18BP1	-2.32145	-1.29639	-0.271338	-2.39999	0.0163954	1
MORC2-AS1	1.38684	2.98472	3.79873	2.39996	0.0163968	1
GDPD1	-3.19576	-1.89936	-0.482378	-2.39995	0.0163974	1
TATDN3	-2.50234	-1.50743	-0.331635	-2.3989	0.0164444	1
PLEKHA5	-2.56263	-1.50743	-0.301486	-2.39763	0.0165013	1
HSF1	-3.55754	-2.231	-0.482378	-2.39741	0.0165115	1
MAP3K13	-2.89427	-1.68832	-0.391932	-2.39657	0.0165495	1
SRI	-2.08026	-1.1758	-0.241189	-2.39644	0.0165552	1
OTUD6B-AS1	-2.83397	-1.59788	-0.301486	-2.39638	0.016558	1
INTS1	-3.37665	-2.05011	-0.482378	-2.39636	0.0165588	1
CARD8	-2.92442	-1.80892	-0.422081	-2.3963	0.0165617	1
SV2B	-5.6378	-3.82888	-1.35669	-2.39459	0.016639	1
PGAP2	-2.86412	-1.65818	-0.361784	-2.39368	0.0166803	1
ELAC1	0.572824	2.231	3.13546	2.39345	0.0166908	1
CEP104	-2.71338	-1.62803	-0.361784	-2.39317	0.0167034	1
MAPKBP1	-3.37665	-2.1707	-0.542676	-2.39296	0.0167132	1
PPP2R2D	-3.01486	-1.74862	-0.422081	-2.39251	0.0167334	1
NT5DC3	-3.49724	-2.1707	-0.542676	-2.39249	0.0167343	1
PSMD8	-2.01996	-1.1155	-0.21104	-2.39234	0.0167415	1
PPP1R11	-2.95457	-1.77877	-0.391932	-2.39211	0.0167518	1
PTRH2	-2.65308	-1.32654	-0.241189	-2.39146	0.0167814	1
ZNF814	-2.2913	-1.32654	-0.271338	-2.39115	0.0167957	1
ELOF1	-2.32145	-1.29639	-0.241189	-2.38992	0.0168518	1
PRELID2	-3.94947	-2.62293	-0.723567	-2.38964	0.0168649	1
FKBP8	-2.56263	-1.59788	-0.361784	-2.38946	0.0168733	1
IPO9	-2.231	-1.26624	-0.241189	-2.38892	0.016898	1
GUK1	-2.32145	-1.26624	-0.241189	-2.38785	0.0169474	1
ROCK1P1	-5.84884	-2.32145	-0.934608	-2.38722	0.0169761	1
SNTB2	-2.35159	-1.26624	-0.241189	-2.38711	0.0169816	1
SEC13	-2.2913	-1.32654	-0.241189	-2.38692	0.0169902	1
RPS19	-1.14565	-0.753716	-0.150743	-2.38652	0.0170087	1
ZNF621	-2.86412	-1.47728	-0.301486	-2.38647	0.0170111	1
FGD5P1	-6.05988	-5.03482	-1.83907	-2.38499	0.0170794	1
SPAST	-2.1707	-1.23609	-0.241189	-2.38491	0.0170833	1
AIF1L	-2.35159	-1.41699	-0.241189	-2.38478	0.0170893	1
SLC7A14	-5.42676	-3.70828	-1.68832	-2.38471	0.0170928	1
TMEM241	-3.3465	-2.01996	-0.482378	-2.38457	0.017099	1
ANP32B	-2.1104	-1.20595	-0.241189	-2.38439	0.0171074	1
PIGBOS1	-3.10531	-1.98981	-0.482378	-2.38381	0.0171346	1
DUS4L	-3.37665	-2.1104	-0.45223	-2.38341	0.0171529	1
ERBB2	-2.44204	-1.38684	-0.301486	-2.38239	0.0172006	1
STEAP2	-3.52739	-2.47219	-0.331635	-2.38173	0.0172315	1
TMEM208	-2.38174	-1.32654	-0.241189	-2.3804	0.0172937	1
TMEM11	-2.38174	-1.32654	-0.271338	-2.38034	0.0172966	1
C19orf43	-2.20085	-1.23609	-0.241189	-2.3801	0.0173079	1
ATP1A2	-4.16051	-2.74353	-0.753716	-2.37995	0.0173149	1
OCIAD2	-2.20085	-1.20595	-0.241189	-2.37985	0.0173196	1
BBS7	-2.62293	-1.53758	-0.331635	-2.37915	0.0173527	1
COX14	-2.41189	-1.47728	-0.301486	-2.37793	0.0174101	1
B2M	-2.01996	-1.1758	-0.241189	-2.37751	0.01743	1
ZMYM5	-3.25605	-2.01996	-0.482378	-2.37711	0.0174487	1
CETN2	-2.41189	-1.38684	-0.271338	-2.37653	0.0174761	1
TMEM134	-3.3465	-2.14055	-0.482378	-2.37564	0.0175187	1
ZNF417	-4.28111	-2.71338	-0.391932	-2.37557	0.0175218	1
GPLD1	-4.16051	-2.74353	-0.783865	-2.37549	0.0175259	1
BMS1P5	-5.75839	-4.79363	-1.71847	-2.375	0.0175487	1
CES3	-5.81869	-4.00977	-1.23609	-2.37457	0.0175692	1
HINT2	-2.83397	-1.62803	-0.331635	-2.37452	0.0175719	1
GALM	-2.56263	-1.41699	-0.301486	-2.3737	0.0176107	1
AKIP1	-2.62293	-1.47728	-0.271338	-2.37367	0.0176122	1
TTC21B	-3.04501	-1.89936	-0.422081	-2.37355	0.017618	1
MRPS25	-2.53249	-1.26624	-0.241189	-2.37306	0.0176414	1
MGAT4A	-3.97962	-2.53249	-0.633121	-2.37272	0.0176577	1
CLN6	-3.58769	-2.2913	-0.482378	-2.37256	0.0176653	1
TMEM9	-2.1104	-1.1758	-0.21104	-2.37251	0.0176675	1
LUZP2	-4.43185	-2.98472	-0.934608	-2.37229	0.0176781	1
TMEM131	-3.16561	-1.83907	-0.361784	-2.37214	0.0176855	1
TTC1	-2.59278	-1.47728	-0.301486	-2.37207	0.0176887	1
ARL4D	-4.462	-2.92442	-0.814013	-2.37109	0.0177356	1
MIR205HG	-3.82888	-2.50234	-0.753716	-2.37064	0.0177571	1
GNB5	-2.41189	-1.29639	-0.241189	-2.37057	0.0177608	1
RALBP1	-2.2913	-1.23609	-0.241189	-2.37042	0.017768	1
LOC101928844	-2.71338	-1.65818	-0.422081	-2.37032	0.0177728	1
ACKR3	-6.33121	-5.18557	-0.482378	-2.36987	0.0177941	1
RNF115	-2.62293	-1.47728	-0.301486	-2.36941	0.0178164	1
RAB36	-5.54735	-3.91932	-1.71847	-2.36925	0.017824	1
TMBIM4	-2.32145	-1.29639	-0.241189	-2.36855	0.0178581	1
ERH	-1.62803	-0.904459	-0.180892	-2.36819	0.0178753	1
ZNF681	-2.50234	-1.44713	-0.301486	-2.36637	0.0179634	1
AAMP	-2.80382	-1.62803	-0.271338	-2.36513	0.0180236	1
APLP2	-2.26115	-1.38684	-0.271338	-2.36483	0.0180384	1
PHLDB2	0.271338	1.44713	6.72315	2.36381	0.0180879	1
GALE	-3.25605	-2.05011	-0.422081	-2.36356	0.0181004	1
EMC7	-2.53249	-1.41699	-0.271338	-2.36255	0.0181496	1
RPS3	-0.964757	-0.783865	-0.150743	-2.36234	0.0181602	1
ALKBH6	-3.49724	-2.20085	-0.482378	-2.36216	0.0181688	1
CYCS	-1.59788	-0.874311	-0.150743	-2.3618	0.0181863	1
ARMC9	-2.38174	-1.29639	-0.241189	-2.36156	0.0181982	1
LOC101928738	-5.5172	-3.85903	-1.26624	-2.36121	0.0182153	1
RBFA	-3.3465	-2.08026	-0.542676	-2.36111	0.0182203	1
LINC00547	-4.37155	-2.68323	-0.602973	-2.3607	0.0182404	1
PRPF40B	1.71847	2.95457	3.61784	2.3606	0.0182454	1
ADM2	-4.55244	-2.92442	-0.934608	-2.36023	0.0182636	1
MEG3	-5.99958	-5.12527	-0.45223	-2.35976	0.018287	1
FRZB	-4.61274	-2.83397	-0.633121	-2.35966	0.0182919	1
DNAJC2	-2.2913	-1.20595	-0.21104	-2.35955	0.0182969	1
NSUN5P1	-3.49724	-2.2913	-0.482378	-2.35946	0.0183014	1
MIR4461	-1.89936	-1.08535	-0.21104	-2.35818	0.0183649	1
MSRB3	-5.84884	-4.91423	-1.47728	-2.35815	0.0183664	1
CRIP1	-3.19576	-1.83907	-0.361784	-2.35733	0.0184068	1
SBF2-AS1	-3.82888	-2.56263	-0.633121	-2.35729	0.0184088	1
TCEANC	-4.22081	-2.74353	-0.964757	-2.35727	0.01841	1
ABHD5	-3.49724	-2.1707	-0.45223	-2.35676	0.0184352	1
NMI	-3.4068	-2.14055	-0.45223	-2.35675	0.0184358	1
CUTA	-1.83907	-1.02505	-0.180892	-2.35667	0.0184395	1
CCDC25	-2.38174	-1.32654	-0.241189	-2.35665	0.0184408	1
RAP2B	-2.41189	-1.41699	-0.271338	-2.3545	0.0185477	1
AAAS	-2.95457	-1.68832	-0.301486	-2.35397	0.0185744	1
GLMN	-2.65308	-1.59788	-0.331635	-2.35393	0.0185759	1
TRAPPC2	-2.41189	-1.41699	-0.271338	-2.35376	0.0185847	1
ISOC2	-2.2913	-1.29639	-0.241189	-2.35311	0.018617	1
SCAI	-2.20085	-1.23609	-0.241189	-2.35238	0.0186538	1
C15orf65	0.602973	2.14055	3.10531	2.35199	0.0186735	1
TMEM159	-2.2913	-1.32654	-0.241189	-2.35045	0.0187508	1
RBM48	-3.04501	-1.80892	-0.391932	-2.35028	0.0187595	1
HSPB1	-2.14055	-1.23609	-0.241189	-2.35009	0.0187691	1
SATB1-AS1	0.693419	2.1104	2.89427	2.3484	0.0188542	1
GCSHP3	0.633121	2.08026	3.07516	2.34708	0.0189212	1
COX10-AS1	-4.97453	-3.13546	-0.723567	-2.34671	0.0189399	1
LOC101409256	-5.48705	-3.91932	-1.1758	-2.34658	0.0189465	1
LOC440446	-5.99958	-5.09512	-1.56773	-2.34575	0.0189889	1
BCR	-2.53249	-1.38684	-0.241189	-2.34494	0.01903	1
TMEM213	-5.84884	-4.13036	-1.71847	-2.3425	0.019155	1
GEMIN8	-2.80382	-1.50743	-0.271338	-2.34249	0.0191554	1
HLCS	-3.49724	-2.01996	-0.391932	-2.34247	0.0191568	1
SLC43A1	-4.31126	-2.26115	-0.482378	-2.34246	0.0191571	1
LRRTM4	-4.31126	-2.74353	-0.602973	-2.3422	0.0191705	1
INGX	-5.84884	-4.79363	-1.08535	-2.34126	0.0192186	1
WBP11	-2.14055	-1.1155	-0.180892	-2.34104	0.0192304	1
CAV2	-3.73843	-2.35159	-0.602973	-2.34036	0.0192651	1
RPS27	-1.26624	-0.783865	-0.150743	-2.34017	0.019275	1
RAB40C	0.542676	2.1707	3.07516	2.33953	0.019308	1
ZNF561	-2.80382	-1.41699	-0.241189	-2.33952	0.0193087	1
MEFV	-5.81869	-4.73334	-1.1758	-2.33875	0.0193482	1
CENPW	-1.95966	-1.08535	-0.21104	-2.33834	0.0193698	1
RP2	-3.01486	-1.74862	-0.361784	-2.33831	0.0193713	1
FLJ31356	-5.84884	-4.88408	-1.1155	-2.33745	0.019416	1
TRAF3IP2-AS1	-3.25605	-2.1104	-0.482378	-2.33702	0.0194381	1
HARS	-2.2913	-1.26624	-0.241189	-2.33685	0.0194468	1
LINC01209	-5.90913	-4.88408	-2.08026	-2.33491	0.0195483	1
FBXO48	-4.31126	-2.89427	-0.633121	-2.33483	0.0195523	1
HSP90B1	-1.32654	-0.814013	-0.150743	-2.33458	0.0195656	1
ITGA2	-3.52739	-2.08026	-0.391932	-2.33305	0.0196455	1
STK32A	-6.12017	-5.18557	-1.08535	-2.3323	0.0196849	1
RPS9	-1.47728	-0.783865	-0.150743	-2.3323	0.0196851	1
CTBP1	-2.14055	-1.20595	-0.21104	-2.33223	0.0196887	1
MCOLN1	-3.85903	-2.50234	-0.723567	-2.3315	0.0197273	1
FLT1	-2.50234	-1.44713	-0.241189	-2.33149	0.0197277	1
TCAF1	-3.01486	-1.77877	-0.361784	-2.33144	0.0197301	1
EIF2B5	-2.62293	-1.38684	-0.241189	-2.3309	0.0197587	1
COL6A1	-2.83397	-1.71847	-0.331635	-2.33036	0.0197871	1
EIF5A	-1.86922	-1.02505	-0.180892	-2.32945	0.0198354	1
EMC4	-2.32145	-1.38684	-0.241189	-2.32717	0.0199562	1
ZBP1	-6.27092	-5.21572	-0.271338	-2.32706	0.019962	1
MTHFD2P1	-6.05988	-5.09512	-2.231	-2.32695	0.0199678	1
RASGRP4	-5.48705	-3.97962	-0.904459	-2.32562	0.0200387	1
IFIT1	-4.82378	-3.43695	-1.1758	-2.32532	0.0200547	1
KIAA1671	-3.25605	-2.01996	-0.45223	-2.32523	0.0200595	1
NAP1L6	-4.94438	-3.2259	-0.874311	-2.32477	0.0200842	1
U2AF1L4	-3.55754	-2.1707	-0.542676	-2.32354	0.0201501	1
PMS2P1	-4.03992	-2.68323	-0.391932	-2.32267	0.0201968	1
SYF2	-2.1707	-1.20595	-0.21104	-2.32126	0.0202726	1
HCAR1	-5.93928	-5.06497	-1.47728	-2.32056	0.0203106	1
USP54	-2.92442	-1.71847	-0.301486	-2.32044	0.0203171	1
CHCHD2	-2.01996	-1.1758	-0.21104	-2.32	0.0203409	1
ZNF451	-2.44204	-1.32654	-0.21104	-2.31952	0.020367	1
DMBT1P1	-5.81869	-4.79363	-0.693419	-2.3179	0.0204547	1
ZNF626	-2.38174	-1.41699	-0.271338	-2.31776	0.0204626	1
JAM2	-4.55244	-3.10531	-0.723567	-2.3172	0.0204928	1
LIMCH1	-3.16561	-1.86922	-0.391932	-2.3165	0.0205308	1
BUB3	-1.98981	-1.1155	-0.180892	-2.31623	0.0205457	1
ZFP3	1.02505	2.92442	3.76858	2.31565	0.0205773	1
ATXN2L	-2.92442	-1.80892	-0.361784	-2.3147	0.0206293	1
PSMB5	-1.59788	-0.874311	-0.150743	-2.3145	0.0206405	1
GTF2F1	-2.77368	-1.50743	-0.241189	-2.31423	0.0206552	1
TRAPPC2L	-2.56263	-1.41699	-0.21104	-2.31411	0.0206616	1
MAGI3	-3.52739	-2.01996	-0.45223	-2.31402	0.0206666	1
NUP93	-2.38174	-1.35669	-0.21104	-2.31337	0.0207024	1
GOLGA3	-2.62293	-1.50743	-0.271338	-2.31279	0.0207339	1
NSFL1C	-2.62293	-1.41699	-0.21104	-2.31271	0.0207386	1
HCG11	-3.13546	-1.83907	-0.391932	-2.31261	0.0207443	1
PRR11	-2.2913	-1.23609	-0.21104	-2.31241	0.0207553	1
LOC101926960	-5.93928	-4.91423	-0.45223	-2.31196	0.0207798	1
SEC61G	-1.83907	-1.02505	-0.180892	-2.31148	0.0208065	1
TOX4	-2.26115	-1.26624	-0.21104	-2.31092	0.0208375	1
MECOM	-2.83397	-1.74862	-0.331635	-2.30984	0.0208972	1
[truncated: 938 more rows]

## Sheet: Group_2.vs.Group_4
	Lower bound	log2 fold change	Upper bound	cZ	p-value	p-adj
IFITM1	-1.95647	-1.56518	-1.08359	-4.42109	9.82034e-06	0.258894
SLC16A4	-6.17042	-5.05673	-3.37115	-4.32168	1.54842e-05	0.408195
LINC01179	-5.89952	-4.96643	-3.31095	-4.20513	2.60933e-05	0.687846
LOC101928150	-6.05002	-5.11693	-3.55175	-3.93361	8.36809e-05	1
ZNF484	2.88956	4.60524	5.68882	3.8022	0.000143414	1
CD84	-6.14032	-5.20723	-2.28757	-3.75002	0.000176822	1
LOC101928936	-3.67215	-2.31767	-1.11368	-3.72119	0.000198289	1
FAM227A	-6.26071	-3.67215	-1.86617	-3.66287	0.000249404	1
KREMEN1	-6.01992	-5.11693	-1.44478	-3.63684	0.000276004	1
LOC101929259	-5.83932	-4.87613	-2.61866	-3.6368	0.000276043	1
PDE4C	-5.80922	-4.72564	-2.13707	-3.60802	0.000308546	1
LOC100996251	-5.68882	-2.67886	-1.29428	-3.58031	0.000343183	1
LOC643406	-3.55175	-2.31767	-1.08359	-3.52371	0.000425545	1
ASTN2	-3.37115	-2.19727	-0.963187	-3.50346	0.000459261	1
LINC00504	-2.94976	-1.86617	-0.842789	-3.49996	0.00046533	1
NLRC3	-6.05002	-5.02663	-2.73906	-3.47715	0.000506772	1
NWD1	-5.98982	-5.02663	-2.01667	-3.47565	0.000509618	1
LOC101929147	-3.94305	-2.40797	-1.11368	-3.4512	0.000558099	1
IDNK	-5.77912	-4.60524	-2.37787	-3.42399	0.000617087	1
MAB21L3	-3.34105	-2.07687	-0.933087	-3.40359	0.000665062	1
DNASE1	-5.98982	-5.11693	-1.77588	-3.40358	0.00066509	1
LOC646214	-3.43135	-2.10697	-0.963187	-3.39968	0.000674648	1
SLC36A2	-5.89952	-4.63534	-2.37787	-3.39774	0.000679451	1
CD82	-5.77912	-4.87613	-2.58856	-3.39309	0.000691088	1
LAYN	-6.77241	-4.93633	-2.82936	-3.38924	0.000700857	1
DSC3	-5.71892	-4.78583	-2.55847	-3.38402	0.000714319	1
LOC101928053	-6.01992	-4.66544	-2.31767	-3.38247	0.000718373	1
LOC101928514	-6.05002	-3.61195	-1.71568	-3.38224	0.00071896	1
KCNJ3	-6.20052	-4.96643	-2.40797	-3.37627	0.000734757	1
PGM5P2	-3.37115	-2.04677	-0.872888	-3.36285	0.00077143	1
SEC14L1	-3.64205	-2.28757	-0.963187	-3.36277	0.000771648	1
ADAMTS17	-5.50822	-4.60524	-2.13707	-3.35331	0.000798518	1
LOC101929567	-3.55175	-2.22737	-0.993286	-3.35021	0.000807512	1
HIST1H4C	-5.17713	-3.31095	-1.38458	-3.32914	0.000871139	1
LINC01160	-5.80922	-4.66544	-1.89627	-3.32011	0.000899823	1
ABCC9	-4.09354	-2.61866	-1.14378	-3.31851	0.000904994	1
PAXBP1-AS1	-6.11022	-5.05673	-2.67886	-3.31265	0.000924154	1
LOC101927588	-5.92962	-4.75574	-2.10697	-3.29349	0.000989533	1
KLHL22	2.22737	3.82265	4.75574	3.28855	0.00100706	1
PARP15	-3.49155	-2.19727	-0.963187	-3.28087	0.00103487	1
LOC100131257	-3.34105	-2.10697	-0.872888	-3.2786	0.00104322	1
LAMC2	-5.56842	-3.28086	-1.29428	-3.27218	0.0010672	1
IKZF3	-4.81593	-2.52837	-1.08359	-3.26576	0.0010917	1
EMX2OS	-5.92962	-4.99653	-1.44478	-3.26261	0.00110391	1
LOC100129434	-2.97986	-1.80598	-0.692291	-3.26231	0.0011051	1
LINC01299	-5.80922	-4.72564	-2.04677	-3.25377	0.00113884	1
NKAPP1	-5.98982	-4.87613	-2.10697	-3.25131	0.00114876	1
UBE2V1	-3.79255	-2.04677	-0.842789	-3.24902	0.00115802	1
NCMAP	-5.68882	-4.66544	-1.59528	-3.24883	0.00115881	1
C2	-5.65872	-4.66544	-1.59528	-3.24787	0.00116273	1
RUNDC3A-AS1	-4.66544	-2.22737	-0.963187	-3.24427	0.00117752	1
PPIEL	-5.83932	-4.81593	-1.62538	-3.23228	0.00122808	1
GNRHR2	-5.35773	-2.94976	-1.29428	-3.22275	0.00126966	1
LINC00330	-5.83932	-4.84603	-2.19727	-3.221	0.00127742	1
NPTXR	-6.05002	-4.72564	-1.74578	-3.22063	0.00127909	1
CFLAR	-2.79926	-1.74578	-0.692291	-3.21951	0.00128409	1
DKFZP434L187	-5.68882	-4.81593	-2.10697	-3.21799	0.00129094	1
A2ML1	-6.05002	-5.02663	-2.22737	-3.20809	0.00133618	1
RBM43	-5.65872	-2.31767	-0.993286	-3.20662	0.00134303	1
MOG	-5.80922	-4.78583	-2.31767	-3.20114	0.00136887	1
ELAC1	2.19727	4.06344	5.14703	3.19757	0.00138591	1
FKBP9	-6.23062	-4.90623	-2.25747	-3.19597	0.00139364	1
CRX	-5.62862	-4.78583	-1.26418	-3.18126	0.00146637	1
AIPL1	-5.86942	-4.81593	-1.92637	-3.17724	0.00148685	1
SOX9-AS1	-5.68882	-4.66544	-1.95647	-3.162	0.00156692	1
CDH23	-5.95972	-4.78583	-2.16717	-3.15173	0.00162305	1
SLC16A1-AS1	-4.48484	-2.16717	-0.902988	-3.15118	0.00162611	1
RHBG	-5.68882	-4.81593	-1.14378	-3.15048	0.00163004	1
EXTL3-AS1	-5.86942	-4.69554	-1.92637	-3.11846	0.00181799	1
SAMD5	-5.38783	-4.54504	-2.31767	-3.11658	0.00182962	1
GPR155	-5.89952	-2.64876	-1.14378	-3.11365	0.00184789	1
LOC101927476	-5.53832	-4.51494	-2.04677	-3.11088	0.00186529	1
LOC221946	-5.86942	-4.84603	-2.04677	-3.10848	0.00188052	1
PHLDB2	0.842789	6.59181	7.0132	3.10428	0.00190744	1
CCDC40	2.04677	3.88285	4.75574	3.10403	0.00190903	1
LOC101928336	-4.15374	-2.19727	-0.933087	-3.10348	0.00191259	1
ZNF785	-5.80922	-4.84603	-2.13707	-3.10223	0.00192067	1
ATCAY	-3.76245	-2.13707	-0.842789	-3.09552	0.00196466	1
NIPBL-AS1	-5.71892	-4.78583	-1.35448	-3.08818	0.00201388	1
FAM106A	-5.83932	-4.84603	-2.55847	-3.08741	0.00201909	1
ANKRD20A9P	-3.00996	-1.83607	-0.692291	-3.08114	0.0020621	1
LOC101928266	-5.89952	-4.84603	-2.01667	-3.07667	0.00209329	1
LOC284865	-5.62862	-4.66544	-1.86617	-3.07236	0.00212372	1
C14orf105	-5.62862	-4.66544	-1.05349	-3.06517	0.00217547	1
FAM74A7	-5.65872	-4.57514	-1.62538	-3.06289	0.00219209	1
SLC9A4	-6.11022	-3.94305	-1.50498	-3.06223	0.00219696	1
KCNQ1OT1	-2.73906	-1.62538	-0.571892	-3.05747	0.00223216	1
LINC00598	-5.68882	-4.69554	-2.37787	-3.0567	0.00223788	1
DNAJC22	-5.86942	-4.90623	-1.68558	-3.05127	0.00227875	1
CLEC4GP1	-5.74902	-4.99653	-1.08359	-3.0511	0.00228004	1
LINC00311	-5.65872	-4.66544	-1.92637	-3.05057	0.00228404	1
DBET	-5.92962	-4.30424	-1.92637	-3.05023	0.00228664	1
PDE6A	-5.35773	-2.40797	-0.993286	-3.04747	0.00230774	1
CYP4V2	-5.44803	-2.43807	-0.963187	-3.04717	0.00231003	1
ROR1-AS1	-3.70225	-2.07687	-0.812689	-3.04673	0.00231343	1
LOC55338	-3.28086	-1.89627	-0.72239	-3.04545	0.00232334	1
LINC00269	-5.77912	-4.72564	-2.01667	-3.0373	0.00238712	1
PATE2	-5.35773	-2.91966	-1.14378	-3.03572	0.00239964	1
NEU1	-3.76245	-2.22737	-0.812689	-3.02792	0.0024624	1
LIX1L	-6.14032	-5.11693	-1.29428	-3.02426	0.00249242	1
FAM83B	-6.05002	-5.02663	-1.77588	-3.01978	0.00252961	1
LINC01207	-5.95972	-4.96643	-1.62538	-3.0177	0.00254703	1
GBP6	-5.62862	-4.63534	-2.01667	-3.01769	0.00254712	1
ATP5I	-2.01667	-1.20398	-0.421394	-3.01442	0.00257471	1
EPHB6	-6.05002	-4.93633	-1.38458	-3.01041	0.00260893	1
LOC101926898	-3.19056	-1.92637	-0.75249	-2.99218	0.00276995	1
ABCA9	-5.53832	-2.43807	-1.05349	-2.99025	0.00278749	1
LOC729732	-3.00996	-1.77588	-0.632091	-2.98741	0.00281351	1
KIAA1614	-5.86942	-4.81593	-1.50498	-2.98528	0.00283319	1
TEX101	-5.83932	-4.87613	-2.31767	-2.9813	0.00287025	1
MDK	-2.85946	-1.86617	-0.662191	-2.98078	0.00287515	1
BLOC1S3	-5.92962	-4.84603	-1.35448	-2.97837	0.0028979	1
CENPBD1	-6.32091	-5.20723	-1.23408	-2.97534	0.0029266	1
LINC00506	-2.94976	-1.77588	-0.601992	-2.97442	0.00293547	1
KIAA1456	-5.98982	-4.66544	-1.59528	-2.96469	0.00302984	1
OPHN1	-3.40125	-2.04677	-0.782589	-2.9632	0.00304458	1
FAM129A	-6.01992	-5.14703	-1.11368	-2.96178	0.00305869	1
NOX4	-5.92962	-4.93633	-1.32438	-2.96161	0.00306033	1
TNFAIP8L1	-5.68882	-2.28757	-0.933087	-2.95892	0.00308724	1
UQCR10	-2.22737	-1.32438	-0.421394	-2.95273	0.00314975	1
UGT2B15	-5.65872	-4.63534	-1.62538	-2.94891	0.00318894	1
LINC01502	-5.62862	-4.42464	-1.29428	-2.94251	0.00325567	1
FUT2	-5.68882	-4.78583	-0.963187	-2.93859	0.00329706	1
GAS6-AS2	-5.44803	-4.51494	-1.86617	-2.9334	0.00335266	1
LOC100506834	-5.77912	-4.78583	-1.95647	-2.9329	0.00335814	1
RIMKLA	-6.08012	-4.99653	-2.25747	-2.93225	0.00336517	1
CCL22	-5.65872	-4.63534	-1.62538	-2.92326	0.00346382	1
IFIT3	-5.80922	-4.90623	-2.01667	-2.92303	0.00346646	1
LOC286437	-3.55175	-2.16717	-0.812689	-2.91676	0.00353689	1
E2F7	-3.49155	-1.95647	-0.662191	-2.91615	0.0035438	1
CCDC152	-6.26071	-2.46817	-0.812689	-2.91141	0.00359807	1
LOC157273	-5.92962	-4.72564	-2.19727	-2.90914	0.00362428	1
GGT6	-5.71892	-4.57514	-1.53508	-2.90488	0.00367396	1
MLPH	2.43807	4.45474	5.38783	2.89482	0.00379377	1
NDUFB10	-2.22737	-1.29428	-0.421394	-2.89365	0.00380789	1
2017-09-14	-5.59852	-4.69554	-1.08359	-2.89086	0.00384188	1
P2RX5-TAX1BP3	-5.44803	-2.79926	-1.05349	-2.88927	0.00386132	1
PSMB6	-2.37787	-1.38458	-0.511693	-2.88878	0.00386738	1
LOC101927374	-3.04006	-1.77588	-0.632091	-2.88384	0.0039286	1
SIAH2	2.01667	4.57514	5.32763	2.88264	0.00394358	1
NLRP12	-5.74902	-4.63534	-1.83607	-2.87797	0.00400248	1
LOC100506688	-5.56842	-4.42464	-1.23408	-2.87175	0.00408209	1
LOC101929698	-5.86942	-4.75574	-1.47488	-2.87008	0.00410368	1
KIAA1715	-3.43135	-2.07687	-0.75249	-2.86967	0.00410899	1
SFTPB	-5.68882	-4.78583	-1.92637	-2.86235	0.00420508	1
CCL5	-5.95972	-5.11693	-1.17388	-2.86211	0.00420827	1
COX6A1	-1.95647	-1.14378	-0.361195	-2.85905	0.00424913	1
LINC00672	-5.65872	-4.69554	-1.50498	-2.84998	0.00437215	1
NDUFA13	-2.58856	-1.62538	-0.541793	-2.84514	0.00443915	1
RDM1	2.25747	4.57514	5.41793	2.84436	0.00445005	1
IL31RA	-5.92962	-4.87613	-1.53508	-2.83969	0.00451573	1
TONSL-AS1	-5.11693	-3.00996	-0.872888	-2.83968	0.00451592	1
TMEM130	-5.74902	-4.81593	-1.50498	-2.83952	0.00451811	1
LOC729348	-2.88956	-1.68558	-0.541793	-2.83894	0.00452631	1
LOC101926889	-3.19056	-1.83607	-0.601992	-2.83375	0.00460056	1
GP6	-5.62862	-2.16717	-0.812689	-2.82804	0.00468343	1
ATP6AP1L	-5.74902	-4.90623	-1.41468	-2.8198	0.00480538	1
DGKB	-5.89952	-2.34777	-0.812689	-2.81929	0.004813	1
LINC00476	-3.28086	-1.86617	-0.601992	-2.81769	0.00483712	1
TMIGD2	-5.62862	-4.63534	-1.59528	-2.81755	0.0048392	1
LINC00670	-5.50822	-2.19727	-0.872888	-2.81648	0.00485531	1
PRRT3	-5.56842	-4.60524	-1.17388	-2.81563	0.00486816	1
SLC16A7	-4.60524	-2.34777	-0.782589	-2.81517	0.0048751	1
AK7	0.692291	3.79255	4.66544	2.81182	0.00492617	1
PPARA	-5.38783	-1.92637	-0.662191	-2.80772	0.00498936	1
COA3	-2.91966	-1.71568	-0.511693	-2.80313	0.00506097	1
NATD1	-5.89952	-4.93633	-1.62538	-2.80257	0.00506979	1
ZNF530	0.782589	3.22066	4.45474	2.79622	0.00517039	1
RBSN	-3.52165	-2.07687	-0.662191	-2.79355	0.00521336	1
DPY19L2P2	-3.55175	-1.89627	-0.632091	-2.792	0.00523839	1
ORAI2	-2.97986	-1.74578	-0.541793	-2.78861	0.00529352	1
LINC00346	-5.89952	-4.93633	-1.26418	-2.78843	0.00529645	1
TIMM8B	-2.67886	-1.62538	-0.511693	-2.78819	0.00530039	1
LOC284454	-5.74902	-4.24404	-1.26418	-2.78372	0.00537401	1
TRIM66	-5.50822	-2.55847	-0.963187	-2.78027	0.00543137	1
LINC01252	-5.59852	-4.69554	-1.17388	-2.77915	0.00545015	1
EP300-AS1	-5.62862	-4.45474	-1.41468	-2.76711	0.00565554	1
LOC101928401	-5.62862	-4.60524	-1.44478	-2.76412	0.00570774	1
CPM	-5.53832	-4.57514	-0.993286	-2.75822	0.00581164	1
SLC41A2	-5.92962	-5.20723	-1.26418	-2.75613	0.00584893	1
NXNL2	-5.80922	-4.84603	-1.65548	-2.75445	0.00587905	1
KIAA1324	-5.59852	-4.33434	-0.933087	-2.75111	0.00593936	1
ZNF818P	-5.95972	-2.25747	-0.782589	-2.74952	0.00596823	1
C19orf53	-2.16717	-1.26418	-0.391295	-2.74578	0.00603669	1
KCNJ11	-5.89952	-4.96643	-2.43807	-2.73939	0.00615531	1
UBOX5	-5.74902	-2.13707	-0.692291	-2.73859	0.00617024	1
IBA57	-3.58185	-2.10697	-0.662191	-2.7366	0.0062077	1
ST8SIA1	-5.56842	-4.63534	-1.47488	-2.73486	0.0062406	1
ADAMTSL2	-5.62862	-4.69554	-1.35448	-2.73458	0.00624592	1
LINC00889	-5.53832	-2.76916	-0.963187	-2.73315	0.00627315	1
TMEM106A	-5.74902	-4.75574	-1.62538	-2.73186	0.00629775	1
STAU2-AS1	-5.86942	-4.93633	-1.41468	-2.73169	0.00630102	1
LINC00963	-5.38783	-4.36444	-1.35448	-2.7305	0.00632376	1
LINC01482	-5.65872	-4.69554	-1.89627	-2.73046	0.0063246	1
TSHZ1	2.22737	4.24404	5.17713	2.7296	0.00634109	1
NCCRP1	-5.77912	-4.78583	-1.71568	-2.72352	0.00645911	1
ATP13A4	-5.47813	-4.57514	-1.29428	-2.72287	0.00647176	1
MIR6087	-3.43135	-1.86617	-0.571892	-2.72077	0.00651302	1
FLJ31104	-5.59852	-4.66544	-1.11368	-2.71887	0.00655044	1
ZNF709	-5.44803	-4.27414	-1.02339	-2.71688	0.00659007	1
EDARADD	0.662191	3.55175	4.51494	2.7148	0.0066315	1
FLJ31662	-5.20723	-2.28757	-0.72239	-2.70927	0.00674307	1
CHP2	-5.56842	-4.60524	-1.41468	-2.70873	0.00675412	1
DERL3	1.65548	3.37115	4.66544	2.70847	0.00675949	1
HAVCR2	-5.59852	-4.54504	-2.04677	-2.70836	0.00676167	1
CHST6	-3.00996	-1.59528	-0.481593	-2.70807	0.00676763	1
FFAR4	-5.41793	-4.48484	-1.08359	-2.70558	0.00681851	1
IPO5P1	-3.37115	-1.83607	-0.511693	-2.70429	0.00684499	1
FER1L4	-5.83932	-5.02663	-1.02339	-2.70401	0.00685076	1
GAS7	-5.92962	-3.28086	-1.17388	-2.6995	0.00694435	1
LOC101927740	-5.71892	-4.66544	-1.35448	-2.69925	0.00694965	1
ZBTB10	1.77588	4.66544	5.50822	2.69577	0.0070226	1
CLEC2D	-3.85275	-1.80598	-0.541793	-2.69376	0.00706506	1
LOC101928580	-5.74902	-4.66544	-1.47488	-2.69359	0.00706866	1
LOC101928600	-3.10026	-1.77588	-0.511693	-2.69151	0.00711291	1
LOC100506127	-3.58185	-2.04677	-0.632091	-2.69018	0.00714134	1
GBP4	-5.50822	-4.63534	-0.812689	-2.6885	0.00717734	1
CLU	-2.52837	-1.41468	-0.391295	-2.68686	0.00721269	1
LINC01012	-5.44803	-2.25747	-0.782589	-2.6855	0.00724204	1
LOC101929586	-5.74902	-4.69554	-1.29428	-2.68388	0.00727733	1
LOC339059	-7.4948	-4.21394	-0.933087	-2.68267	0.00730379	1
LOC102724699	-3.31095	-1.95647	-0.601992	-2.68065	0.00734787	1
ITIH5	-5.47813	-2.61866	-0.872888	-2.67929	0.00737791	1
FAM83H-AS1	-5.77912	-4.69554	-1.32438	-2.67839	0.00739766	1
RNF175	1.56518	4.66544	5.47813	2.67724	0.00742324	1
MTRNR2L6	-2.61866	-1.50498	-0.421394	-2.67564	0.00745867	1
APOBEC3F	-4.48484	-1.89627	-0.541793	-2.67536	0.00746484	1
ARSA	-5.53832	-2.16717	-0.692291	-2.67102	0.00756211	1
LRRC25	-5.56842	-4.60524	-1.71568	-2.66756	0.00764036	1
IL12RB1	-5.98982	-4.51494	-1.29428	-2.66624	0.0076704	1
TNFSF14	-5.71892	-4.72564	-0.692291	-2.66284	0.00774846	1
TRIM58	-5.65872	-2.01667	-0.601992	-2.66247	0.00775693	1
FAM83H	-5.41793	-1.98657	-0.571892	-2.66015	0.00781059	1
NMNAT1	-3.00996	-1.68558	-0.451494	-2.6576	0.00786992	1
LINC00674	-3.37115	-1.89627	-0.541793	-2.65748	0.00787262	1
LOC101927257	-5.65872	-4.66544	-1.50498	-2.65584	0.00791117	1
LUZP2	-5.71892	-4.69554	-1.74578	-2.65563	0.00791599	1
CASP8	-4.81593	-2.13707	-0.662191	-2.65471	0.00793769	1
SYNJ2	1.68558	4.84603	5.59852	2.6487	0.00808032	1
OR7D2	-5.83932	-4.66544	-1.23408	-2.64609	0.00814275	1
NR4A1	-6.26071	-5.47813	-0.872888	-2.64004	0.00828968	1
OR51E2	-5.86942	-4.75574	-2.67886	-2.63857	0.00832557	1
MALL	-5.83932	-4.99653	-1.14378	-2.63735	0.0083557	1
ARRDC3-AS1	-4.51494	-2.37787	-0.692291	-2.63647	0.00837732	1
CSTF3-AS1	-5.56842	-4.57514	-1.11368	-2.63501	0.00841341	1
LINC01426	-5.26743	-3.25076	-0.993286	-2.6336	0.00844856	1
TFPI	-6.65201	-5.02663	-1.23408	-2.62713	0.0086109	1
ADRA1A	-5.62862	-4.57514	-0.963187	-2.62585	0.00864318	1
LOC101927181	-5.59852	-4.69554	-1.35448	-2.61213	0.00899807	1
TAT	-5.77912	-4.69554	-1.20398	-2.60982	0.00905897	1
LSAMP-AS1	-5.68882	-4.63534	-1.50498	-2.60855	0.00909261	1
PPIL6	-5.95972	-4.69554	-1.44478	-2.60053	0.00930802	1
CDT1	-3.04006	-1.62538	-0.421394	-2.59474	0.00946631	1
ABCA13	-5.68882	-4.78583	-1.38458	-2.59139	0.0095588	1
KIAA1656	-5.86942	-4.78583	-1.35448	-2.5895	0.00961153	1
SMCR8	-4.42464	-1.71568	-0.481593	-2.58488	0.00974124	1
CEACAM22P	-3.70225	-1.92637	-0.541793	-2.58395	0.00976766	1
PXMP4	-2.88956	-1.65548	-0.421394	-2.58083	0.00985619	1
UGDH-AS1	-2.82936	-1.62538	-0.391295	-2.58083	0.00985626	1
C1orf229	-5.59852	-4.51494	-1.26418	-2.58031	0.00987104	1
ISPD	-5.80922	-4.57514	-1.14378	-2.57117	0.0101355	1
MORC2-AS1	0.902988	3.94305	4.81593	2.57106	0.0101388	1
SRRM2-AS1	-5.53832	-4.66544	-1.08359	-2.56984	0.0101746	1
MTRNR2L10	-2.31767	-1.32438	-0.331095	-2.56864	0.0102098	1
SHFM1	-1.86617	-1.02339	-0.270896	-2.56853	0.0102131	1
MORN4	-3.10026	-1.77588	-0.481593	-2.5672	0.0102524	1
CCDC30	-5.62862	-4.63534	-0.300996	-2.56287	0.0103811	1
LOC101929486	-5.23733	-4.24404	-1.08359	-2.55913	0.0104933	1
HPN-AS1	-5.14703	-3.94305	-0.902988	-2.55585	0.010593	1
PPM1K	-2.61866	-1.47488	-0.391295	-2.55375	0.0106571	1
LINC00327	-5.86942	-4.72564	-0.601992	-2.55274	0.0106878	1
EFNA3	1.80598	4.18384	5.11693	2.55079	0.0107479	1
DAND5	-4.81593	-2.25747	-0.571892	-2.54937	0.0107917	1
SEMA6C	1.41468	4.15374	4.93633	2.54917	0.0107979	1
CRAT37	-5.44803	-4.48484	-0.782589	-2.54844	0.0108205	1
PET100	-2.64876	-1.50498	-0.361195	-2.54843	0.010821	1
L3HYPDH	1.29428	4.03335	4.96643	2.54621	0.0108901	1
MAGEA10	-5.53832	-4.57514	-0.451494	-2.54431	0.0109493	1
HPSE	-5.95972	-4.78583	-0.963187	-2.54291	0.0109932	1
LINC01289	-5.62862	-4.60524	-0.391295	-2.54221	0.0110154	1
GFOD2	-2.97986	-1.74578	-0.421394	-2.54058	0.011067	1
LOC101928495	-4.96643	-2.31767	-0.692291	-2.53937	0.0111052	1
SNORA61	1.11368	4.06344	4.87613	2.5388	0.0111233	1
SLC25A45	-5.50822	-4.48484	-0.511693	-2.53876	0.0111246	1
FGF5	-4.51494	-2.13707	-0.571892	-2.53513	0.0112405	1
THRIL	-4.30424	-1.89627	-0.481593	-2.53339	0.0112964	1
TMEM17	-5.65872	-4.72564	-1.05349	-2.53286	0.0113137	1
H6PD	-5.56842	-2.16717	-0.632091	-2.52968	0.0114166	1
APOL6	-5.74902	-4.84603	-0.601992	-2.52942	0.0114252	1
LYSMD2	0.451494	3.82265	4.72564	2.52889	0.0114423	1
SLC4A11	-6.14032	-4.87613	-0.993286	-2.52838	0.0114591	1
KIAA0513	-4.81593	-2.76916	-0.72239	-2.52568	0.0115475	1
NEXN-AS1	-5.65872	-4.78583	-0.632091	-2.52548	0.011554	1
ZYG11A	-4.78583	-2.10697	-0.571892	-2.52529	0.0115603	1
TRAF3IP2	-2.85946	-1.59528	-0.361195	-2.52404	0.0116014	1
CA13	-5.35773	-4.39454	-1.08359	-2.52314	0.0116314	1
SLC7A5P2	-5.62862	-2.34777	-0.842789	-2.52273	0.0116447	1
FRA10AC1	-2.61866	-1.38458	-0.331095	-2.52146	0.0116869	1
SAP30L-AS1	-5.71892	-4.69554	-1.86617	-2.52008	0.0117329	1
MPP1	1.17388	4.57514	5.38783	2.51939	0.0117559	1
PRKAR2A-AS1	-4.63534	-2.10697	-0.632091	-2.51927	0.0117599	1
ARHGEF26-AS1	-3.31095	-1.92637	-0.451494	-2.51608	0.0118667	1
KIR3DX1	-5.68882	-4.66544	-1.17388	-2.51588	0.0118735	1
PTAFR	-5.59852	-4.66544	-0.993286	-2.51526	0.0118944	1
ABHD15	-5.47813	-4.42464	-1.02339	-2.51459	0.0119172	1
ZNF555	-5.74902	-2.46817	-0.662191	-2.51387	0.0119415	1
LINC00924	-5.35773	-4.36444	-0.842789	-2.51369	0.0119476	1
HP09025	-5.65872	-4.78583	-1.20398	-2.51307	0.0119684	1
ARGFX	-5.53832	-2.25747	-0.632091	-2.51278	0.0119785	1
SWSAP1	-3.70225	-1.98657	-0.481593	-2.50676	0.0121843	1
DGAT1	1.59528	3.88285	4.75574	2.50387	0.0122844	1
PER2	-3.82265	-1.83607	-0.451494	-2.50343	0.0122997	1
IDS	-2.73906	-1.47488	-0.361195	-2.50279	0.0123218	1
PCDHA9	-5.26743	-2.43807	-0.812689	-2.50012	0.012415	1
TMEM107	-6.01992	-2.55847	-0.632091	-2.49814	0.0124848	1
FASTKD3	1.29428	4.63534	5.56842	2.49746	0.0125087	1
ZNF789	1.32438	3.88285	5.20723	2.49635	0.012548	1
SARS2	-3.25076	-1.80598	-0.421394	-2.49374	0.0126407	1
NUGGC	-4.66544	-2.22737	-0.571892	-2.49259	0.0126815	1
SUGT1P3	-5.20723	-3.64205	-0.993286	-2.48986	0.0127795	1
MAN1B1-AS1	-5.59852	-4.60524	-0.842789	-2.48807	0.0128438	1
ALG10	1.47488	4.21394	5.20723	2.48734	0.0128703	1
BNIPL	-5.47813	-4.63534	-1.02339	-2.48713	0.0128779	1
ACKR3	-6.01992	-4.87613	-0.240797	-2.48699	0.0128831	1
ZNF527	-5.47813	-2.13707	-0.541793	-2.48589	0.0129228	1
CAPN10-AS1	-5.68882	-4.72564	-0.812689	-2.48437	0.0129779	1
LOC100287792	-5.53832	-4.51494	-0.842789	-2.48271	0.0130387	1
LINC00923	-4.27414	-1.89627	-0.451494	-2.4811	0.0130977	1
RBMS2	-3.19056	-1.83607	-0.421394	-2.47825	0.0132027	1
CCDC142	-3.00996	-1.65548	-0.391295	-2.47797	0.0132132	1
DUSP28	1.02339	3.25076	4.42464	2.47582	0.0132929	1
SLFNL1-AS1	-5.50822	-2.55847	-0.902988	-2.47458	0.0133394	1
SPIRE2	-5.47813	-4.66544	-0.692291	-2.47405	0.013359	1
SVOP	-4.81593	-2.22737	-0.541793	-2.47335	0.0133853	1
OPRM1	-5.59852	-2.40797	-0.632091	-2.47236	0.0134225	1
LOC100506551	-5.62862	-4.57514	-0.963187	-2.47095	0.0134755	1
UBXN1	-2.52837	-1.38458	-0.300996	-2.47014	0.013506	1
PSTPIP2	-5.80922	-4.84603	-0.812689	-2.4683	0.0135756	1
PTPRJ	-2.88956	-1.53508	-0.331095	-2.46558	0.0136793	1
TCAF2	-3.73235	-1.89627	-0.421394	-2.46398	0.0137403	1
RNF138P1	-5.23733	-1.83607	-0.451494	-2.46291	0.0137816	1
ZNF865	-5.89952	-4.63534	-1.02339	-2.46249	0.0137976	1
DKK3	1.44478	3.85275	4.78583	2.4616	0.0138318	1
TCEB2	-2.01667	-1.11368	-0.240797	-2.4602	0.0138861	1
CDKN2B-AS1	-3.37115	-1.68558	-0.391295	-2.45718	0.0140034	1
LINC01554	-3.91295	-1.83607	-0.451494	-2.4571	0.0140063	1
TMEM212	-2.73906	-1.53508	-0.331095	-2.4556	0.014065	1
ZNF674	-3.73235	-1.95647	-0.481593	-2.45478	0.014097	1
SYT11	-5.62862	-2.64876	-0.541793	-2.45421	0.0141194	1
PLD5	0.391295	4.06344	4.96643	2.45222	0.0141979	1
SLC5A5	-5.53832	-4.48484	-0.933087	-2.45164	0.0142209	1
LOC101927884	-5.47813	-4.57514	-0.421394	-2.4515	0.0142264	1
UTY	-5.02663	-1.98657	-0.541793	-2.45069	0.0142581	1
C21orf62	-4.63534	-1.95647	-0.451494	-2.45015	0.0142796	1
PNMA2	-3.82265	-1.68558	-0.361195	-2.44988	0.0142902	1
ZNF846	0.842789	4.03335	4.84603	2.44952	0.0143049	1
MTMR12	-2.67886	-1.47488	-0.331095	-2.44796	0.0143667	1
RAB27A	-4.60524	-2.34777	-0.511693	-2.4476	0.0143809	1
NDUFS4	-2.22737	-1.14378	-0.240797	-2.44715	0.0143993	1
SLC24A4	-5.59852	-2.49827	-0.632091	-2.44544	0.0144676	1
GRIK5	-6.01992	-4.99653	-0.782589	-2.44354	0.014544	1
FOXA3	1.41468	3.82265	4.75574	2.44146	0.0146279	1
OTX2-AS1	-5.62862	-4.54504	-0.331095	-2.44074	0.0146571	1
LINC01558	-5.35773	-4.48484	-0.361195	-2.43938	0.0147125	1
PRPF40B	0.692291	2.79926	4.36444	2.43787	0.0147741	1
KIAA1875	-5.98982	-5.05673	-0.451494	-2.43489	0.0148964	1
CAMSAP1	0.662191	5.08683	5.95972	2.43251	0.0149944	1
CHRNA7	-5.44803	-3.31095	-0.632091	-2.43145	0.0150385	1
CYP1A2	-5.41793	-4.30424	-1.02339	-2.43119	0.0150494	1
LRRC37BP1	-3.19056	-1.65548	-0.331095	-2.43116	0.0150504	1
CEP164	1.41468	3.73235	4.69554	2.4291	0.0151363	1
KCNJ5	-6.01992	-4.06344	-0.571892	-2.42768	0.0151959	1
DCX	-5.83932	-4.99653	-0.812689	-2.42643	0.0152481	1
IRAK1	-6.17042	-3.10026	-0.541793	-2.42622	0.0152568	1
LOC102606465	0.240797	3.85275	4.75574	2.42591	0.0152699	1
DMBT1P1	-5.26743	-4.36444	-0.421394	-2.42457	0.0153265	1
MAST3	-3.82265	-2.07687	-0.451494	-2.42447	0.0153309	1
LSM11	-5.17713	-1.71568	-0.361195	-2.4236	0.0153676	1
MTBP	0.812689	4.84603	5.71892	2.4222	0.015427	1
IRAK4	-2.97986	-1.62538	-0.331095	-2.42204	0.0154335	1
CCBE1	-5.80922	-4.78583	-0.75249	-2.42098	0.0154789	1
GVINP1	-5.44803	-4.48484	-0.662191	-2.42073	0.0154895	1
NEIL1	0.902988	3.73235	4.69554	2.41785	0.0156124	1
TOMM5	-2.25747	-1.26418	-0.240797	-2.41631	0.0156786	1
ADAT1	-3.40125	-1.89627	-0.421394	-2.41493	0.0157383	1
HECTD2-AS1	-2.43807	-1.35448	-0.270896	-2.41323	0.0158121	1
EXD1	-5.44803	-4.48484	-0.331095	-2.41297	0.0158232	1
NDUFA3	-2.55847	-1.41468	-0.270896	-2.41041	0.0159344	1
LINC01205	-5.53832	-4.51494	-1.02339	-2.40983	0.01596	1
LOC101929181	-5.38783	-2.01667	-0.571892	-2.40959	0.0159707	1
CASP10	-3.49155	-1.59528	-0.361195	-2.4034	0.0162434	1
GPR82	-4.18384	-2.10697	-0.421394	-2.40271	0.0162739	1
MYLK3	-5.74902	-2.22737	-0.571892	-2.40254	0.0162819	1
KLC2	0.993286	4.21394	5.05673	2.40127	0.0163382	1
PRELP	-3.16046	-1.68558	-0.331095	-2.39782	0.0164931	1
POM121	-2.37787	-1.29428	-0.270896	-2.39366	0.0166812	1
PART1	-5.05673	-4.03335	-0.361195	-2.39072	0.0168153	1
LINC01531	-5.47813	-4.30424	-0.842789	-2.39047	0.016827	1
SMIM17	-5.71892	-4.42464	-0.451494	-2.38978	0.0168582	1
RFPL1S	-5.50822	-4.54504	-0.571892	-2.38933	0.0168792	1
LOC101928118	-3.10026	-1.74578	-0.331095	-2.38614	0.0170265	1
LINC00649	-2.55847	-1.32438	-0.240797	-2.38568	0.0170475	1
CACNG8	-4.69554	-2.31767	-0.481593	-2.38507	0.017076	1
LOC101928137	-4.99653	-2.25747	-0.511693	-2.38463	0.0170962	1
VSTM4	-5.35773	-1.98657	-0.451494	-2.38316	0.0171648	1
LINC01588	-7.6453	-5.77912	-0.902988	-2.38316	0.0171649	1
FZD4	-5.47813	-2.94976	-0.72239	-2.38204	0.0172169	1
TMEM254-AS1	-5.17713	-1.77588	-0.391295	-2.38084	0.0172732	1
BMS1P5	-5.50822	-4.60524	-0.902988	-2.37477	0.0175598	1
DUXA	-5.77912	-4.87613	-0.270896	-2.37431	0.0175818	1
ZBTB49	0.662191	4.27414	5.17713	2.37372	0.01761	1
CES3	-5.62862	-4.15374	-0.902988	-2.37113	0.0177336	1
PAPD7	0.692291	4.66544	5.53832	2.37076	0.0177517	1
MYLK	0.632091	4.84603	5.68882	2.37036	0.0177708	1
POFUT2	-4.57514	-2.55847	-0.511693	-2.37016	0.0177804	1
NYAP2	-5.65872	-4.51494	-0.782589	-2.36987	0.0177944	1
ZKSCAN3	-3.61195	-1.68558	-0.331095	-2.36759	0.0179043	1
ZNF773	-3.67215	-1.71568	-0.331095	-2.36758	0.017905	1
ZNRF3-AS1	-5.68882	-2.64876	-0.632091	-2.3671	0.0179281	1
RADIL	0.812689	3.61195	4.57514	2.36707	0.0179297	1
APOBEC3D	-5.08683	-4.15374	-0.75249	-2.3657	0.0179962	1
LOC284950	-5.41793	-4.45474	-0.692291	-2.36537	0.018012	1
EIF3K	-1.71568	-0.902988	-0.180598	-2.365	0.01803	1
STK32A	-5.77912	-4.84603	-0.361195	-2.36442	0.0180585	1
LOC100287225	-6.05002	-5.05673	-0.632091	-2.36302	0.0181266	1
PAICS	0.150498	0.963187	1.77588	2.36285	0.0181352	1
RAMP2-AS1	-5.53832	-4.69554	-0.571892	-2.36282	0.0181363	1
MINOS1	-2.01667	-1.08359	-0.210697	-2.3596	0.0182947	1
AGK	-3.28086	-1.80598	-0.361195	-2.35904	0.0183223	1
TMEM258	-1.92637	-1.05349	-0.180598	-2.35856	0.0183459	1
LAMA3	-6.17042	-5.05673	-0.75249	-2.35699	0.0184238	1
WDR11-AS1	-5.29753	-4.27414	-0.300996	-2.35682	0.0184323	1
MTHFD2P1	-5.65872	-4.75574	-0.812689	-2.35668	0.0184392	1
HTATSF1P2	-4.66544	-2.07687	-0.481593	-2.35657	0.0184446	1
ZNF821	0.180598	3.40125	4.39454	2.35621	0.0184626	1
C11orf72	-2.34777	-1.23408	-0.210697	-2.35574	0.0184857	1
CNBD2	-5.26743	-4.09354	-0.812689	-2.35356	0.0185944	1
SLC14A2	-5.53832	-4.36444	-0.571892	-2.35246	0.0186495	1
ZNF154	-3.13036	-1.62538	-0.300996	-2.34809	0.0188701	1
DYNC1I1	0.180598	3.61195	4.51494	2.34667	0.0189421	1
PLCG2	-6.32091	-3.34105	-0.541793	-2.34656	0.0189478	1
KCP	-5.50822	-4.57514	-0.842789	-2.34632	0.0189598	1
PARK2	-5.62862	-4.54504	-0.812689	-2.3433	0.0191141	1
RET	0.632091	3.10026	4.27414	2.34267	0.0191461	1
LOC100507431	-6.01992	-4.96643	-0.75249	-2.3423	0.0191651	1
KAZALD1	0.571892	3.25076	4.72564	2.34197	0.0191824	1
UPK1B	-5.74902	-4.66544	-0.391295	-2.33652	0.0194641	1
C15orf40	-2.49827	-1.32438	-0.240797	-2.33507	0.01954	1
COX5B	-1.68558	-0.933087	-0.150498	-2.33486	0.0195507	1
LOC101927580	-5.50822	-4.45474	-0.300996	-2.33473	0.0195573	1
ENTPD1-AS1	-5.77912	-4.81593	-0.72239	-2.33438	0.019576	1
PABPC1P2	-5.56842	-2.37787	-0.571892	-2.33358	0.0196179	1
KLHDC4	-3.43135	-1.74578	-0.331095	-2.33322	0.0196364	1
C9orf139	-5.68882	-4.51494	-0.331095	-2.33098	0.0197543	1
TRIM22	1.47488	4.09354	5.02663	2.33019	0.0197963	1
CPA4	-5.29753	-4.45474	-0.632091	-2.33015	0.0197984	1
LPAR1	0.902988	4.42464	5.41793	2.32881	0.0198693	1
ARIH2OS	-5.59852	-4.42464	-0.782589	-2.32768	0.0199292	1
TADA2A	0.391295	5.35773	6.23062	2.32731	0.019949	1
PIM3	1.38458	3.97315	4.99653	2.32605	0.0200157	1
LOC101929415	-3.22066	-1.83607	-0.331095	-2.32603	0.0200167	1
ATP1B4	-5.77912	-4.57514	-0.421394	-2.32519	0.020062	1
ADM2	-5.32763	-4.33434	-0.842789	-2.32503	0.0200705	1
LOC440300	-3.64205	-1.71568	-0.300996	-2.32334	0.020161	1
MRPL41	-2.34777	-1.26418	-0.210697	-2.32324	0.0201661	1
CAV2	-5.65872	-2.70896	-0.511693	-2.32186	0.0202403	1
LOC101928855	-5.59852	-4.45474	-0.541793	-2.32149	0.0202602	1
LOC101927415	-5.20723	-4.00325	-0.601992	-2.32049	0.0203142	1
IL34	-2.22737	-1.23408	-0.210697	-2.31813	0.0204423	1
ZC3H10	1.08359	3.94305	4.93633	2.31718	0.0204942	1
PCDH11Y	-3.34105	-1.74578	-0.300996	-2.31626	0.0205443	1
LOC729987	-6.14032	-4.63534	-0.511693	-2.31562	0.0205792	1
HHLA2	-2.43807	-1.32438	-0.210697	-2.30922	0.0209316	1
MAOA	0.933087	4.24404	5.23733	2.30915	0.0209354	1
CYP1B1	-5.95972	-4.60524	-0.571892	-2.30805	0.0209965	1
CEP170B	-6.01992	-4.72564	-0.601992	-2.30622	0.0210985	1
PSMB3	-1.77588	-0.963187	-0.150498	-2.306	0.0211105	1
CSGALNACT2	1.29428	4.27414	5.14703	2.30596	0.0211126	1
ZNF514	-5.89952	-4.93633	-0.541793	-2.30374	0.0212374	1
PDE11A	-5.74902	-4.75574	-2.10697	-2.3028	0.0212902	1
LINC01057	-1.74578	-0.933087	-0.150498	-2.30143	0.0213673	1
ANKLE1	-4.39454	-1.95647	-0.300996	-2.30113	0.0213843	1
ZNF528	-4.09354	-1.77588	-0.300996	-2.3004	0.0214253	1
ATAD3C	-5.35773	-1.68558	-0.361195	-2.29847	0.021535	1
ZNF528-AS1	-4.78583	-1.98657	-0.331095	-2.29741	0.0215953	1
LLPH-AS1	-5.68882	-4.81593	-1.02339	-2.2963	0.021659	1
SCD5	-3.00996	-1.59528	-0.270896	-2.294	0.0217908	1
CHD3	-3.82265	-1.77588	-0.270896	-2.29296	0.0218504	1
RAB36	-5.50822	-4.51494	-0.933087	-2.29008	0.0220167	1
SMA5	-5.89952	-4.81593	-0.662191	-2.28948	0.0220513	1
PCDH10	-6.35101	-5.26743	-0.210697	-2.28913	0.0220718	1
RAB29	-2.88956	-1.56518	-0.240797	-2.28906	0.0220759	1
LPAL2	-3.70225	-1.86617	-0.300996	-2.289	0.0220795	1
LOC101927666	-4.90623	-2.19727	-0.421394	-2.28827	0.022122	1
KTN1	-1.86617	-0.993286	-0.150498	-2.28766	0.0221573	1
LAIR1	-5.65872	-4.63534	-0.300996	-2.28764	0.0221586	1
MALAT1	-2.97986	-2.01667	-0.391295	-2.28759	0.0221613	1
ARHGEF11	-5.59852	-2.61866	-0.451494	-2.28712	0.0221885	1
PTRHD1	-2.28757	-1.23408	-0.180598	-2.28678	0.0222087	1
MAPK13	-4.75574	-1.71568	-0.300996	-2.28181	0.0225003	1
LINC01209	-5.47813	-4.54504	-0.571892	-2.2804	0.022584	1
HEBP2	-2.52837	-1.35448	-0.210697	-2.28015	0.0225985	1
FAM153C	-5.41793	-4.51494	-0.541793	-2.27827	0.0227106	1
FLG2	-5.35773	-4.42464	-0.902988	-2.27823	0.0227129	1
MED18	-2.91966	-1.56518	-0.270896	-2.27809	0.0227213	1
DET1	0.481593	3.94305	4.96643	2.27764	0.022748	1
SYT15	-5.62862	-4.57514	-0.511693	-2.27724	0.022772	1
BCL2L15	-5.44803	-2.04677	-0.421394	-2.27687	0.0227941	1
SNORD22	0.963187	3.73235	4.57514	2.27644	0.0228194	1
DOCK7	0.391295	5.44803	6.11022	2.27616	0.0228365	1
TMC7	-4.48484	-2.25747	-0.451494	-2.27542	0.0228807	1
LOC100506023	-4.06344	-1.77588	-0.300996	-2.27542	0.0228808	1
C1QTNF6	-5.59852	-4.48484	-0.692291	-2.27434	0.0229453	1
PANO1	-5.62862	-4.48484	-0.632091	-2.27355	0.0229928	1
LOC100420587	-2.07687	-1.14378	-0.180598	-2.27297	0.0230282	1
LOC101928809	-5.47813	-4.51494	-0.72239	-2.27289	0.0230328	1
TSG1	-5.08683	-2.49827	-0.662191	-2.2701	0.0232013	1
TEP1	-4.66544	-1.62538	-0.270896	-2.26994	0.0232114	1
LOC100506746	-5.74902	-4.84603	-0.541793	-2.26832	0.0233099	1
SNHG9	-3.00996	-1.59528	-0.240797	-2.26751	0.0233589	1
BBS12	0.933087	3.97315	4.87613	2.26735	0.023369	1
PLEKHG3	-6.29081	-5.20723	-0.842789	-2.26659	0.0234153	1
SLIRP	-1.71568	-0.872888	-0.120398	-2.26522	0.0234993	1
SGSM1	-5.23733	-4.21394	-0.391295	-2.26274	0.0236517	1
ODF2L	-2.61866	-1.35448	-0.210697	-2.26243	0.0236708	1
SLC25A25-AS1	-4.54504	-1.92637	-0.331095	-2.2621	0.0236913	1
LOC101928841	-5.41793	-4.36444	-0.421394	-2.26193	0.0237015	1
ELOVL7	-3.25076	-1.68558	-0.270896	-2.2618	0.0237095	1
NDUFC2	-2.22737	-1.20398	-0.180598	-2.26141	0.0237339	1
POLH	-3.43135	-1.74578	-0.270896	-2.26022	0.0238077	1
POMP	-1.59528	-0.842789	-0.120398	-2.25994	0.0238249	1
MFSD3	-2.79926	-1.53508	-0.240797	-2.25813	0.0239376	1
SLC43A2	-5.41793	-2.52837	-0.511693	-2.25575	0.0240862	1
MTSS1	0.601992	4.69554	5.53832	2.25557	0.0240975	1
TBXA2R	-5.50822	-4.63534	-0.72239	-2.25402	0.0241951	1
DNAL1	-2.16717	-1.14378	-0.150498	-2.2537	0.0242148	1
MS4A10	-5.65872	-4.57514	-0.481593	-2.25252	0.0242895	1
ZNF221	-5.71892	-2.01667	-0.361195	-2.25014	0.0244402	1
LOC101928068	-5.50822	-4.54504	-0.571892	-2.24802	0.0245747	1
TMEM136	-3.31095	-1.77588	-0.270896	-2.24788	0.0245838	1
CEP85L	0.511693	4.48484	5.41793	2.24766	0.024598	1
NOP10	-2.01667	-1.14378	-0.150498	-2.24716	0.0246295	1
PTCSC3	-5.29753	-2.49827	-0.451494	-2.24693	0.0246448	1
CLDN16	-5.59852	-4.57514	-0.331095	-2.24359	0.0248589	1
NOL12	-2.82936	-1.35448	-0.180598	-2.24344	0.0248684	1
SNRPD2	-1.62538	-0.842789	-0.120398	-2.24329	0.0248779	1
PHF12	-2.70896	-1.41468	-0.210697	-2.243	0.0248965	1
ZFPM2-AS1	-4.30424	-1.83607	-0.270896	-2.24246	0.0249314	1
TMA7	-1.68558	-0.902988	-0.120398	-2.24176	0.0249767	1
P3H2-AS1	-2.79926	-1.50498	-0.210697	-2.24134	0.0250038	1
C15orf59	-5.05673	-2.22737	-0.361195	-2.24056	0.0250546	1
RRAGB	0.601992	3.91295	4.84603	2.2386	0.0251821	1
PRMT9	-5.26743	-2.73906	-0.451494	-2.23664	0.0253099	1
FAM71F2	-5.53832	-4.63534	-0.361195	-2.236	0.0253516	1
PSMD5-AS1	-3.91295	-2.07687	-0.331095	-2.23579	0.0253658	1
WDR91	-5.71892	-4.87613	-0.391295	-2.23522	0.0254027	1
LINC00243	-5.74902	-4.66544	-0.331095	-2.23331	0.0255282	1
REL	-3.55175	-1.68558	-0.240797	-2.23261	0.0255747	1
LINC01356	-2.46817	-1.29428	-0.180598	-2.23165	0.0256382	1
ARF4	0.120398	1.11368	2.22737	2.23158	0.0256424	1
DSTYK	-2.64876	-1.44478	-0.180598	-2.23153	0.0256461	1
BCL7C	-4.45474	-1.95647	-0.331095	-2.22984	0.0257583	1
DLK2	-5.53832	-4.60524	-0.240797	-2.22979	0.0257617	1
KIAA0319L	-2.31767	-1.26418	-0.180598	-2.22573	0.0260322	1
APOL1	-5.47813	-4.51494	-0.300996	-2.22476	0.0260971	1
BREA2	-5.14703	-4.03335	-0.210697	-2.22455	0.0261116	1
SLC4A1	-5.41793	-4.39454	-0.331095	-2.22362	0.0261741	1
TNFSF15	-5.41793	-4.15374	-0.541793	-2.22263	0.0262405	1
DPY19L1P1	-5.53832	-4.54504	-0.451494	-2.21903	0.0264847	1
ZNF160	-2.97986	-1.62538	-0.210697	-2.21817	0.0265435	1
ABL2	-2.46817	-1.29428	-0.180598	-2.21727	0.0266045	1
BAHCC1	0.361195	3.40125	4.36444	2.21677	0.0266391	1
RARRES2	-2.76916	-1.50498	-0.180598	-2.21635	0.0266679	1
TM4SF19-AS1	-5.50822	-4.36444	-0.451494	-2.21223	0.0269511	1
LYZ	-5.50822	-4.27414	-0.451494	-2.21105	0.0270326	1
RPS14P3	-2.79926	-1.53508	-0.210697	-2.21051	0.02707	1
NDUFB7	-2.01667	-1.08359	-0.150498	-2.20742	0.0272846	1
AFF3	-5.56842	-2.22737	-0.421394	-2.20742	0.027285	1
MTG2	-5.32763	-2.19727	-0.331095	-2.20621	0.0273691	1
LINC00665	-2.28757	-1.26418	-0.150498	-2.20576	0.0274008	1
MEFV	-5.65872	-4.57514	-0.240797	-2.20395	0.0275276	1
FZD2	-5.62862	-1.71568	-0.240797	-2.20136	0.0277104	1
C11orf70	-5.50822	-4.39454	-0.451494	-2.20022	0.0277912	1
UNKL	-3.31095	-1.53508	-0.210697	-2.19995	0.0278106	1
LDLRAD3	-2.94976	-1.62538	-0.210697	-2.19971	0.0278272	1
COX20	-4.75574	-2.10697	-0.300996	-2.19857	0.0279084	1
LHX5-AS1	-4.06344	-1.86617	-0.240797	-2.19795	0.027953	1
MCF2L2	-5.65872	-1.86617	-0.361195	-2.19774	0.0279677	1
SPATA5	-2.94976	-1.50498	-0.210697	-2.19722	0.0280046	1
FCAR	-5.05673	-2.34777	-0.361195	-2.19664	0.0280459	1
DLGAP1-AS1	-5.44803	-4.39454	-0.361195	-2.19624	0.0280746	1
ZDHHC8P1	-5.32763	-4.36444	-0.421394	-2.19514	0.0281537	1
AATF	0.120398	1.26418	2.52837	2.19186	0.0283899	1
ZNF713	-5.14703	-1.77588	-0.240797	-2.19185	0.0283902	1
USP2-AS1	-5.92962	-4.54504	-0.270896	-2.18924	0.0285795	1
TIMM13	-1.71568	-0.902988	-0.120398	-2.18858	0.0286273	1
GALNT15	-5.38783	-4.24404	-0.421394	-2.18651	0.0287781	1
HCAR1	-5.44803	-4.51494	-0.240797	-2.18606	0.0288112	1
RAB12	-1.83607	-0.963187	-0.120398	-2.18534	0.0288636	1
BBS5	-3.58185	-1.71568	-0.210697	-2.18526	0.0288695	1
TRIM46	-5.83932	-4.66544	-0.210697	-2.18478	0.0289051	1
ARMC12	-5.92962	-4.69554	-0.0902988	-2.18328	0.0290149	1
VPS54	0.421394	4.66544	5.71892	2.18132	0.0291596	1
SEC14L4	-5.32763	-4.42464	-0.481593	-2.181	0.0291837	1
PHPT1	-2.70896	-1.50498	-0.150498	-2.18019	0.0292437	1
DGKH	-2.91966	-1.56518	-0.180598	-2.17988	0.0292663	1
LPCAT2	-3.67215	-1.71568	-0.210697	-2.17964	0.029284	1
PDDC1	-2.70896	-1.38458	-0.150498	-2.17819	0.0293922	1
EML1	0.331095	4.69554	5.53832	2.17654	0.0295147	1
MPZL3	-5.53832	-2.13707	-0.331095	-2.17616	0.0295435	1
ULK4	0.511693	4.33434	5.20723	2.17446	0.0296705	1
ZBTB8A	-2.73906	-1.41468	-0.150498	-2.17369	0.0297284	1
IGSF9	-5.83932	-4.87613	-0.391295	-2.17342	0.0297484	1
KLLN	-5.41793	-4.45474	-0.180598	-2.17192	0.0298617	1
RBM39	-2.01667	-1.05349	-0.120398	-2.16999	0.0300079	1
LOC100129940	-4.33434	-2.19727	-0.240797	-2.16757	0.0301912	1
TRIM4	-5.50822	-4.57514	-0.421394	-2.16708	0.0302287	1
LOC100335030	-5.77912	-4.78583	-0.270896	-2.16683	0.0302475	1
C19orf81	-3.61195	-1.74578	-0.180598	-2.1667	0.0302575	1
SOAT1	-5.35773	-2.58856	-0.331095	-2.165	0.0303877	1
PPP2R2B	-3.22066	-1.68558	-0.180598	-2.16404	0.0304609	1
RASA4	-5.38783	-4.18384	-0.331095	-2.16352	0.0305012	1
MKRN2OS	-5.26743	-4.27414	-0.150498	-2.16294	0.0305456	1
SSTR2	-5.68882	-1.80598	-0.210697	-2.16273	0.0305623	1
LAMB2	-3.73235	-1.98657	-0.210697	-2.16177	0.0306357	1
AXL	-2.82936	-1.44478	-0.150498	-2.16177	0.0306361	1
SIRPB2	-5.47813	-4.60524	-0.120398	-2.15991	0.0307798	1
LOC101926911	-5.65872	-4.51494	-0.180598	-2.1594	0.0308193	1
MTRNR2L3	-4.42464	-1.74578	-0.210697	-2.15885	0.0308618	1
FBXW8	-3.37115	-1.62538	-0.180598	-2.15859	0.0308821	1
DSC1	-5.68882	-4.78583	-0.120398	-2.15705	0.0310014	1
TLR6	-5.65872	-4.69554	-0.150498	-2.15656	0.0310396	1
UQCRQ	-1.74578	-0.872888	-0.0902988	-2.1565	0.0310447	1
FXYD1	-5.83932	-4.81593	-0.270896	-2.15538	0.0311319	1
TMEM241	-5.11693	-1.83607	-0.210697	-2.15444	0.0312058	1
DPYSL5	-3.91295	-1.74578	-0.210697	-2.15342	0.0312855	1
OLFML2A	-5.86942	-4.87613	-0.331095	-2.15249	0.0313589	1
WDR18	-2.55847	-1.29428	-0.150498	-2.1523	0.0313734	1
EIF5A2	-4.39454	-1.53508	-0.180598	-2.15148	0.0314384	1
EPS8L1	0.541793	3.22066	4.30424	2.15148	0.0314385	1
SEC14L3	-5.50822	-4.33434	-0.361195	-2.15129	0.0314536	1
ZNF566	-2.97986	-1.56518	-0.150498	-2.15116	0.0314636	1
LOC100505549	-5.38783	-1.86617	-0.270896	-2.15008	0.0315488	1
HNMT	-5.80922	-4.66544	-0.331095	-2.14965	0.0315831	1
TNFAIP8L3	-5.35773	-4.33434	-0.210697	-2.1453	0.0319286	1
ALG1L	-5.17713	-1.74578	-0.210697	-2.14413	0.0320226	1
MRPL46	-2.58856	-1.35448	-0.120398	-2.14398	0.0320341	1
FDPSP2	-4.42464	-1.92637	-0.210697	-2.14175	0.0322132	1
LINC00907	-5.53832	-4.48484	-0.361195	-2.14168	0.0322193	1
NDST3	-5.47813	-4.51494	-0.210697	-2.14127	0.0322524	1
FXYD7	-5.59852	-2.04677	-0.210697	-2.14106	0.0322695	1
FAM208A	-2.76916	-1.44478	-0.150498	-2.14043	0.0323203	1
TPTE2P1	-5.65872	-4.45474	-0.361195	-2.13966	0.0323823	1
PMEL	-2.88956	-1.44478	-0.150498	-2.13901	0.0324348	1
RPS15AP10	-5.23733	-4.18384	-0.361195	-2.13697	0.0326008	1
CD300LG	-5.29753	-4.36444	-0.331095	-2.13617	0.0326658	1
SYNE1	-5.65872	-4.63534	-0.150498	-2.13573	0.0327017	1
SEMA4F	-4.48484	-1.83607	-0.210697	-2.13542	0.0327263	1
USP51	0.150498	3.46145	4.54504	2.13198	0.0330086	1
DNAH17-AS1	-5.80922	-4.78583	-0.210697	-2.13047	0.033133	1
TRPV1	-5.50822	-1.80598	-0.210697	-2.12924	0.0332346	1
C2orf83	-5.47813	-4.60524	-0.270896	-2.12901	0.0332535	1
SPECC1L	-3.85275	-1.80598	-0.180598	-2.12867	0.0332817	1
SHANK2-AS1	-5.41793	-4.60524	-0.0601992	-2.12782	0.0333521	1
SCOC	0.0902988	1.32438	3.76245	2.12726	0.0333988	1
RHBDL3	-6.23062	-5.02663	-0.240797	-2.12705	0.0334156	1
CNPY2	-1.80598	-0.902988	-0.0902988	-2.12537	0.0335555	1
LUZP1	-2.61866	-1.29428	-0.120398	-2.12484	0.0335996	1
CD3G	-5.74902	-4.87613	-0.0601992	-2.124	0.0336701	1
SPN	-4.48484	-1.89627	-0.210697	-2.1239	0.0336788	1
MSL2	0.391295	4.36444	5.38783	2.12339	0.0337216	1
SP100	-3.70225	-1.53508	-0.150498	-2.12223	0.0338184	1
ARSB	-3.13036	-1.62538	-0.150498	-2.12161	0.0338705	1
PFN1	-0.933087	-0.601992	-0.0902988	-2.11997	0.0340084	1
CDC14A	0.270896	3.97315	4.84603	2.11969	0.0340321	1
DNAJC27-AS1	-5.47813	-4.45474	-0.331095	-2.1196	0.03404	1
LOC101927575	-5.62862	-4.54504	-0.180598	-2.11897	0.0340934	1
AARS2	-3.58185	-1.71568	-0.150498	-2.11866	0.0341195	1
DYDC1	-5.53832	-4.51494	-0.300996	-2.11816	0.0341613	1
EXOG	-5.44803	-1.56518	-0.150498	-2.11761	0.0342078	1
HSD3BP4	-5.44803	-4.06344	-0.150498	-2.11743	0.0342237	1
NOS1	-5.56842	-4.75574	-0.270896	-2.11706	0.0342546	1
TVP23C	-3.37115	-1.71568	-0.150498	-2.11538	0.0343973	1
NMT2	-2.46817	-1.26418	-0.120398	-2.11424	0.034495	1
LINC01226	-5.59852	-4.63534	-0.331095	-2.11305	0.0345968	1
DYX1C1	-5.35773	-1.74578	-0.180598	-2.10733	0.0350894	1
ATP5G1	-1.74578	-0.902988	-0.0902988	-2.10726	0.0350949	1
RPL13A	-1.74578	-0.872888	-0.0601992	-2.10615	0.0351914	1
TMEM120B	-3.19056	-1.35448	-0.120398	-2.1041	0.0353698	1
LRRC37A4P	-3.10026	-1.56518	-0.120398	-2.10097	0.0356433	1
TLCD2	-3.00996	-1.65548	-0.150498	-2.10089	0.0356509	1
ALDH6A1	-2.76916	-1.38458	-0.120398	-2.10036	0.0356973	1
ZNF329	-5.65872	-4.72564	-0.240797	-2.09941	0.0357811	1
CHN2	-6.05002	-4.84603	-0.270896	-2.09893	0.0358234	1
ZNF264	-2.70896	-1.44478	-0.120398	-2.09769	0.0359328	1
UVSSA	-4.18384	-1.68558	-0.180598	-2.09675	0.0360155	1
MTRNR2L5	-5.50822	-4.51494	-0.240797	-2.09576	0.0361036	1
MBD5	0.180598	4.15374	4.93633	2.09551	0.0361258	1
PIP5K1C	0.150498	3.55175	4.42464	2.09524	0.0361495	1
SNRNP35	-2.67886	-1.38458	-0.120398	-2.09459	0.0362072	1
UQCC3	-2.61866	-1.41468	-0.120398	-2.09273	0.0363729	1
HIST1H3C	0.0601992	2.79926	4.09354	2.09226	0.0364155	1
AKR1D1	-5.23733	-4.33434	-0.120398	-2.0914	0.0364918	1
LOC441454	-3.88285	-1.80598	-0.150498	-2.08891	0.0367161	1
LINC01099	-5.50822	-4.57514	-0.120398	-2.08832	0.0367686	1
ZSCAN10	-2.19727	-1.14378	-0.0902988	-2.08726	0.0368648	1
QPCTL	-3.34105	-1.41468	-0.120398	-2.0868	0.0369062	1
NMT1	-2.16717	-1.08359	-0.0902988	-2.08497	0.0370721	1
ZNF34	-4.36444	-1.53508	-0.120398	-2.08363	0.0371943	1
ARPIN	-3.94305	-1.86617	-0.150498	-2.08344	0.0372116	1
HMHA1	-4.57514	-1.71568	-0.120398	-2.08202	0.0373403	1
FOXL2NB	-3.67215	-1.68558	-0.120398	-2.08171	0.0373688	1
BCHE	0.0300996	3.43135	4.78583	2.07716	0.0377865	1
LOC101929450	-5.32763	-4.45474	-0.0601992	-2.07607	0.037887	1
MRI1	-2.82936	-1.50498	-0.120398	-2.07589	0.0379045	1
PIK3CD-AS2	-5.50822	-2.01667	-0.120398	-2.07579	0.0379136	1
L3MBTL2	0.150498	4.66544	5.44803	2.07503	0.0379835	1
ZNF737	-2.55847	-1.29428	-0.0902988	-2.07157	0.038306	1
GGCX	-2.37787	-1.17388	-0.0902988	-2.07147	0.0383149	1
HTATSF1	-1.95647	-1.05349	-0.0601992	-2.07119	0.0383412	1
ZNF610	0.180598	3.70225	4.75574	2.06911	0.0385357	1
LOC100129034	0.270896	2.73906	4.72564	2.06837	0.0386054	1
SLC7A6OS	-4.51494	-2.07687	-0.150498	-2.06805	0.0386353	1
BAIAP2-AS1	-5.59852	-4.51494	-0.331095	-2.06804	0.0386361	1
PMS2P1	-3.64205	-2.10697	-0.120398	-2.06786	0.0386529	1
PAXIP1-AS1	-4.51494	-2.13707	-0.150498	-2.06781	0.0386579	1
ABCB5	-5.47813	-4.60524	-0.0902988	-2.06774	0.0386648	1
TMC5	-5.68882	-4.78583	-0.240797	-2.06608	0.0388207	1
TINCR	-5.86942	-4.84603	-0.120398	-2.06508	0.0389157	1
ZNF554	-4.42464	-1.65548	-0.120398	-2.06469	0.038952	1
ERVV-1	-5.29753	-4.45474	-0.120398	-2.06424	0.0389953	1
ENTPD6	0.0902988	5.11693	5.86942	2.06291	0.0391215	1
KBTBD11	0.210697	4.15374	5.02663	2.0625	0.0391606	1
KCNE4	-5.41793	-3.76245	-0.0902988	-2.06198	0.0392098	1
C8orf37	-4.09354	-1.92637	-0.150498	-2.06197	0.0392107	1
DNAJC27	-5.53832	-4.36444	-0.150498	-2.06183	0.0392239	1
LRTOMT	-3.00996	-1.53508	-0.0902988	-2.06074	0.0393279	1
COQ4	-2.82936	-1.44478	-0.0902988	-2.05986	0.039412	1
LOC101929199	-4.81593	-1.89627	-0.150498	-2.05958	0.0394385	1
HTR7P1	-5.62862	-4.51494	-0.210697	-2.05943	0.0394527	1
TAPT1-AS1	-4.21394	-1.71568	-0.120398	-2.05756	0.0396325	1
INTS1	-3.13036	-1.65548	-0.0902988	-2.05701	0.0396852	1
COX7A2	-1.38458	-0.692291	-0.0601992	-2.05653	0.0397318	1
NXPE3	-2.73906	-1.47488	-0.0902988	-2.05637	0.0397473	1
PRDM10	0.150498	4.57514	5.50822	2.05636	0.0397474	1
TUBGCP6	-4.39454	-1.86617	-0.120398	-2.05546	0.0398342	1
OSBPL2	-2.64876	-1.41468	-0.0902988	-2.05533	0.0398467	1
CLDN1	-5.95972	-4.78583	-0.0902988	-2.05524	0.0398563	1
FLJ42102	-5.29753	-4.39454	-0.210697	-2.055	0.0398795	1
LEMD1-AS1	-5.44803	-4.51494	-0.150498	-2.05493	0.0398855	1
CYBA	-2.58856	-1.29428	-0.0601992	-2.05222	0.0401485	1
CROCCP3	-3.76245	-1.53508	-0.0902988	-2.05176	0.0401928	1
CARD6	-5.59852	-4.54504	-0.120398	-2.05058	0.0403081	1
SRRM4	-5.32763	-2.07687	-0.120398	-2.04965	0.0403981	1
RAB11A	0.0300996	0.842789	2.07687	2.04816	0.0405442	1
TPM3P9	-2.73906	-1.32438	-0.0902988	-2.04761	0.0405983	1
LY6G5C	-6.38111	-4.66544	-0.0601992	-2.04755	0.0406043	1
CDCP1	-5.59852	-1.80598	-0.120398	-2.04664	0.0406937	1
OSER1-AS1	-5.41793	-2.07687	-0.180598	-2.04633	0.040724	1
LOC101927973	-4.87613	-1.89627	-0.150498	-2.04528	0.0408268	1
UBE2Q2P1	-4.72564	-1.65548	-0.0902988	-2.04456	0.0408983	1
LINC01521	-4.99653	-1.74578	-0.0902988	-2.04391	0.040962	1
COL9A1	0.0300996	3.52165	4.51494	2.04219	0.0411323	1
IL11	-5.29753	-4.30424	-0.0601992	-2.04214	0.0411375	1
FBLIM1	-2.34777	-1.17388	-0.0601992	-2.04133	0.0412185	1
CA5B	-5.23733	-1.68558	-0.0902988	-2.041	0.0412505	1
MSRB3	-5.44803	-4.48484	-0.120398	-2.03984	0.0413664	1
PTMS	-2.22737	-1.11368	-0.0601992	-2.03932	0.0414185	1
TTF1	-2.82936	-1.47488	-0.0902988	-2.03894	0.0414562	1
GP2	-5.02663	-4.06344	-0.0601992	-2.03759	0.0415912	1
LOC101929224	-5.59852	-4.54504	-0.0902988	-2.03749	0.0416011	1
ZNF287	-6.41121	-1.89627	-0.0902988	-2.03734	0.0416164	1
LOC101928174	-5.65872	-4.63534	-0.0300996	-2.03659	0.0416913	1
TTC12	0.150498	3.28086	4.51494	2.03599	0.0417512	1
PTGER4P2-CDK2AP2P2	-5.50822	-4.48484	-0.120398	-2.03581	0.0417695	1
UQCC2	-2.34777	-1.17388	-0.0601992	-2.03548	0.0418029	1
NRIP3	-3.00996	-1.50498	-0.0902988	-2.03459	0.0418917	1
TMEM213	-5.89952	-4.81593	-0.0601992	-2.03403	0.041949	1
AMMECR1L	0.0902988	4.66544	5.47813	2.03363	0.041989	1
CBWD1	-2.04677	-1.02339	-0.0601992	-2.03354	0.0419975	1
KBTBD4	0.150498	4.18384	4.93633	2.03353	0.0419988	1
MEG3	-5.50822	-4.57514	-0.0601992	-2.03276	0.0420763	1
ZNF471	-2.79926	-1.47488	-0.0601992	-2.03243	0.0421098	1
TBC1D22A-AS1	-5.53832	-4.60524	-0.0902988	-2.03161	0.0421933	1
STEAP2	-3.16046	-1.86617	-0.0601992	-2.03075	0.04228	1
LOC151475	-5.68882	-4.60524	-0.0902988	-2.02846	0.042513	1
CDK19	-5.56842	-4.60524	-0.120398	-2.02823	0.0425366	1
LINC01134	-5.26743	-4.36444	-0.0601992	-2.02818	0.0425417	1
TRIM65	-3.07016	-1.59528	-0.0601992	-2.02799	0.0425616	1
KITLG	0.120398	3.04006	4.42464	2.02655	0.0427084	1
MTRNR2L1	-1.83607	-0.902988	-0.0300996	-2.02638	0.0427258	1
SLC46A1	0.0300996	3.13036	4.21394	2.02331	0.0430407	1
EMC3-AS1	-2.70896	-1.38458	-0.0601992	-2.02287	0.043087	1
LMO4	-2.37787	-1.20398	-0.0601992	-2.02282	0.0430918	1
PIN1	-2.64876	-1.35448	-0.0601992	-2.02166	0.0432114	1
SSBP3	-2.46817	-1.20398	-0.0601992	-2.02088	0.0432923	1
LINC01347	-4.21394	-1.74578	-0.120398	-2.02067	0.0433142	1
FAM192A	-2.25747	-1.17388	-0.0601992	-2.02062	0.0433189	1
MOCS3	-3.46145	-1.71568	-0.0601992	-2.01833	0.0435571	1
P3H4	-2.70896	-1.35448	-0.0601992	-2.01783	0.0436085	1
FGD5P1	-5.53832	-4.54504	-0.0601992	-2.01607	0.0437922	1
SPINT1	-2.40797	-1.14378	-0.0601992	-2.01604	0.0437961	1
LINC00381	-5.08683	-2.07687	-0.120398	-2.01429	0.0439792	1
SV2B	-5.50822	-4.51494	-0.120398	-2.01235	0.0441832	1
TLR10	-5.14703	-4.24404	-0.0902988	-2.01016	0.0444147	1
PAPLN	-5.41793	-2.40797	-0.120398	-2.00922	0.0445138	1
TMEM243	-3.37115	-1.71568	-0.0601992	-2.00865	0.0445744	1
WHAMM	-5.83932	-4.96643	-0.150498	-2.00821	0.0446215	1
SRGAP1	-4.12364	-1.86617	-0.0601992	-2.00816	0.0446261	1
LINC01530	-5.38783	-4.18384	-0.120398	-2.00771	0.0446739	1
PPP1R1B	0.0300996	4.09354	4.93633	2.00626	0.044828	1
TNNT1	-3.19056	-1.44478	-0.0601992	-2.00595	0.0448616	1
TEX9	-3.52165	-1.53508	-0.0601992	-2.00561	0.0448978	1
VIPR2	-5.26743	-2.40797	-0.0902988	-2.00534	0.0449264	1
LINC01443	-5.68882	-4.54504	-0.120398	-2.00269	0.0452108	1
TUBA3FP	-5.29753	-4.03335	-0.0300996	-2.00199	0.0452855	1
ROMO1	-1.92637	-0.993286	-0.0300996	-1.9994	0.0455651	1
KLF3-AS1	-4.87613	-1.86617	-0.0601992	-1.99921	0.0455851	1
TSGA10	0.0601992	4.33434	5.35773	1.99889	0.0456206	1
CEP135	-3.22066	-1.50498	-0.0601992	-1.99832	0.0456816	1
SMA4	0.0601992	4.42464	5.11693	1.99759	0.0457607	1
ALDH4A1	0.0601992	4.33434	5.20723	1.99684	0.0458425	1
ATP1B2	-2.55847	-1.26418	-0.0300996	-1.99647	0.045883	1
ARSJ	0.0902988	4.15374	4.99653	1.99486	0.0460577	1
PIGBOS1	-3.19056	-1.56518	-0.0601992	-1.99435	0.0461133	1
FST	-3.94305	-1.56518	-0.0601992	-1.99399	0.0461533	1
CCR6	-5.47813	-4.33434	-0.0601992	-1.99362	0.0461939	1
ZNF333	-5.74902	-4.78583	-0.0902988	-1.99349	0.0462077	1
TNFRSF9	-5.53832	-4.69554	-0.0601992	-1.9932	0.046239	1
ADGRG1	-5.11693	-4.24404	-0.0300996	-1.99271	0.0462936	1
POM121L10P	-5.95972	-3.43135	-0.0601992	-1.99201	0.0463698	1
TGFBRAP1	-2.97986	-1.53508	-0.0300996	-1.99168	0.0464058	1
TMX4	-4.63534	-1.83607	-0.0300996	-1.98933	0.0466649	1
TBC1D25	0.0300996	3.82265	4.78583	1.98897	0.0467047	1
NOL9	-2.28757	-1.11368	-0.0300996	-1.98859	0.0467461	1
NUDT19	-4.93633	-1.95647	-0.0601992	-1.98856	0.0467498	1
MYEOV2	-2.31767	-1.23408	-0.0300996	-1.98744	0.0468736	1
HLA-DOA	-3.31095	-1.56518	-0.0300996	-1.98708	0.0469135	1
EXPH5	-2.94976	-1.50498	-0.0300996	-1.98694	0.0469293	1
FOXH1	-2.58856	-1.26418	-0.0300996	-1.98636	0.0469937	1
RPS6KA6	-3.58185	-1.68558	-0.0300996	-1.98606	0.0470272	1
CNKSR2	0	2.52837	4.09354	1.98528	0.0471134	1
TIMM10	-1.83607	-0.933087	-0.0300996	-1.98285	0.0473837	1
FOXC1	0.0300996	4.00325	4.93633	1.98261	0.0474109	1
ENDOD1	-5.86942	-4.45474	-0.0300996	-1.98183	0.0474978	1
PIK3CD	-3.25076	-1.68558	-0.0300996	-1.98161	0.0475234	1
GNPTAB	-2.37787	-1.20398	-0.0300996	-1.98154	0.0475303	1
LOC101927881	-3.49155	-1.59528	-0.0300996	-1.98135	0.0475515	1
ZNF335	0	4.57514	5.32763	1.98108	0.0475819	1
CACNB4	0.0601992	3.67215	4.75574	1.98004	0.0476993	1
EIF3G	-1.95647	-1.02339	-0.0300996	-1.97942	0.047769	1
NENF	-3.07016	-1.53508	-0.0300996	-1.97867	0.0478527	1
NDUFA12	-2.55847	-1.35448	-0.0300996	-1.97826	0.0478996	1
ZNF688	-6.17042	-5.20723	-0.0300996	-1.97779	0.0479529	1
AP4E1	-2.97986	-1.59528	-0.0300996	-1.97648	0.0481003	1
FGFR2	-2.76916	-1.29428	-0.0300996	-1.97482	0.0482882	1
RPS15	-1.32438	-0.632091	-0.0300996	-1.97478	0.0482931	1
SNX33	-5.65872	-4.42464	-0.0300996	-1.97454	0.0483209	1
LINC-PINT	-5.53832	-1.74578	-0.0300996	-1.97447	0.0483278	1
C17orf89	-2.19727	-1.08359	-0.0300996	-1.97253	0.0485492	1
PSMA7	-1.47488	-0.75249	-0.0300996	-1.97223	0.0485833	1
DZIP1	-2.97986	-1.53508	-0.0300996	-1.97178	0.0486349	1
ZNF716	-5.53832	-4.42464	-0.0300996	-1.97153	0.0486633	1
TRIM11	-5.89952	-4.99653	-0.0300996	-1.97037	0.0487961	1
RRM2	0	0.842789	2.07687	1.97021	0.0488141	1
GPC3	-3.04006	-1.50498	-0.0300996	-1.96903	0.0489494	1
PATL1	0	1.20398	5.95972	1.96846	0.0490152	1
TP73-AS1	-2.73906	-1.38458	-0.0300996	-1.96785	0.0490849	1
PIGR	-5.53832	-4.57514	-0.0300996	-1.9676	0.0491138	1
NHP2	-1.77588	-0.902988	-0.0300996	-1.96697	0.0491872	1
PRR7-AS1	-5.26743	-4.03335	-0.0300996	-1.96668	0.0492207	1
LAMTOR2	-2.43807	-1.23408	-0.0300996	-1.9663	0.0492641	1
MYO5C	-2.64876	-1.35448	-0.0300996	-1.9659	0.0493102	1
TRMT10B	-2.73906	-1.32438	-0.0300996	-1.96589	0.0493116	1
FAR2P2	-5.56842	-4.57514	-0.0300996	-1.96449	0.0494732	1
MORC2	0	4.60524	5.35773	1.96379	0.0495549	1
MIDN	-2.40797	-1.26418	-0.0300996	-1.96192	0.0497714	1
KCNAB1	0	4.69554	5.53832	1.96171	0.0497959	1
MYL10	-5.50822	-0.421394	-0.0300996	-1.96146	0.0498259	1
