# Supplementary material for: Telomere heterogeneity linked to metabolism and pluripotency state revealed by simultaneous analysis of telomere length and RNA-seq in the same human embryonic stem cell
Source: BMC Biol. 2017 Dec 8;15:114. doi: 10.1186/s12915-017-0453-8 (PMC5721592; doi:10.1186/s12915-017-0453-8)
Supplement: Supplementary file 13 — Complete list of gene sets used in this study, including selected housekeeping, pluripotency and differentiation genes, and genes for PluriNet and telomere length maintenance from GSEA. (XLSX 14 kb) [file 12915_2017_453_MOESM13_ESM.xlsx]

## Sheet: Sheet1
For Fig 1f		For Fig 3c	For Fig 4
H.P.D.		Telomere length maintain	MUELLER_PLURINET
GAPDH	Housekeeping	TERT	AATF
ACTB		ACD	ACTA1
PTMA		DKC1	AIMP2
POU5F1	Pluripotency	MRE11A	ANAPC1
LIN28A		NBN	ANP32A
ZFP42		PARP1	ANXA2
REST		POT1	ANXA3
SOX2		PRKDC	APEX1
DNMT3B		PTGES3	APOE
PODXL		RAD50	ARID3B
GDF3		RFC1	ARL4A
NANOG		RTEL1	ARMC6
IFITM1		TEP1	ATIC
FGF5	Differetiation	TERF1	AURKA
SOX17		TERF2	AURKB
MEF2C		TINF2	BAG6
SOX7		XRCC5	BAK1
		XRCC6	BCCIP
		RAP1A	BCL2
		NOP10	BIK
		SLX4	BIRC5
		MSH2	BLM
		MSH3	BRIX1
		MUS81	BUB1B
		PLK1	BYSL
		TPP1	CASP6
		BCL2	CASP9
		EGF	CCNA2
		IGF1	CCNB1
		KRAS	CCNB2
		MEN1	CCND1
		PAX8	CCNE1
		PINX1	CDA
		PPARG	CDC25C
		PPP2R1A	CDC45
		PPP2R1B	CDC7
		PRKCA	CDK1
		PRKCB	CDK7
		RB1	CDT1
		SART1	CEBPZ
		SMAD3	CENPE
		SP1	CHAF1A
		SSB	CHEK1
		TGFB1	CHEK2
		TP53	CKS1B
		ATM	CKS2
		CDK2	COIL
		CHEK1	COPS3
		CHEK2	COPS6
		HAT1	CTBP2
		RAD17	CXADR
		RIF1	DAXX
		SIRT2	DAZAP1
		SIRT6	DCTPP1
		ZBTB48	DDX11
			DHCR24
			DHFR
			DIAPH1
			DNMT3B
			DPPA2
			DSCC1
			ELAC2
			EPPK1
			ERBB3
			ERCC5
			EWSR1
			EXO1
			EXOSC3
			EXOSC7
			EXOSC8
			EXOSC9
			FAM136A
			FBL
			FBP1
			FEN1
			FKBP3
			FOXO4
			FUBP1
			FUS
			GADD45A
			GAR1
			GDF9
			GEMIN2
			GEMIN6
			GEMIN7
			GMNN
			GMPS
			GNL3
			GOT2
			GPRIN2
			GRB7
			GTF2H2
			HAUS1
			HDAC1
			HDAC2
			HIST1H2BC
			HMGA1
			HMGB1
			HMMR
			HNRNPAB
			HNRNPK
			HPRT1
			HSP90AB1
			HSPA14
			HSPA2
			HSPA8
			HSPA9
			HSPD1
			HSPE1
			HSPH1
			ITGB3BP
			KAT7
			KIT
			KPNA2
			KPNB1
			LCK
			LRIF1
			LSM1
			LSM3
			LSM4
			LSM5
			LSM6
			LSM7
			LUC7L3
			MATK
			MBD2
			MCM10
			MCM2
			MCM3
			MCM4
			MCM5
			MCM6
			MNAT1
			MPP6
			MRE11A
			MRPS12
			MSH2
			MSH3
			MSH6
			MT1G
			MTHFD1
			MUTYH
			MYB
			MYBBP1A
			MYBL2
			MYC
			NACC1
			NANOG
			NCL
			NFKBIB
			NLE1
			NME1
			NME1-NME2
			NOC2L
			NOLC1
			NOP56
			NOP58
			NPM1
			NPPB
			NTHL1
			NUDT1
			NUP153
			NUP50
			ORC1
			ORC2
			ORC6
			OTX2
			PA2G4
			PAK1
			PAK3
			PARP1
			PASK
			PBX1
			PCNA
			PCYT1B
			PELP1
			PFDN6
			PFN1
			PHB
			PHC1
			PHF10
			PHGDH
			PIAS2
			PLSCR1
			PMAIP1
			PMF1
			PNN
			PNP
			POLD1
			POLD2
			POLG2
			POLQ
			POLR1C
			POLR1D
			POP1
			POP5
			POP7
			POU5F1
			PPAN
			PPAP2C
			PPID
			PPM1B
			PRMT5
			PRNP
			PSIP1
			PSMA3
			PSMA6
			PSMD11
			PSME3
			PTMA
			PTPN6
			PXN
			RAD51
			RAD54L
			RAD9A
			RASL11B
			RBM14
			RBPMS
			RCHY1
			RECQL4
			RFC2
			RFC3
			RFC4
			RFC5
			RMND5B
			RND1
			RNMTL1
			RPA1
			RPA2
			RPA3
			RPP40
			RUVBL1
			SALL4
			SEPHS1
			SET
			SIGLEC12
			SIRT1
			SLC19A1
			SMARCAD1
			SMARCC1
			SMN1
			SMNDC1
			SNRPA
			SNRPB
			SNRPC
			SNRPD1
			SNRPE
			SNRPF
			SNRPN
			SNURF
			SOCS1
			SP1
			SPAG5
			SRSF1
			SRSF2
			SRSF3
			SSB
			STIP1
			STRBP
			STX3
			STXBP2
			STXBP3
			SUMO1
			SUPT3H
			SYNCRIP
			TARBP2
			TCERG1
			TCOF1
			TDGF1
			TDP2
			TGIF1
			TK1
			TMPO
			TMSB4Y
			TNFRSF8
			TNNI3
			TOE1
			TP53
			TPX2
			TRAIP
			TRIM28
			TRIP13
			TUBA3C
			U2AF1
			UNC119
			UNG
			VAMP8
			VASP
			WDR33
			WDR77
			WDYHV1
			WEE1
			WRAP73
			WRN
			XRCC5
			ZFP42
			ZNF165
			ZNF281
			ZNF593
