# Supplementary material for: Telomere heterogeneity linked to metabolism and pluripotency state revealed by simultaneous analysis of telomere length and RNA-seq in the same human embryonic stem cell
Source: BMC Biol. 2017 Dec 8;15:114. doi: 10.1186/s12915-017-0453-8 (PMC5721592; doi:10.1186/s12915-017-0453-8)
Supplement: Supplementary file 15 — GO Biological Process enrichment for up-regulated genes based on T/R ratio and PluriNet score group by SCDE. (XLSX 51 kb) [file 12915_2017_453_MOESM15_ESM.xlsx]

## Sheet: Group_1.vs.Group_2.high.scde.BP
GO.ID	Term	Annotated	Significant	Expected	classicFisher	BH adjusted	Gene in Term
GO:0010646	regulation of cell communication	2903	50	29.98	0.0001	0.186236	AKAP3;AMOT;ARHGAP4;ARHGEF17;ARHGEF4;ARHGEF6;BVES;CACNG7;CBLC;CD4;CHM;COL2A1;CPLX2;DACT2;DFNA5;DHX58;FZD4;FZD8;GAS1;GCSAM;GOLPH3;GPR37;GRM2;IKBKE;ITGA1;ITGA3;KCNC4;KCNJ11;KIF26A;KLF4;LEFTY2;MET;MIB2;MID2;NEDD4;NETO2;NTRK3;OXTR;PALM;PDE8B;PRKCE;PTPRO;RASAL1;RGS20;RHOF;SH3BP1;SLIT2;SULF1;SYNJ1;ZNF385A
GO:0035556	intracellular signal transduction	2524	45	26.07	0.00012	0.186236	AKAP3;AMOT;ARHGAP4;ARHGEF17;ARHGEF4;ARHGEF6;BVES;CBLC;CD4;CDC42BPG;CHM;DFNA5;DHX58;FLRT2;FZD4;FZD8;GOLPH3;GPR37;GUCY2C;IKBKE;ITGA1;ITGA3;KLF4;LEFTY2;MET;MIB2;MID2;NEDD4;NEURL2;NFKB2;NRG4;NTRK3;OXTR;PDE8B;PLK3;PRKCE;RAB40B;RASAL1;RGS20;RHOF;RND1;SH3BP1;SLIT2;ZNF385A;ZNF385B
GO:1902531	regulation of intracellular signal transduction	1633	33	16.87	0.00013	0.186236	AKAP3;AMOT;ARHGAP4;ARHGEF17;ARHGEF4;ARHGEF6;BVES;CBLC;CD4;CHM;DFNA5;DHX58;FZD4;FZD8;GOLPH3;GPR37;IKBKE;ITGA1;ITGA3;KLF4;LEFTY2;MET;MIB2;MID2;NEDD4;NTRK3;PRKCE;RASAL1;RGS20;RHOF;SH3BP1;SLIT2;ZNF385A
GO:0007610	behavior	649	18	6.7	0.00013	0.186236	ABAT;AFF2;CIART;DMRTA1;FZD4;GABRG2;GPR37;GRIN2D;ITGA3;MET;MYH14;NTRK3;OXTR;PDE8B;PRKCE;PTPRO;SLIT2;ZNF385A
GO:0051932	synaptic transmission, GABAergic	36	4	0.37	0.0005	0.584524	GABRB2;GABRG2;OXTR;PRKCE
GO:0044708	single-organism behavior	376	12	3.88	0.00054	0.584524	ABAT;AFF2;CIART;GABRG2;GRIN2D;ITGA3;MET;MYH14;OXTR;PDE8B;PRKCE;ZNF385A
GO:0090259	regulation of retinal ganglion cell axon guidance	4	2	0.04	0.00063	0.600252	PTPRO;SLIT2
GO:0060359	response to ammonium ion	68	5	0.7	0.00068	0.600252	ABAT;GABRB2;GABRG2;OXTR;PRKCE
GO:0009966	regulation of signal transduction	2595	43	26.8	0.00086	0.689971	AKAP3;AMOT;ARHGAP4;ARHGEF17;ARHGEF4;ARHGEF6;BVES;CACNG7;CBLC;CD4;CHM;COL2A1;DACT2;DFNA5;DHX58;FZD4;FZD8;GAS1;GCSAM;GOLPH3;GPR37;IKBKE;ITGA1;ITGA3;KIF26A;KLF4;LEFTY2;MET;MIB2;MID2;NEDD4;NETO2;NTRK3;PALM;PRKCE;PTPRO;RASAL1;RGS20;RHOF;SH3BP1;SLIT2;SULF1;ZNF385A
GO:0071363	cellular response to growth factor stimulus	668	16	6.9	0.00154	1	ARHGAP4;ARHGEF17;ARHGEF4;ARHGEF6;COL2A1;FZD4;GAS1;ITGA3;KLF4;LEFTY2;NEDD4;NRG4;NTRK3;PRKCE;SLIT2;SULF1
GO:0070848	response to growth factor	685	16	7.08	0.00198	1	ARHGAP4;ARHGEF17;ARHGEF4;ARHGEF6;COL2A1;FZD4;GAS1;ITGA3;KLF4;LEFTY2;NEDD4;NRG4;NTRK3;PRKCE;SLIT2;SULF1
GO:0007167	enzyme linked receptor protein signaling pathway	1092	22	11.28	0.00199	1	AKAP3;ARHGAP4;ARHGEF17;ARHGEF4;ARHGEF6;ATP6V1G2;BTBD11;CBLC;CD4;DACT2;FZD4;GUCY2C;ITGA1;ITGA3;LEFTY2;MET;MYH14;NEDD4;NRG4;NTRK3;PRKCE;SULF1
GO:0097205	renal filtration	25	3	0.26	0.00211	1	ITGA3;PTPRO;SULF1
GO:0051056	regulation of small GTPase mediated signal transduction	569	14	5.88	0.00236	1	AMOT;ARHGAP4;ARHGEF17;ARHGEF4;ARHGEF6;BVES;CHM;ITGA3;NTRK3;RASAL1;RGS20;RHOF;SH3BP1;SLIT2
GO:0007270	neuron-neuron synaptic transmission	131	6	1.35	0.0024	1	GABRB2;GABRG2;GRIN2D;GRM2;OXTR;PRKCE
GO:0071420	cellular response to histamine	8	2	0.08	0.00285	1	GABRB2;GABRG2
GO:0007009	plasma membrane organization	232	8	2.4	0.00287	1	GOLPH3;ITGA3;LIN7A;MTSS1L;PALM;RAB40B;SNX33;WHAMM
GO:0040012	regulation of locomotion	649	15	6.7	0.00302	1	AMOT;ARHGAP4;BVES;FLRT2;GCSAM;ITGA3;KLF4;MET;MID2;NTRK3;PRKCE;PTPRO;SLIT2;SOX14;SULF1
GO:0007626	locomotory behavior	184	7	1.9	0.00303	1	ABAT;CIART;FZD4;GPR37;GRIN2D;PRKCE;ZNF385A
GO:0048523	negative regulation of cellular process	3881	56	40.09	0.00333	1	A2ML1;ADAMTS8;ARHGAP4;ARNT2;BCL6B;CBLC;CELF4;CIART;CIC;COL2A1;DACT2;DFNA5;DHX58;DPP4;FAM57B;FZD4;FZD8;GABRB2;GAS1;GCSAM;GOLPH3;GPR37;GRM2;HDAC10;ID4;IKZF4;ITGA1;ITGA3;KCNJ11;KIF26A;KLF15;KLF4;MET;MID2;MYPOP;NEDD4;NFKB2;NTRK3;PALM;PDE8B;PLK3;PRKCE;PTPRO;RASAL1;RGS20;RND1;RNF169;SLIT2;SNX33;SOX14;SULF1;TGFBI;TINF2;ZFYVE1;ZNF358;ZNF385A
GO:0007605	sensory perception of sound	140	6	1.45	0.00334	1	COL2A1;DFNA5;FBXO11;FZD4;GABRB2;MYH14
GO:0001505	regulation of neurotransmitter levels	190	7	1.96	0.00362	1	ABAT;CADPS;CPLX2;KCNC4;LIN7A;PRIMA1;SYNJ1
GO:0031987	locomotion involved in locomotory behavior	9	2	0.09	0.00364	1	FZD4;GPR37
GO:0042135	neurotransmitter catabolic process	9	2	0.09	0.00364	1	ABAT;PRIMA1
GO:0051701	interaction with host	145	6	1.5	0.00397	1	ATP6V1G2;CD4;DPP4;MID2;NEDD4;NTRK3
GO:0010632	regulation of epithelial cell migration	146	6	1.51	0.0041	1	AMOT;ITGA3;KLF4;MET;PRKCE;SLIT2
GO:0010766	negative regulation of sodium ion transport	10	2	0.1	0.00452	1	NEDD4;PRKCE
GO:0043116	negative regulation of vascular permeability	10	2	0.1	0.00452	1	AMOT;SLIT2
GO:0046855	inositol phosphate dephosphorylation	10	2	0.1	0.00452	1	MTMR7;SYNJ1
GO:0010631	epithelial cell migration	198	7	2.05	0.00454	1	AMOT;DPP4;ITGA3;KLF4;MET;PRKCE;SLIT2
GO:0007269	neurotransmitter secretion	151	6	1.56	0.00483	1	ABAT;CADPS;CPLX2;KCNC4;LIN7A;SYNJ1
GO:0090132	epithelium migration	201	7	2.08	0.00492	1	AMOT;DPP4;ITGA3;KLF4;MET;PRKCE;SLIT2
GO:0030031	cell projection assembly	310	9	3.2	0.00498	1	ARHGEF4;ARHGEF6;GOLPH3;IFT140;MTSS1L;PALM;PTPRO;SLIT2;WHAMM
GO:0007215	glutamate receptor signaling pathway	67	4	0.69	0.00508	1	CACNG7;GRIN2D;GRM2;NETO2
GO:0090130	tissue migration	203	7	2.1	0.00519	1	AMOT;DPP4;ITGA3;KLF4;MET;PRKCE;SLIT2
GO:0030030	cell projection organization	1184	22	12.23	0.00525	1	ARHGAP4;ARHGEF4;ARHGEF6;COL2A1;EFHD1;FLRT2;GAS1;GOLPH3;IFT140;ITGA1;ITGA3;MET;MTSS1L;MYH14;NEDD4;NTRK3;PALM;PTPRO;RND1;SLIT2;ST8SIA2;WHAMM
GO:0048519	negative regulation of biological process	4226	59	43.65	0.00531	1	A2ML1;ADAMTS8;AMOT;ARHGAP4;ARNT2;BCL6B;CBLC;CELF4;CIART;CIC;COL2A1;DACT2;DFNA5;DHX58;DPP4;FAM57B;FZD4;FZD8;GABRB2;GAS1;GCSAM;GOLPH3;GPR37;GRM2;HDAC10;ID4;IKBKE;IKZF4;ITGA1;ITGA3;KCNJ11;KIF26A;KLF15;KLF4;MET;MID2;MYPOP;NEDD4;NFKB2;NTRK3;OXTR;PALM;PDE8B;PLK3;PRKCE;PTPRO;RASAL1;RGS20;RND1;RNF169;SLIT2;SNX33;SOX14;SULF1;TGFBI;TINF2;ZFYVE1;ZNF358;ZNF385A
GO:0019054	modulation by virus of host process	11	2	0.11	0.00549	1	CD4;NTRK3
GO:0034776	response to histamine	11	2	0.11	0.00549	1	GABRB2;GABRG2
GO:0046838	phosphorylated carbohydrate dephosphorylation	11	2	0.11	0.00549	1	MTMR7;SYNJ1
GO:0071545	inositol phosphate catabolic process	11	2	0.11	0.00549	1	MTMR7;SYNJ1
GO:1902668	negative regulation of axon guidance	11	2	0.11	0.00549	1	PTPRO;SLIT2
GO:1903206	negative regulation of hydrogen peroxide-induced cell death	11	2	0.11	0.00549	1	GPR37;MET
GO:0040011	locomotion	1567	27	16.19	0.00556	1	AMOT;ARHGAP4;BVES;CD4;COL2A1;DPP4;FLRT2;FZD4;GAS1;GCSAM;GOLPH3;GPR37;ITGA1;ITGA3;KLF4;MET;MID2;MYH14;NEDD4;NTRK3;PRKCE;PTPRO;RND1;SLIT2;SOX14;ST8SIA2;SULF1
GO:0050954	sensory perception of mechanical stimulus	156	6	1.61	0.00565	1	COL2A1;DFNA5;FBXO11;FZD4;GABRB2;MYH14
GO:0000904	cell morphogenesis involved in differentiation	836	17	8.63	0.00592	1	ARHGAP4;BVES;COL2A1;DACT2;FLRT2;FZD4;GAS1;ITGA1;MET;MYH14;NEDD4;NTRK3;PTPRO;RND1;SLIT2;ST8SIA2;ZNF385A
GO:0016082	synaptic vesicle priming	12	2	0.12	0.00654	1	CADPS;SYNJ1
GO:0048712	negative regulation of astrocyte differentiation	12	2	0.12	0.00654	1	ID4;NTRK3
GO:1901032	negative regulation of response to reactive oxygen species	12	2	0.12	0.00654	1	GPR37;MET
GO:0035023	regulation of Rho protein signal transduction	508	12	5.25	0.00656	1	AMOT;ARHGAP4;ARHGEF17;ARHGEF4;ARHGEF6;BVES;CHM;ITGA3;NTRK3;RASAL1;RGS20;SH3BP1
GO:1902533	positive regulation of intracellular signal transduction	784	16	8.1	0.00728	1	CD4;DFNA5;DHX58;FZD4;FZD8;GOLPH3;GPR37;IKBKE;ITGA1;MET;MIB2;MID2;NEDD4;NTRK3;PRKCE;ZNF385A
GO:0046434	organophosphate catabolic process	117	5	1.21	0.00733	1	LIPG;MTMR7;NT5M;PDE8B;SYNJ1
GO:0048468	cell development	1920	31	19.83	0.00756	1	ARHGAP4;BVES;CELF4;COL2A1;DACT2;DAZL;EFHD1;FLRT2;FZD4;GABRB2;GAS1;HDAC10;ID4;ITGA1;ITGA3;KLF4;LEFTY2;MET;MYH14;NEDD4;NEURL2;NTRK3;PALM;PTPRO;RND1;SLIT2;SOX14;ST8SIA2;SULF1;ZNF358;ZNF385A
GO:0032230	positive regulation of synaptic transmission, GABAergic	13	2	0.13	0.00768	1	OXTR;PRKCE
GO:0097320	membrane tubulation	13	2	0.13	0.00768	1	SNX33;WHAMM
GO:1903205	regulation of hydrogen peroxide-induced cell death	13	2	0.13	0.00768	1	GPR37;MET
GO:0007169	transmembrane receptor protein tyrosine kinase signaling pathway	796	16	8.22	0.00836	1	ARHGAP4;ARHGEF17;ARHGEF4;ARHGEF6;ATP6V1G2;CBLC;CD4;FZD4;ITGA1;MET;MYH14;NEDD4;NRG4;NTRK3;PRKCE;SULF1
GO:0022008	neurogenesis	1385	24	14.31	0.00836	1	ARHGAP4;COL2A1;DFNA5;EFHD1;FLRT2;FZD4;FZD8;GABRB2;GAS1;HDAC10;ID4;ITGA1;ITGA3;KLF15;MET;MYH14;NEDD4;NTRK3;PALM;PTPRO;RND1;SLIT2;SOX14;ST8SIA2
GO:0040013	negative regulation of locomotion	223	7	2.3	0.00853	1	ARHGAP4;GCSAM;KLF4;MID2;PTPRO;SLIT2;SULF1
GO:0001667	ameboidal-type cell migration	279	8	2.88	0.00854	1	AMOT;ARHGAP4;DPP4;ITGA3;KLF4;MET;PRKCE;SLIT2
GO:0010256	endomembrane system organization	463	11	4.78	0.00875	1	GOLPH3;ITGA3;LIN7A;MTSS1L;PALM;PLK3;RAB40B;SNX33;SYNJ1;WHAMM;ZNF385A
GO:0044068	modulation by symbiont of host cellular process	14	2	0.14	0.0089	1	CD4;NTRK3
GO:0051058	negative regulation of small GTPase mediated signal transduction	42	3	0.43	0.00925	1	ITGA3;RASAL1;SLIT2
GO:0007264	small GTPase mediated signal transduction	808	16	8.35	0.00956	1	AMOT;ARHGAP4;ARHGEF17;ARHGEF4;ARHGEF6;BVES;CHM;ITGA3;NTRK3;RAB40B;RASAL1;RGS20;RHOF;RND1;SH3BP1;SLIT2
GO:0044700	single organism signaling	5983	77	61.8	0.00978	1	ABAT;ADGRG6;AKAP3;AMOT;ARHGAP4;ARHGEF17;ARHGEF4;ARHGEF6;ARNT2;ATP6V1G2;BTBD11;BVES;CACNG7;CADPS;CBLC;CD4;CDC42BPG;CELF4;CHM;COL2A1;CPLX2;DACT2;DFNA5;DHX58;FLRT2;FZD4;FZD8;GABRB2;GABRG2;GAS1;GCSAM;GOLPH3;GPR37;GRIN2D;GRM2;GUCY2C;HDAC10;IKBKE;ITGA1;ITGA3;KCNC4;KCNJ11;KIF26A;KLF4;LEFTY2;LIN7A;MET;MIB2;MID2;MPP3;MYH14;NEDD4;NETO2;NEURL2;NFKB2;NRG4;NTRK3;OXTR;PALM;PDE8B;PLK3;PRKCE;PTPRO;RAB40B;RASAL1;…
GO:0007266	Rho protein signal transduction	537	12	5.55	0.00997	1	AMOT;ARHGAP4;ARHGEF17;ARHGEF4;ARHGEF6;BVES;CHM;ITGA3;NTRK3;RASAL1;RGS20;SH3BP1
GO:0023052	signaling	5989	77	61.86	0.01005	1	ABAT;ADGRG6;AKAP3;AMOT;ARHGAP4;ARHGEF17;ARHGEF4;ARHGEF6;ARNT2;ATP6V1G2;BTBD11;BVES;CACNG7;CADPS;CBLC;CD4;CDC42BPG;CELF4;CHM;COL2A1;CPLX2;DACT2;DFNA5;DHX58;FLRT2;FZD4;FZD8;GABRB2;GABRG2;GAS1;GCSAM;GOLPH3;GPR37;GRIN2D;GRM2;GUCY2C;HDAC10;IKBKE;ITGA1;ITGA3;KCNC4;KCNJ11;KIF26A;KLF4;LEFTY2;LIN7A;MET;MIB2;MID2;MPP3;MYH14;NEDD4;NETO2;NEURL2;NFKB2;NRG4;NTRK3;OXTR;PALM;PDE8B;PLK3;PRKCE;PTPRO;RAB40B;RASAL1;…
GO:0036474	cell death in response to hydrogen peroxide	15	2	0.15	0.01019	1	GPR37;MET
GO:0007411	axon guidance	410	10	4.23	0.01029	1	COL2A1;FLRT2;GAS1;ITGA1;MET;MYH14;PTPRO;RND1;SLIT2;ST8SIA2
GO:0097485	neuron projection guidance	410	10	4.23	0.01029	1	COL2A1;FLRT2;GAS1;ITGA1;MET;MYH14;PTPRO;RND1;SLIT2;ST8SIA2
GO:0007618	mating	44	3	0.45	0.01051	1	ABAT;DMRTA1;OXTR
GO:0046578	regulation of Ras protein signal transduction	543	12	5.61	0.01082	1	AMOT;ARHGAP4;ARHGEF17;ARHGEF4;ARHGEF6;BVES;CHM;ITGA3;NTRK3;RASAL1;RGS20;SH3BP1
GO:0031291	Ran protein signal transduction	481	11	4.97	0.01142	1	AMOT;ARHGAP4;ARHGEF17;ARHGEF4;ARHGEF6;BVES;CHM;NTRK3;RASAL1;RGS20;SH3BP1
GO:0032011	ARF protein signal transduction	481	11	4.97	0.01142	1	AMOT;ARHGAP4;ARHGEF17;ARHGEF4;ARHGEF6;BVES;CHM;NTRK3;RASAL1;RGS20;SH3BP1
GO:0032012	regulation of ARF protein signal transduction	481	11	4.97	0.01142	1	AMOT;ARHGAP4;ARHGEF17;ARHGEF4;ARHGEF6;BVES;CHM;NTRK3;RASAL1;RGS20;SH3BP1
GO:0032015	regulation of Ran protein signal transduction	481	11	4.97	0.01142	1	AMOT;ARHGAP4;ARHGEF17;ARHGEF4;ARHGEF6;BVES;CHM;NTRK3;RASAL1;RGS20;SH3BP1
GO:0032483	regulation of Rab protein signal transduction	481	11	4.97	0.01142	1	AMOT;ARHGAP4;ARHGEF17;ARHGEF4;ARHGEF6;BVES;CHM;NTRK3;RASAL1;RGS20;SH3BP1
GO:0032484	Ral protein signal transduction	481	11	4.97	0.01142	1	AMOT;ARHGAP4;ARHGEF17;ARHGEF4;ARHGEF6;BVES;CHM;NTRK3;RASAL1;RGS20;SH3BP1
GO:0032485	regulation of Ral protein signal transduction	481	11	4.97	0.01142	1	AMOT;ARHGAP4;ARHGEF17;ARHGEF4;ARHGEF6;BVES;CHM;NTRK3;RASAL1;RGS20;SH3BP1
GO:0043087	regulation of GTPase activity	481	11	4.97	0.01142	1	AMOT;ARHGAP4;ARHGEF17;ARHGEF4;ARHGEF6;BVES;CHM;NTRK3;RASAL1;RGS20;SH3BP1
GO:0048511	rhythmic process	294	8	3.04	0.01147	1	CIART;DMRTA1;FZD4;ID4;NFKB2;NTRK3;SLIT2;SOX14
GO:0006688	glycosphingolipid biosynthetic process	16	2	0.17	0.01157	1	ST6GALNAC5;ST8SIA2
GO:0061318	renal filtration cell differentiation	16	2	0.17	0.01157	1	KLF15;PTPRO
GO:0072112	glomerular visceral epithelial cell differentiation	16	2	0.17	0.01157	1	KLF15;PTPRO
GO:0032487	regulation of Rap protein signal transduction	483	11	4.99	0.01175	1	AMOT;ARHGAP4;ARHGEF17;ARHGEF4;ARHGEF6;BVES;CHM;NTRK3;RASAL1;RGS20;SH3BP1
GO:0032482	Rab protein signal transduction	550	12	5.68	0.01188	1	AMOT;ARHGAP4;ARHGEF17;ARHGEF4;ARHGEF6;BVES;CHM;NTRK3;RAB40B;RASAL1;RGS20;SH3BP1
GO:0023061	signal release	420	10	4.34	0.01203	1	ABAT;CADPS;CPLX2;FZD4;KCNC4;KCNJ11;LIN7A;PDE8B;PRKCE;SYNJ1
GO:0032488	Cdc42 protein signal transduction	485	11	5.01	0.01209	1	AMOT;ARHGAP4;ARHGEF17;ARHGEF4;ARHGEF6;BVES;CHM;NTRK3;RASAL1;RGS20;SH3BP1
GO:0032489	regulation of Cdc42 protein signal transduction	485	11	5.01	0.01209	1	AMOT;ARHGAP4;ARHGEF17;ARHGEF4;ARHGEF6;BVES;CHM;NTRK3;RASAL1;RGS20;SH3BP1
GO:0030182	neuron differentiation	1202	21	12.42	0.01237	1	ARHGAP4;COL2A1;DFNA5;EFHD1;FLRT2;FZD4;FZD8;GABRB2;GAS1;ID4;ITGA1;ITGA3;MET;MYH14;NEDD4;NTRK3;PALM;PTPRO;RND1;SLIT2;ST8SIA2
GO:0035020	regulation of Rac protein signal transduction	487	11	5.03	0.01244	1	AMOT;ARHGAP4;ARHGEF17;ARHGEF4;ARHGEF6;BVES;CHM;NTRK3;RASAL1;RGS20;SH3BP1
GO:0032486	Rap protein signal transduction	488	11	5.04	0.01261	1	AMOT;ARHGAP4;ARHGEF17;ARHGEF4;ARHGEF6;BVES;CHM;NTRK3;RASAL1;RGS20;SH3BP1
GO:0046174	polyol catabolic process	17	2	0.18	0.01303	1	MTMR7;SYNJ1
GO:0072311	glomerular epithelial cell differentiation	17	2	0.18	0.01303	1	KLF15;PTPRO
GO:1902667	regulation of axon guidance	17	2	0.18	0.01303	1	PTPRO;SLIT2
GO:0010469	regulation of receptor activity	88	4	0.91	0.01308	1	CACNG7;CBLC;NETO2;PRKCE
GO:0010634	positive regulation of epithelial cell migration	88	4	0.91	0.01308	1	AMOT;ITGA3;MET;PRKCE
GO:0031175	neuron projection development	839	16	8.67	0.01333	1	ARHGAP4;COL2A1;EFHD1;FLRT2;GAS1;ITGA1;ITGA3;MET;MYH14;NEDD4;NTRK3;PALM;PTPRO;RND1;SLIT2;ST8SIA2
GO:0048583	regulation of response to stimulus	3356	47	34.66	0.01383	1	AKAP3;AMOT;ARHGAP4;ARHGEF17;ARHGEF4;ARHGEF6;BVES;CACNG7;CBLC;CD4;CHM;COL2A1;DACT2;DFNA5;DHX58;FZD4;FZD8;GAS1;GCSAM;GOLPH3;GPR37;IKBKE;ITGA1;ITGA3;KIF26A;KLF4;LEFTY2;MET;MIB2;MID2;NEDD4;NETO2;NFKB2;NRG4;NTRK3;PALM;PRKCE;PTPRO;RASAL1;RGS20;RHOF;RNF169;SH3BP1;SLIT2;SULF1;TRIL;ZNF385A
GO:0030334	regulation of cell migration	562	12	5.8	0.01389	1	AMOT;ARHGAP4;FLRT2;GCSAM;ITGA3;KLF4;MET;NTRK3;PRKCE;SLIT2;SOX14;SULF1
GO:0050771	negative regulation of axonogenesis	49	3	0.51	0.01409	1	ARHGAP4;PTPRO;SLIT2
GO:0043574	peroxisomal transport	18	2	0.19	0.01456	1	ABCD1;PEX6
GO:0046856	phosphatidylinositol dephosphorylation	18	2	0.19	0.01456	1	MTMR7;SYNJ1
GO:0043542	endothelial cell migration	139	5	1.44	0.0147	1	AMOT;DPP4;KLF4;MET;SLIT2
GO:0007154	cell communication	6077	77	62.77	0.01476	1	ABAT;ADGRG6;AKAP3;AMOT;ARHGAP4;ARHGEF17;ARHGEF4;ARHGEF6;ARNT2;ATP6V1G2;BTBD11;BVES;CACNG7;CADPS;CBLC;CD4;CDC42BPG;CELF4;CHM;COL2A1;CPLX2;DACT2;DFNA5;DHX58;FLRT2;FZD4;FZD8;GABRB2;GABRG2;GAS1;GCSAM;GOLPH3;GPR37;GRIN2D;GRM2;GUCY2C;HDAC10;IKBKE;ITGA1;ITGA3;KCNC4;KCNJ11;KIF26A;KLF4;LEFTY2;LIN7A;MET;MIB2;MID2;MPP3;MYH14;NEDD4;NETO2;NEURL2;NFKB2;NRG4;NTRK3;OXTR;PALM;PDE8B;PLK3;PRKCE;PTPRO;RAB40B;RASAL1;…
GO:0016601	Rac protein signal transduction	501	11	5.17	0.01508	1	AMOT;ARHGAP4;ARHGEF17;ARHGEF4;ARHGEF6;BVES;CHM;NTRK3;RASAL1;RGS20;SH3BP1
GO:0023056	positive regulation of signaling	1380	23	14.25	0.01509	1	ARHGAP4;BVES;CD4;DFNA5;DHX58;FZD4;FZD8;GAS1;GOLPH3;GPR37;IKBKE;ITGA1;LEFTY2;MET;MIB2;MID2;NEDD4;NTRK3;OXTR;PRKCE;SULF1;SYNJ1;ZNF385A
GO:0007409	axonogenesis	570	12	5.89	0.01536	1	ARHGAP4;COL2A1;FLRT2;GAS1;ITGA1;MET;MYH14;NTRK3;PTPRO;RND1;SLIT2;ST8SIA2
GO:0006836	neurotransmitter transport	194	6	2	0.01551	1	ABAT;CADPS;CPLX2;KCNC4;LIN7A;SYNJ1
GO:0007162	negative regulation of cell adhesion	194	6	2	0.01551	1	DACT2;FZD4;KLF4;PTPRO;RND1;TGFBI
GO:0048667	cell morphogenesis involved in neuron differentiation	640	13	6.61	0.01555	1	ARHGAP4;COL2A1;FLRT2;GAS1;ITGA1;MET;MYH14;NEDD4;NTRK3;PTPRO;RND1;SLIT2;ST8SIA2
GO:0007399	nervous system development	2027	31	20.94	0.01581	1	AFF2;ARHGAP4;ARNT2;COL2A1;CPLX2;DFNA5;EFHD1;FLRT2;FZD4;FZD8;GABRB2;GAS1;HDAC10;ID4;ITGA1;ITGA3;KIF26A;KLF15;MET;MYH14;NEDD4;NTRK3;OXTR;PALM;PTPRO;RND1;SLIT2;SOX14;ST8SIA2;SULF1;ZNF358
GO:0048699	generation of neurons	1309	22	13.52	0.01591	1	ARHGAP4;COL2A1;DFNA5;EFHD1;FLRT2;FZD4;FZD8;GABRB2;GAS1;ID4;ITGA1;ITGA3;MET;MYH14;NEDD4;NTRK3;PALM;PTPRO;RND1;SLIT2;SOX14;ST8SIA2
GO:0010762	regulation of fibroblast migration	19	2	0.2	0.01616	1	ARHGAP4;PRKCE
GO:0050919	negative chemotaxis	19	2	0.2	0.01616	1	FLRT2;SLIT2
GO:0071242	cellular response to ammonium ion	19	2	0.2	0.01616	1	GABRB2;GABRG2
GO:0007268	synaptic transmission	715	14	7.39	0.01637	1	ABAT;CADPS;CELF4;CPLX2;GABRB2;GABRG2;GRIN2D;GRM2;KCNC4;KCNJ11;LIN7A;OXTR;PRKCE;SYNJ1
GO:0072329	monocarboxylic acid catabolic process	95	4	0.98	0.0169	1	ABAT;ABCD1;IDNK;LPIN3
GO:0031290	retinal ganglion cell axon guidance	20	2	0.21	0.01784	1	PTPRO;SLIT2
GO:0035640	exploration behavior	20	2	0.21	0.01784	1	ITGA3;PRKCE
GO:0072010	glomerular epithelium development	20	2	0.21	0.01784	1	KLF15;PTPRO
GO:0097503	sialylation	20	2	0.21	0.01784	1	ST6GALNAC5;ST8SIA2
GO:0048812	neuron projection morphogenesis	652	13	6.73	0.01785	1	ARHGAP4;COL2A1;FLRT2;GAS1;ITGA1;MET;MYH14;NEDD4;NTRK3;PTPRO;RND1;SLIT2;ST8SIA2
GO:0030198	extracellular matrix organization	382	9	3.95	0.0179	1	COL2A1;DPP4;ITGA1;ITGA3;LOX;MATN3;NFKB2;SULF1;TGFBI
GO:0022603	regulation of anatomical structure morphogenesis	796	15	8.22	0.01802	1	AMOT;ARHGAP4;BVES;IFT140;KLF4;MET;MIEF2;MYH14;NEDD4;NTRK3;PALM;PTPRO;RLN2;SLIT2;SULF1
GO:0051271	negative regulation of cellular component movement	201	6	2.08	0.01815	1	ARHGAP4;GCSAM;KLF4;PTPRO;SLIT2;SULF1
GO:0043062	extracellular structure organization	383	9	3.96	0.01817	1	COL2A1;DPP4;ITGA1;ITGA3;LOX;MATN3;NFKB2;SULF1;TGFBI
GO:0008610	lipid biosynthetic process	584	12	6.03	0.01823	1	CYP27A1;FAM57B;FAXDC2;GGT6;HSD17B6;LPIN3;MTMR7;PDE8B;SLC44A3;ST6GALNAC5;ST8SIA2;SYNJ1
GO:0030036	actin cytoskeleton organization	516	11	5.33	0.01835	1	AMOT;ARHGEF17;CDC42BPG;MYH14;NEURL2;NTRK3;PRKCE;RHOF;RND1;SLIT2;WHAMM
GO:0043583	ear development	202	6	2.09	0.01855	1	COL2A1;DFNA5;GABRB2;GAS1;LIN7A;NTRK3
GO:0023057	negative regulation of signaling	1099	19	11.35	0.01886	1	CBLC;COL2A1;DACT2;DHX58;GAS1;ITGA1;ITGA3;KCNJ11;KIF26A;KLF4;NEDD4;PALM;PDE8B;PTPRO;RASAL1;RGS20;SLIT2;SULF1;ZNF385A
GO:0032835	glomerulus development	55	3	0.57	0.01918	1	KLF15;PTPRO;SULF1
GO:0070301	cellular response to hydrogen peroxide	55	3	0.57	0.01918	1	GPR37;KLF4;MET
GO:0010648	negative regulation of cell communication	1106	19	11.42	0.02001	1	CBLC;COL2A1;DACT2;DHX58;GAS1;ITGA1;ITGA3;KCNJ11;KIF26A;KLF4;NEDD4;PALM;PDE8B;PTPRO;RASAL1;RGS20;SLIT2;SULF1;ZNF385A
GO:0051270	regulation of cellular component movement	663	13	6.85	0.02018	1	AMOT;ARHGAP4;FLRT2;GCSAM;ITGA3;KLF4;MET;NTRK3;PRKCE;PTPRO;SLIT2;SOX14;SULF1
GO:0061564	axon development	593	12	6.12	0.02027	1	ARHGAP4;COL2A1;FLRT2;GAS1;ITGA1;MET;MYH14;NTRK3;PTPRO;RND1;SLIT2;ST8SIA2
GO:2000145	regulation of cell motility	593	12	6.12	0.02027	1	AMOT;ARHGAP4;FLRT2;GCSAM;ITGA3;KLF4;MET;NTRK3;PRKCE;SLIT2;SOX14;SULF1
GO:0010594	regulation of endothelial cell migration	101	4	1.04	0.02068	1	AMOT;KLF4;MET;SLIT2
GO:0019048	modulation by virus of host morphology or physiology	22	2	0.23	0.0214	1	CD4;NTRK3
GO:0033057	multicellular organismal reproductive behavior	22	2	0.23	0.0214	1	DMRTA1;OXTR
GO:0060384	innervation	22	2	0.23	0.0214	1	GABRB2;SULF1
GO:1901031	regulation of response to reactive oxygen species	22	2	0.23	0.0214	1	GPR37;MET
GO:0048666	neuron development	965	17	9.97	0.02197	1	ARHGAP4;COL2A1;EFHD1;FLRT2;GABRB2;GAS1;ITGA1;ITGA3;MET;MYH14;NEDD4;NTRK3;PALM;PTPRO;RND1;SLIT2;ST8SIA2
GO:0042490	mechanoreceptor differentiation	58	3	0.6	0.02207	1	DFNA5;GABRB2;NTRK3
GO:0030517	negative regulation of axon extension	23	2	0.24	0.02328	1	ARHGAP4;SLIT2
GO:0046839	phospholipid dephosphorylation	23	2	0.24	0.02328	1	MTMR7;SYNJ1
GO:0072001	renal system development	273	7	2.82	0.02345	1	DACT2;IFT140;ITGA3;KLF15;PTPRO;SLIT2;SULF1
GO:0032412	regulation of ion transmembrane transporter activity	157	5	1.62	0.02355	1	CACNG7;KCNJ11;NEDD4;NETO2;PRKCE
GO:0008361	regulation of cell size	106	4	1.09	0.0242	1	AMOT;ARHGAP4;NTRK3;SLIT2
GO:0032787	monocarboxylic acid metabolic process	539	11	5.57	0.02437	1	ABAT;ABCD1;CRYL1;CYP27A1;ENO3;FAXDC2;GGT6;IDNK;LPIN3;PRKCE;SLC27A6
GO:0007155	cell adhesion	1365	22	14.1	0.02441	1	BVES;CD4;CDH9;CLDN1;DACT2;DPP4;DSC3;FLRT2;FZD4;FZD8;GOLPH3;ITGA1;ITGA3;KLF4;NEDD4;PRKCE;PTPRO;RND1;SCARF2;SLIT2;TGFBI;WHAMM
GO:0006687	glycosphingolipid metabolic process	61	3	0.63	0.02517	1	ARSI;ST6GALNAC5;ST8SIA2
GO:0030516	regulation of axon extension	61	3	0.63	0.02517	1	ARHGAP4;NTRK3;SLIT2
GO:0003094	glomerular filtration	24	2	0.25	0.02522	1	PTPRO;SULF1
GO:0007620	copulation	24	2	0.25	0.02522	1	ABAT;OXTR
GO:0045686	negative regulation of glial cell differentiation	24	2	0.25	0.02522	1	ID4;NTRK3
GO:0048710	regulation of astrocyte differentiation	24	2	0.25	0.02522	1	ID4;NTRK3
GO:0022610	biological adhesion	1372	22	14.17	0.02568	1	BVES;CD4;CDH9;CLDN1;DACT2;DPP4;DSC3;FLRT2;FZD4;FZD8;GOLPH3;ITGA1;ITGA3;KLF4;NEDD4;PRKCE;PTPRO;RND1;SCARF2;SLIT2;TGFBI;WHAMM
GO:0031345	negative regulation of cell projection organization	108	4	1.12	0.0257	1	ARHGAP4;ITGA3;PTPRO;SLIT2
GO:0034142	toll-like receptor 4 signaling pathway	108	4	1.12	0.0257	1	IKBKE;NFKB2;PRKCE;TRIL
GO:0022898	regulation of transmembrane transporter activity	161	5	1.66	0.0259	1	CACNG7;KCNJ11;NEDD4;NETO2;PRKCE
GO:0031589	cell-substrate adhesion	281	7	2.9	0.0269	1	BVES;FZD4;ITGA1;ITGA3;PRKCE;PTPRO;WHAMM
GO:0097305	response to alcohol	281	7	2.9	0.0269	1	ABAT;ARNT2;KCNJ11;NTRK3;OXTR;PRKCE;SLIT2
GO:0007194	negative regulation of adenylate cyclase activity	25	2	0.26	0.02723	1	GRM2;PALM
GO:0007214	gamma-aminobutyric acid signaling pathway	25	2	0.26	0.02723	1	GABRB2;GABRG2
GO:0001568	blood vessel development	549	11	5.67	0.02739	1	AMOT;CHM;FZD4;FZD8;KLF4;LOX;NEDD4;RLN2;SLIT2;SULF1;TGFBI
GO:0010647	positive regulation of cell communication	1388	22	14.34	0.02877	1	ARHGAP4;CD4;DFNA5;DHX58;FZD4;FZD8;GAS1;GOLPH3;GPR37;IKBKE;ITGA1;LEFTY2;MET;MIB2;MID2;NEDD4;NTRK3;OXTR;PRKCE;SULF1;SYNJ1;ZNF385A
GO:0043279	response to alkaloid	112	4	1.16	0.02886	1	ABAT;KCNJ11;OXTR;PRKCE
GO:0038179	neurotrophin signaling pathway	286	7	2.95	0.02922	1	ARHGAP4;ARHGEF17;ARHGEF4;ARHGEF6;NRG4;NTRK3;PRKCE
GO:0031280	negative regulation of cyclase activity	26	2	0.27	0.0293	1	GRM2;PALM
GO:0042133	neurotransmitter metabolic process	26	2	0.27	0.0293	1	ABAT;PRIMA1
GO:0043114	regulation of vascular permeability	26	2	0.27	0.0293	1	AMOT;SLIT2
GO:2001222	regulation of neuron migration	26	2	0.27	0.0293	1	FLRT2;SOX14
GO:0007165	signal transduction	5503	69	56.84	0.02947	1	ADGRG6;AKAP3;AMOT;ARHGAP4;ARHGEF17;ARHGEF4;ARHGEF6;ARNT2;ATP6V1G2;BTBD11;BVES;CACNG7;CBLC;CD4;CDC42BPG;CHM;COL2A1;DACT2;DFNA5;DHX58;FLRT2;FZD4;FZD8;GABRB2;GABRG2;GAS1;GCSAM;GOLPH3;GPR37;GRIN2D;GRM2;GUCY2C;HDAC10;IKBKE;ITGA1;ITGA3;KIF26A;KLF4;LEFTY2;MET;MIB2;MID2;MPP3;MYH14;NEDD4;NETO2;NEURL2;NFKB2;NRG4;NTRK3;OXTR;PALM;PDE8B;PLK3;PRKCE;PTPRO;RAB40B;RASAL1;RGS20;RHOF;RHPN1;RND1;SH3BP1;SLIT2;SULF1;T…
GO:0016525	negative regulation of angiogenesis	65	3	0.67	0.02965	1	AMOT;KLF4;SULF1
GO:0022604	regulation of cell morphogenesis	418	9	4.32	0.02977	1	ARHGAP4;BVES;IFT140;MYH14;NEDD4;NTRK3;PALM;PTPRO;SLIT2
GO:0009968	negative regulation of signal transduction	1005	17	10.38	0.03088	1	CBLC;COL2A1;DACT2;DHX58;GAS1;ITGA1;ITGA3;KIF26A;KLF4;NEDD4;PALM;PTPRO;RASAL1;RGS20;SLIT2;SULF1;ZNF385A
GO:0002686	negative regulation of leukocyte migration	27	2	0.28	0.03144	1	GCSAM;SLIT2
GO:0006656	phosphatidylcholine biosynthetic process	27	2	0.28	0.03144	1	LPIN3;SLC44A3
GO:0010761	fibroblast migration	27	2	0.28	0.03144	1	ARHGAP4;PRKCE
GO:0030947	regulation of vascular endothelial growth factor receptor signaling pathway	27	2	0.28	0.03144	1	FZD4;NEDD4
GO:0051350	negative regulation of lyase activity	27	2	0.28	0.03144	1	GRM2;PALM
GO:0048585	negative regulation of response to stimulus	1242	20	12.83	0.03156	1	CBLC;COL2A1;DACT2;DHX58;GAS1;GPR37;ITGA1;ITGA3;KIF26A;KLF4;MET;NEDD4;PALM;PTPRO;RASAL1;RGS20;RNF169;SLIT2;SULF1;ZNF385A
GO:2000181	negative regulation of blood vessel morphogenesis	67	3	0.69	0.03205	1	AMOT;KLF4;SULF1
GO:0010975	regulation of neuron projection development	292	7	3.02	0.03218	1	ARHGAP4;ITGA3;NEDD4;NTRK3;PALM;PTPRO;SLIT2
GO:0043534	blood vessel endothelial cell migration	68	3	0.7	0.03328	1	AMOT;KLF4;SLIT2
GO:0007265	Ras protein signal transduction	712	13	7.35	0.0334	1	AMOT;ARHGAP4;ARHGEF17;ARHGEF4;ARHGEF6;BVES;CHM;ITGA3;NTRK3;RAB40B;RASAL1;RGS20;SH3BP1
GO:0000038	very long-chain fatty acid metabolic process	28	2	0.29	0.03363	1	ABCD1;SLC27A6
GO:0044003	modification by symbiont of host morphology or physiology	28	2	0.29	0.03363	1	CD4;NTRK3
GO:1903202	negative regulation of oxidative stress-induced cell death	28	2	0.29	0.03363	1	GPR37;MET
GO:0032409	regulation of transporter activity	173	5	1.79	0.03382	1	CACNG7;KCNJ11;NEDD4;NETO2;PRKCE
GO:1901654	response to ketone	118	4	1.22	0.03403	1	KCNJ11;NTRK3;OXTR;SLIT2
GO:0001944	vasculature development	569	11	5.88	0.03424	1	AMOT;CHM;FZD4;FZD8;KLF4;LOX;NEDD4;RLN2;SLIT2;SULF1;TGFBI
GO:0030148	sphingolipid biosynthetic process	69	3	0.71	0.03453	1	FAM57B;ST6GALNAC5;ST8SIA2
GO:0002221	pattern recognition receptor signaling pathway	174	5	1.8	0.03455	1	DHX58;IKBKE;NFKB2;PRKCE;TRIL
GO:0045444	fat cell differentiation	175	5	1.81	0.03528	1	EBF2;FAM57B;ID4;KLF4;ZNF385A
GO:0072659	protein localization to plasma membrane	175	5	1.81	0.03528	1	GOLPH3;ITGA3;LIN7A;PALM;RAB40B
GO:0072358	cardiovascular system development	868	15	8.97	0.03531	1	AMOT;BVES;CHM;COL2A1;FZD4;FZD8;ITGA3;KLF4;LOX;NEDD4;OXTR;RLN2;SLIT2;SULF1;TGFBI
GO:0072359	circulatory system development	868	15	8.97	0.03531	1	AMOT;BVES;CHM;COL2A1;FZD4;FZD8;ITGA3;KLF4;LOX;NEDD4;OXTR;RLN2;SLIT2;SULF1;TGFBI
GO:0009967	positive regulation of signal transduction	1258	20	12.99	0.03541	1	ARHGAP4;CD4;DFNA5;DHX58;FZD4;FZD8;GAS1;GOLPH3;GPR37;IKBKE;ITGA1;LEFTY2;MET;MIB2;MID2;NEDD4;NTRK3;PRKCE;SULF1;ZNF385A
GO:1900408	negative regulation of cellular response to oxidative stress	29	2	0.3	0.03588	1	GPR37;MET
GO:1900449	regulation of glutamate receptor signaling pathway	29	2	0.3	0.03588	1	CACNG7;NETO2
GO:1902883	negative regulation of response to oxidative stress	29	2	0.3	0.03588	1	GPR37;MET
GO:0000902	cell morphogenesis	1181	19	12.2	0.03601	1	ARHGAP4;BVES;COL2A1;DACT2;FLRT2;FZD4;GAS1;IFT140;ITGA1;MET;MYH14;NEDD4;NTRK3;PALM;PTPRO;RND1;SLIT2;ST8SIA2;ZNF385A
GO:0002758	innate immune response-activating signal transduction	176	5	1.82	0.03602	1	DHX58;IKBKE;NFKB2;PRKCE;TRIL
GO:0090287	regulation of cellular response to growth factor stimulus	176	5	1.82	0.03602	1	FZD4;ITGA3;NEDD4;SLIT2;SULF1
GO:0007275	multicellular organismal development	4546	58	46.95	0.03632	1	AFF2;AMOT;ARHGAP4;ARNT2;BST1;BVES;CD4;CELF4;CHM;CIC;CLDN1;COL2A1;CPLX2;DACT2;DAZL;DFNA5;DMRTA1;DSC3;EBF2;EFHD1;FLRT2;FZD4;FZD8;GABRB2;GABRG2;GAS1;HDAC10;ID4;IFT140;ITGA1;ITGA3;KIF26A;KLF15;KLF4;LEFTY2;LIN7A;LOX;MATN3;MET;MYH14;NEDD4;NFKB2;NKX1-2;NRG4;NTRK3;OXTR;PALM;PTPRO;RLN2;RND1;SLIT2;SOX14;ST8SIA2;SULF1;TAPT1;TGFBI;ZNF358;ZNF385A
GO:0048839	inner ear development	177	5	1.83	0.03677	1	COL2A1;DFNA5;GABRB2;LIN7A;NTRK3
GO:0048489	synaptic vesicle transport	121	4	1.25	0.0368	1	CADPS;CPLX2;LIN7A;SYNJ1
GO:0097480	establishment of synaptic vesicle localization	121	4	1.25	0.0368	1	CADPS;CPLX2;LIN7A;SYNJ1
GO:0032989	cellular component morphogenesis	1264	20	13.06	0.03695	1	ARHGAP4;BVES;COL2A1;DACT2;FLRT2;FZD4;GAS1;IFT140;ITGA1;MET;MYH14;NEDD4;NEURL2;NTRK3;PALM;PTPRO;RND1;SLIT2;ST8SIA2;ZNF385A
GO:1901343	negative regulation of vasculature development	71	3	0.73	0.03712	1	AMOT;KLF4;SULF1
GO:0032940	secretion by cell	875	15	9.04	0.03747	1	ABAT;AKAP3;CADPS;CPLX2;FZD4;GOLPH3;GRM2;KCNC4;KCNJ11;LEFTY2;LIN7A;OXTR;PDE8B;PRKCE;SYNJ1
GO:0002042	cell migration involved in sprouting angiogenesis	30	2	0.31	0.03819	1	KLF4;SLIT2
GO:0044705	multi-organism reproductive behavior	30	2	0.31	0.03819	1	DMRTA1;OXTR
GO:0050922	negative regulation of chemotaxis	30	2	0.31	0.03819	1	PTPRO;SLIT2
GO:0061387	regulation of extent of cell growth	72	3	0.74	0.03845	1	ARHGAP4;NTRK3;SLIT2
GO:0097479	synaptic vesicle localization	124	4	1.28	0.0397	1	CADPS;CPLX2;LIN7A;SYNJ1
GO:0030336	negative regulation of cell migration	181	5	1.87	0.03986	1	ARHGAP4;GCSAM;KLF4;SLIT2;SULF1
GO:0034330	cell junction organization	242	6	2.5	0.0399	1	AMOT;ARHGEF6;CDH9;CLDN1;PTPRO;WHAMM
GO:0000165	MAPK cascade	657	12	6.79	0.04004	1	ARHGEF6;CBLC;FZD4;FZD8;GPR37;ITGA1;KLF4;LEFTY2;MET;NTRK3;OXTR;PRKCE
GO:0002548	monocyte chemotaxis	31	2	0.32	0.04055	1	PTPRO;SLIT2
GO:0046676	negative regulation of insulin secretion	31	2	0.32	0.04055	1	KCNJ11;PDE8B
GO:0050770	regulation of axonogenesis	125	4	1.29	0.0407	1	ARHGAP4;NTRK3;PTPRO;SLIT2
GO:0002218	activation of innate immune response	183	5	1.89	0.04146	1	DHX58;IKBKE;NFKB2;PRKCE;TRIL
GO:0098661	inorganic anion transmembrane transport	126	4	1.3	0.0417	1	ADAMTS8;GABRB2;GABRG2;SLC4A11
GO:0031532	actin cytoskeleton reorganization	75	3	0.77	0.04258	1	CDC42BPG;NTRK3;WHAMM
GO:0048706	embryonic skeletal system development	127	4	1.31	0.04273	1	COL2A1;GAS1;SULF1;TAPT1
GO:0019098	reproductive behavior	32	2	0.33	0.04297	1	DMRTA1;OXTR
GO:0032228	regulation of synaptic transmission, GABAergic	32	2	0.33	0.04297	1	OXTR;PRKCE
GO:0048333	mesodermal cell differentiation	32	2	0.33	0.04297	1	ITGA3;KLF4
GO:0045934	negative regulation of nucleobase-containing compound metabolic process	1207	19	12.47	0.04334	1	BCL6B;CELF4;CIART;CIC;FZD8;GRM2;HDAC10;ID4;IKZF4;KLF4;MID2;MYPOP;NEDD4;NFKB2;PALM;PLK3;RNF169;SOX14;TINF2
GO:0001655	urogenital system development	312	7	3.22	0.04348	1	DACT2;IFT140;ITGA3;KLF15;PTPRO;SLIT2;SULF1
GO:0050804	regulation of synaptic transmission	248	6	2.56	0.04405	1	CPLX2;GRM2;KCNC4;OXTR;PRKCE;SYNJ1
GO:0043547	positive regulation of GTPase activity	451	9	4.66	0.04475	1	ARHGAP4;ARHGEF17;ARHGEF4;ARHGEF6;CHM;NTRK3;RASAL1;RGS20;SH3BP1
GO:0006665	sphingolipid metabolic process	129	4	1.33	0.04482	1	ARSI;FAM57B;ST6GALNAC5;ST8SIA2
GO:0051179	localization	5338	66	55.14	0.04515	1	ABAT;ABCD1;ADAMTS8;AKAP3;AMOT;ARHGAP4;ATP6V1G2;BVES;CACNG7;CADPS;CD4;CHM;CPLX2;DPP4;FLRT2;FZD4;GABRB2;GABRG2;GAS1;GCSAM;GOLGA1;GOLPH3;GRIN2D;GRM2;ID4;IFT140;ITGA1;ITGA3;KCNC4;KCNJ11;KLF15;KLF4;LEFTY2;LIN7A;LIPG;MET;MID2;MIEF2;NEDD4;NETO2;NTRK3;ORAI3;OXTR;PALM;PDE8B;PEX6;PLK3;PRIMA1;PRKCE;PTPRO;RAB40B;SCARF2;SLC16A4;SLC27A6;SLC44A3;SLC4A11;SLC5A12;SLCO3A1;SLIT2;SNX33;SOX14;SULF1;SYNJ1;TINF2;WHAMM;…
GO:0014014	negative regulation of gliogenesis	33	2	0.34	0.04544	1	ID4;NTRK3
GO:0030818	negative regulation of cAMP biosynthetic process	33	2	0.34	0.04544	1	GRM2;PALM
GO:0034067	protein localization to Golgi apparatus	33	2	0.34	0.04544	1	GOLGA1;GOLPH3
GO:0035249	synaptic transmission, glutamatergic	77	3	0.8	0.04545	1	GRIN2D;GRM2;OXTR
GO:2000146	negative regulation of cell motility	188	5	1.94	0.04565	1	ARHGAP4;GCSAM;KLF4;SLIT2;SULF1
GO:0030029	actin filament-based process	597	11	6.17	0.04574	1	AMOT;ARHGEF17;CDC42BPG;MYH14;NEURL2;NTRK3;PRKCE;RHOF;RND1;SLIT2;WHAMM
GO:0048731	system development	3977	51	41.08	0.0471	1	AFF2;AMOT;ARHGAP4;ARNT2;BVES;CD4;CHM;CIC;CLDN1;COL2A1;CPLX2;DACT2;DFNA5;DMRTA1;EBF2;EFHD1;FLRT2;FZD4;FZD8;GABRB2;GAS1;HDAC10;ID4;IFT140;ITGA1;ITGA3;KIF26A;KLF15;KLF4;LIN7A;LOX;MATN3;MET;MYH14;NEDD4;NFKB2;NRG4;NTRK3;OXTR;PALM;PTPRO;RLN2;RND1;SLIT2;SOX14;ST8SIA2;SULF1;TAPT1;TGFBI;ZNF358;ZNF385A
GO:0051960	regulation of nervous system development	600	11	6.2	0.04712	1	ARHGAP4;FLRT2;ID4;ITGA3;NEDD4;NTRK3;OXTR;PALM;PTPRO;SLIT2;SOX14
GO:0006928	movement of cell or subcellular component	1712	25	17.68	0.04753	1	AKAP3;AMOT;ARHGAP4;COL2A1;DPP4;FLRT2;GAS1;GCSAM;GOLPH3;IFT140;ITGA1;ITGA3;KIF26A;KLF4;MET;MYH14;NTRK3;PALM;PRKCE;PTPRO;RND1;SLIT2;SOX14;ST8SIA2;SULF1
GO:0010596	negative regulation of endothelial cell migration	34	2	0.35	0.04795	1	KLF4;SLIT2
GO:0014003	oligodendrocyte development	34	2	0.35	0.04795	1	HDAC10;ID4
GO:0030803	negative regulation of cyclic nucleotide biosynthetic process	34	2	0.35	0.04795	1	GRM2;PALM
GO:0009187	cyclic nucleotide metabolic process	191	5	1.97	0.04827	1	GRM2;GUCY2C;PALM;PDE8B;RLN2
GO:0030260	entry into host cell	79	3	0.82	0.04842	1	CD4;DPP4;MID2
GO:0044409	entry into host	79	3	0.82	0.04842	1	CD4;DPP4;MID2
GO:0051806	entry into cell of other organism involved in symbiotic interaction	79	3	0.82	0.04842	1	CD4;DPP4;MID2
GO:0051828	entry into other organism involved in symbiotic interaction	79	3	0.82	0.04842	1	CD4;DPP4;MID2
GO:0052126	movement in host environment	79	3	0.82	0.04842	1	CD4;DPP4;MID2
GO:0052192	movement in environment of other organism involved in symbiotic interaction	79	3	0.82	0.04842	1	CD4;DPP4;MID2
GO:0072006	nephron development	133	4	1.37	0.04916	1	ITGA3;KLF15;PTPRO;SULF1
GO:0048858	cell projection morphogenesis	831	14	8.58	0.04917	1	ARHGAP4;COL2A1;FLRT2;GAS1;IFT140;ITGA1;MET;MYH14;NEDD4;NTRK3;PTPRO;RND1;SLIT2;ST8SIA2
GO:0002756	MyD88-independent toll-like receptor signaling pathway	80	3	0.83	0.04994	1	IKBKE;NFKB2;PRKCE
GO:0016079	synaptic vesicle exocytosis	80	3	0.83	0.04994	1	CADPS;CPLX2;SYNJ1

## Sheet: Group_1.vs.Group_3.high.scde.BP
GO.ID	Term	Annotated	Significant	Expected	classicFisher	BH adjusted	Gene in Term
GO:1903431	positive regulation of cell maturation	5	2	0.03	0.00031	0.864687	BCL2;RET
GO:2001239	regulation of extrinsic apoptotic signaling pathway in absence of ligand	59	4	0.33	0.00034	0.864687	BCL2;GAS1;RET;TGFB2
GO:0033555	multicellular organismal response to stress	69	4	0.39	0.00061	0.864687	BCL2;HTR2C;PDE8B;RET
GO:0001662	behavioral fear response	30	3	0.17	0.00063	0.864687	BCL2;HTR2C;PDE8B
GO:0002209	behavioral defense response	30	3	0.17	0.00063	0.864687	BCL2;HTR2C;PDE8B
GO:0014041	regulation of neuron maturation	7	2	0.04	0.00064	0.864687	BCL2;RET
GO:0048565	digestive tract development	130	5	0.73	0.00083	0.864687	BCL2;BMP4;OXTR;RET;TGFB2
GO:0003139	secondary heart field specification	8	2	0.04	0.00086	0.864687	BMP4;SMARCD3
GO:0042596	fear response	34	3	0.19	0.00091	0.864687	BCL2;HTR2C;PDE8B
GO:0055123	digestive system development	142	5	0.8	0.00123	0.864687	BCL2;BMP4;OXTR;RET;TGFB2
GO:0038034	signal transduction in absence of ligand	87	4	0.49	0.00146	0.864687	BCL2;GAS1;RET;TGFB2
GO:0097192	extrinsic apoptotic signaling pathway in absence of ligand	87	4	0.49	0.00146	0.864687	BCL2;GAS1;RET;TGFB2
GO:0000160	phosphorelay signal transduction system	11	2	0.06	0.00166	0.864687	PDE8A;PDE8B
GO:0090192	regulation of glomerulus development	11	2	0.06	0.00166	0.864687	BMP4;RET
GO:0010464	regulation of mesenchymal cell proliferation	42	3	0.24	0.00169	0.864687	BMP4;FBXW4;GAS1
GO:0072091	regulation of stem cell proliferation	91	4	0.51	0.00172	0.864687	BMP4;FBXW4;GAS1;SMARCD3
GO:0042493	response to drug	398	8	2.24	0.00179	0.864687	BCL2;HTR2C;LOX;OXTR;RET;SLC22A3;SRR;TGFB2
GO:0007423	sensory organ development	497	9	2.79	0.00191	0.864687	BCL2;BMP4;CTHRC1;DFNB31;GAS1;NPHP4;RET;SMARCD3;TGFB2
GO:0003128	heart field specification	12	2	0.07	0.00199	0.864687	BMP4;SMARCD3
GO:2001236	regulation of extrinsic apoptotic signaling pathway	160	5	0.9	0.00208	0.864687	BCL2;GAS1;RET;SIAH2;TGFB2
GO:1903429	regulation of cell maturation	13	2	0.07	0.00234	0.864687	BCL2;RET
GO:0001654	eye development	326	7	1.83	0.00241	0.864687	BCL2;BMP4;GAS1;NPHP4;RET;SMARCD3;TGFB2
GO:0001657	ureteric bud development	100	4	0.56	0.00243	0.864687	BCL2;BMP4;RET;SMAD9
GO:0072163	mesonephric epithelium development	101	4	0.57	0.00252	0.864687	BCL2;BMP4;RET;SMAD9
GO:0072164	mesonephric tubule development	101	4	0.57	0.00252	0.864687	BCL2;BMP4;RET;SMAD9
GO:0042303	molting cycle	102	4	0.57	0.00261	0.864687	BCL2;EDARADD;PER1;TGFB2
GO:0042633	hair cycle	102	4	0.57	0.00261	0.864687	BCL2;EDARADD;PER1;TGFB2
GO:0072189	ureter development	14	2	0.08	0.00272	0.864687	BMP4;RET
GO:0010463	mesenchymal cell proliferation	50	3	0.28	0.00279	0.864687	BMP4;FBXW4;GAS1
GO:0001823	mesonephros development	105	4	0.59	0.0029	0.864687	BCL2;BMP4;RET;SMAD9
GO:0060113	inner ear receptor cell differentiation	52	3	0.29	0.00312	0.864687	BMP4;CTHRC1;DFNB31
GO:0060438	trachea development	15	2	0.08	0.00313	0.864687	BMP4;EDARADD
GO:0060442	branching involved in prostate gland morphogenesis	15	2	0.08	0.00313	0.864687	BMP4;HOXB13
GO:2001241	positive regulation of extrinsic apoptotic signaling pathway in absence of ligand	15	2	0.08	0.00313	0.864687	RET;TGFB2
GO:0033630	positive regulation of cell adhesion mediated by integrin	16	2	0.09	0.00357	0.954496	RET;TGFB2
GO:0032835	glomerulus development	55	3	0.31	0.00365	0.954496	BCL2;BMP4;RET
GO:0060122	inner ear receptor stereocilium organization	17	2	0.1	0.00403	1	CTHRC1;DFNB31
GO:0042476	odontogenesis	116	4	0.65	0.00415	1	BMP4;EDARADD;GAS1;TGFB2
GO:0042490	mechanoreceptor differentiation	58	3	0.33	0.00425	1	BMP4;CTHRC1;DFNB31
GO:0002320	lymphoid progenitor cell differentiation	18	2	0.1	0.00451	1	BCL2;BMP4
GO:0048545	response to steroid hormone	368	7	2.07	0.00469	1	BCL2;BMP4;HOXB13;LOX;NR1D1;OXTR;TGFB2
GO:0007409	axonogenesis	570	9	3.2	0.00473	1	BCL2;CDKL5;DLG4;GAS1;RET;SEMA6C;SIAH2;SOS2;TGFB2
GO:0042733	embryonic digit morphogenesis	61	3	0.34	0.00489	1	BMP4;FBXW4;GAS1
GO:0006198	cAMP catabolic process	19	2	0.11	0.00503	1	PDE8A;PDE8B
GO:0042634	regulation of hair cycle	19	2	0.11	0.00503	1	PER1;TGFB2
GO:0022612	gland morphogenesis	125	4	0.7	0.00541	1	BCL2;BMP4;HOXB13;TGFB2
GO:0007184	SMAD protein import into nucleus	20	2	0.11	0.00556	1	BMP4;TGFB2
GO:0043583	ear development	202	5	1.14	0.00564	1	BCL2;BMP4;CTHRC1;DFNB31;GAS1
GO:0035295	tube development	593	9	3.33	0.0061	1	BCL2;BMP4;CTHRC1;GAS1;LOX;OXTR;RET;SMAD9;TGFB2
GO:0061564	axon development	593	9	3.33	0.0061	1	BCL2;CDKL5;DLG4;GAS1;RET;SEMA6C;SIAH2;SOS2;TGFB2
GO:0009214	cyclic nucleotide catabolic process	21	2	0.12	0.00613	1	PDE8A;PDE8B
GO:0033688	regulation of osteoblast proliferation	21	2	0.12	0.00613	1	BCL2;CTHRC1
GO:0030030	cell projection organization	1184	14	6.66	0.0062	1	AK7;ARHGEF4;BCL2;CDKL5;CTHRC1;DFNB31;DLG4;GAS1;NPHP4;RET;SEMA6C;SIAH2;SOS2;TGFB2
GO:2000648	positive regulation of stem cell proliferation	67	3	0.38	0.00636	1	FBXW4;GAS1;SMARCD3
GO:0008544	epidermis development	298	6	1.68	0.00669	1	BCL2;BMP4;EDARADD;GRHL1;HOXB13;TGFB2
GO:0032098	regulation of appetite	22	2	0.12	0.00671	1	HTR2C;SLC22A3
GO:0061037	negative regulation of cartilage development	22	2	0.12	0.00671	1	BMP4;TGFB2
GO:0033993	response to lipid	717	10	4.03	0.00694	1	BCL2;BMP4;CXCL3;HOXB13;LOX;NR1D1;OXTR;RET;SRR;TGFB2
GO:0060914	heart formation	23	2	0.13	0.00733	1	BMP4;SMARCD3
GO:0072215	regulation of metanephros development	23	2	0.13	0.00733	1	BMP4;RET
GO:0014070	response to organic cyclic compound	724	10	4.07	0.00741	1	BCL2;BMP4;HOXB13;LOX;NR1D1;OXTR;PER1;SMAD9;SRR;TGFB2
GO:0048666	neuron development	965	12	5.43	0.0077	1	BCL2;CDKL5;CTHRC1;DFNB31;DLG4;GAS1;NPHP4;RET;SEMA6C;SIAH2;SOS2;TGFB2
GO:0007204	positive regulation of cytosolic calcium ion concentration	219	5	1.23	0.00787	1	BCL2;DLG4;GPR3;HTR2C;OXTR
GO:0033687	osteoblast proliferation	24	2	0.13	0.00796	1	BCL2;CTHRC1
GO:0072089	stem cell proliferation	140	4	0.79	0.00803	1	BMP4;FBXW4;GAS1;SMARCD3
GO:0021700	developmental maturation	221	5	1.24	0.00817	1	BCL2;DLG4;HOXB13;RET;TGFB2
GO:0043393	regulation of protein binding	141	4	0.79	0.00822	1	BCL2;BMP4;CTHRC1;SMARCD3
GO:0072073	kidney epithelium development	142	4	0.8	0.00843	1	BCL2;BMP4;RET;SMAD9
GO:0097191	extrinsic apoptotic signaling pathway	225	5	1.27	0.00879	1	BCL2;GAS1;RET;SIAH2;TGFB2
GO:0021904	dorsal/ventral neural tube patterning	26	2	0.15	0.00931	1	BMP4;GAS1
GO:0048667	cell morphogenesis involved in neuron differentiation	640	9	3.6	0.00982	1	BCL2;CDKL5;DLG4;GAS1;RET;SEMA6C;SIAH2;SOS2;TGFB2
GO:0030318	melanocyte differentiation	27	2	0.15	0.01002	1	BCL2;MLPH
GO:0045684	positive regulation of epidermis development	28	2	0.16	0.01075	1	BMP4;TGFB2
GO:0048812	neuron projection morphogenesis	652	9	3.67	0.011	1	BCL2;CDKL5;DLG4;GAS1;RET;SEMA6C;SIAH2;SOS2;TGFB2
GO:0051480	cytosolic calcium ion homeostasis	239	5	1.34	0.01121	1	BCL2;DLG4;GPR3;HTR2C;OXTR
GO:0048762	mesenchymal cell differentiation	155	4	0.87	0.01137	1	BCL2;BMP4;RET;TGFB2
GO:0001942	hair follicle development	83	3	0.47	0.01143	1	BCL2;EDARADD;TGFB2
GO:0022404	molting cycle process	83	3	0.47	0.01143	1	BCL2;EDARADD;TGFB2
GO:0022405	hair cycle process	83	3	0.47	0.01143	1	BCL2;EDARADD;TGFB2
GO:0045778	positive regulation of ossification	83	3	0.47	0.01143	1	BMP4;CTHRC1;TGFB2
GO:0051962	positive regulation of nervous system development	336	6	1.89	0.01168	1	BCL2;BMP4;CDKL5;OXTR;RET;SMARCD3
GO:0098773	skin epidermis development	84	3	0.47	0.01181	1	BCL2;EDARADD;TGFB2
GO:0009154	purine ribonucleotide catabolic process	30	2	0.17	0.01228	1	PDE8A;PDE8B
GO:0048488	synaptic vesicle endocytosis	30	2	0.17	0.01228	1	CACFD1;DLG4
GO:0060740	prostate gland epithelium morphogenesis	30	2	0.17	0.01228	1	BMP4;HOXB13
GO:0009261	ribonucleotide catabolic process	31	2	0.17	0.01308	1	PDE8A;PDE8B
GO:0031069	hair follicle morphogenesis	31	2	0.17	0.01308	1	BCL2;TGFB2
GO:0046676	negative regulation of insulin secretion	31	2	0.17	0.01308	1	PDE8B;PIM3
GO:0060119	inner ear receptor cell development	31	2	0.17	0.01308	1	CTHRC1;DFNB31
GO:0036465	synaptic vesicle recycling	32	2	0.18	0.0139	1	CACFD1;DLG4
GO:0060512	prostate gland morphogenesis	32	2	0.18	0.0139	1	BMP4;HOXB13
GO:0070232	regulation of T cell apoptotic process	32	2	0.18	0.0139	1	BMP4;TGFB2
GO:0048699	generation of neurons	1309	14	7.36	0.01431	1	BCL2;BMP4;CDKL5;CTHRC1;DFNB31;DLG4;GAS1;NPHP4;RET;SEMA6C;SIAH2;SMARCD3;SOS2;TGFB2
GO:0023051	regulation of signaling	2891	25	16.26	0.01521	1	ARHGEF4;BCL2;BMP4;CDKL5;CNKSR2;CTHRC1;DENND3;DLG4;FAM109B;GAS1;HTR2C;NPHP4;NR1D1;OXTR;PDE8B;PER1;PIM3;RET;RGL3;RGS20;RGS7BP;SHB;SIAH2;SOS2;TGFB2
GO:0010092	specification of organ identity	34	2	0.19	0.01561	1	BMP4;SMARCD3
GO:0001656	metanephros development	95	3	0.53	0.01641	1	BCL2;BMP4;RET
GO:2001237	negative regulation of extrinsic apoptotic signaling pathway	95	3	0.53	0.01641	1	BCL2;GAS1;SIAH2
GO:0030278	regulation of ossification	173	4	0.97	0.01642	1	BCL2;BMP4;CTHRC1;TGFB2
GO:0032570	response to progesterone	35	2	0.2	0.0165	1	OXTR;TGFB2
GO:0046939	nucleotide phosphorylation	35	2	0.2	0.0165	1	AK7;DLG4
GO:0090278	negative regulation of peptide hormone secretion	35	2	0.2	0.0165	1	PDE8B;PIM3
GO:1901099	negative regulation of signal transduction in absence of ligand	35	2	0.2	0.0165	1	BCL2;GAS1
GO:2001240	negative regulation of extrinsic apoptotic signaling pathway in absence of ligand	35	2	0.2	0.0165	1	BCL2;GAS1
GO:0030182	neuron differentiation	1202	13	6.76	0.01671	1	BCL2;BMP4;CDKL5;CTHRC1;DFNB31;DLG4;GAS1;NPHP4;RET;SEMA6C;SIAH2;SOS2;TGFB2
GO:0002053	positive regulation of mesenchymal cell proliferation	36	2	0.2	0.0174	1	FBXW4;GAS1
GO:0002792	negative regulation of peptide secretion	36	2	0.2	0.0174	1	PDE8B;PIM3
GO:0048730	epidermis morphogenesis	36	2	0.2	0.0174	1	BCL2;TGFB2
GO:0050931	pigment cell differentiation	36	2	0.2	0.0174	1	BCL2;MLPH
GO:0048858	cell projection morphogenesis	831	10	4.67	0.01816	1	AK7;BCL2;CDKL5;DLG4;GAS1;RET;SEMA6C;SIAH2;SOS2;TGFB2
GO:0033628	regulation of cell adhesion mediated by integrin	37	2	0.21	0.01833	1	RET;TGFB2
GO:0042551	neuron maturation	37	2	0.21	0.01833	1	BCL2;RET
GO:0043029	T cell homeostasis	37	2	0.21	0.01833	1	BCL2;TGFB2
GO:0051216	cartilage development	179	4	1.01	0.01837	1	BMP4;FBXW4;SMAD9;TGFB2
GO:0000904	cell morphogenesis involved in differentiation	836	10	4.7	0.01885	1	BCL2;BMP4;CDKL5;DLG4;GAS1;RET;SEMA6C;SIAH2;SOS2;TGFB2
GO:0044708	single-organism behavior	376	6	2.11	0.01931	1	BCL2;DLG4;HTR2C;NPHP4;OXTR;PDE8B
GO:0023057	negative regulation of signaling	1099	12	6.18	0.01994	1	BCL2;BMP4;CTHRC1;GAS1;NPHP4;NR1D1;PDE8B;PER1;PIM3;RGS20;RGS7BP;SIAH2
GO:0061178	regulation of insulin secretion involved in cellular response to glucose stimulus	39	2	0.22	0.02025	1	NR1D1;PIM3
GO:0090184	positive regulation of kidney development	39	2	0.22	0.02025	1	BMP4;RET
GO:0045597	positive regulation of cell differentiation	725	9	4.08	0.02062	1	BCL2;BMP4;CDKL5;CTHRC1;HTR2C;RET;SMAD9;SMARCD3;TGFB2
GO:0010648	negative regulation of cell communication	1106	12	6.22	0.02085	1	BCL2;BMP4;CTHRC1;GAS1;NPHP4;NR1D1;PDE8B;PER1;PIM3;RGS20;RGS7BP;SIAH2
GO:0032990	cell part morphogenesis	850	10	4.78	0.0209	1	AK7;BCL2;CDKL5;DLG4;GAS1;RET;SEMA6C;SIAH2;SOS2;TGFB2
GO:0030199	collagen fibril organization	40	2	0.22	0.02124	1	LOX;TGFB2
GO:0010720	positive regulation of cell development	387	6	2.18	0.02189	1	BCL2;BMP4;CDKL5;RET;SMARCD3;TGFB2
GO:0009953	dorsal/ventral pattern formation	106	3	0.6	0.02189	1	BMP4;GAS1;LRP5L
GO:0043010	camera-type eye development	284	5	1.6	0.022	1	BMP4;GAS1;NPHP4;RET;SMARCD3
GO:0022008	neurogenesis	1385	14	7.79	0.0223	1	BCL2;BMP4;CDKL5;CTHRC1;DFNB31;DLG4;GAS1;NPHP4;RET;SEMA6C;SIAH2;SMARCD3;SOS2;TGFB2
GO:0009187	cyclic nucleotide metabolic process	191	4	1.07	0.02269	1	GPR3;HTR2C;PDE8A;PDE8B
GO:0021532	neural tube patterning	42	2	0.24	0.02327	1	BMP4;GAS1
GO:0035176	social behavior	42	2	0.24	0.02327	1	DLG4;OXTR
GO:0035773	insulin secretion involved in cellular response to glucose stimulus	42	2	0.24	0.02327	1	NR1D1;PIM3
GO:0048701	embryonic cranial skeleton morphogenesis	42	2	0.24	0.02327	1	BMP4;GAS1
GO:0051703	intraspecies interaction between organisms	42	2	0.24	0.02327	1	DLG4;OXTR
GO:0090276	regulation of peptide hormone secretion	194	4	1.09	0.02386	1	HTR2C;NR1D1;PDE8B;PIM3
GO:0051155	positive regulation of striated muscle cell differentiation	43	2	0.24	0.02432	1	BCL2;BMP4
GO:0072210	metanephric nephron development	43	2	0.24	0.02432	1	BMP4;RET
GO:0048732	gland development	398	6	2.24	0.0247	1	BCL2;BMP4;EDARADD;HOXB13;OXTR;TGFB2
GO:0043279	response to alkaloid	112	3	0.63	0.02525	1	BCL2;OXTR;SRR
GO:0002791	regulation of peptide secretion	199	4	1.12	0.02589	1	HTR2C;NR1D1;PDE8B;PIM3
GO:0030307	positive regulation of cell growth	114	3	0.64	0.02643	1	BCL2;CDKL5;TGFB2
GO:0045844	positive regulation of striated muscle tissue development	45	2	0.25	0.02647	1	BCL2;BMP4
GO:0048636	positive regulation of muscle organ development	45	2	0.25	0.02647	1	BCL2;BMP4
GO:0071695	anatomical structure maturation	45	2	0.25	0.02647	1	RET;TGFB2
GO:0050680	negative regulation of epithelial cell proliferation	115	3	0.65	0.02703	1	BMP4;GAS1;TGFB2
GO:0006195	purine nucleotide catabolic process	46	2	0.26	0.02758	1	PDE8A;PDE8B
GO:0010862	positive regulation of pathway-restricted SMAD protein phosphorylation	46	2	0.26	0.02758	1	BMP4;TGFB2
GO:1901863	positive regulation of muscle tissue development	46	2	0.26	0.02758	1	BCL2;BMP4
GO:0007411	axon guidance	410	6	2.31	0.02803	1	DLG4;GAS1;SEMA6C;SIAH2;SOS2;TGFB2
GO:0097485	neuron projection guidance	410	6	2.31	0.02803	1	DLG4;GAS1;SEMA6C;SIAH2;SOS2;TGFB2
GO:0050769	positive regulation of neurogenesis	303	5	1.7	0.02808	1	BCL2;BMP4;CDKL5;RET;SMARCD3
GO:0070231	T cell apoptotic process	47	2	0.26	0.0287	1	BMP4;TGFB2
GO:0046890	regulation of lipid biosynthetic process	118	3	0.66	0.02888	1	HTR2C;NR1D1;PDE8B
GO:1901654	response to ketone	118	3	0.66	0.02888	1	HOXB13;OXTR;TGFB2
GO:0010646	regulation of cell communication	2903	24	16.32	0.02893	1	ARHGEF4;BCL2;BMP4;CDKL5;CNKSR2;CTHRC1;DENND3;DLG4;GAS1;HTR2C;NPHP4;NR1D1;OXTR;PDE8B;PER1;PIM3;RET;RGL3;RGS20;RGS7BP;SHB;SIAH2;SOS2;TGFB2
GO:0060485	mesenchyme development	207	4	1.16	0.02935	1	BCL2;BMP4;RET;TGFB2
GO:0033627	cell adhesion mediated by integrin	48	2	0.27	0.02984	1	RET;TGFB2
GO:0048066	developmental pigmentation	48	2	0.27	0.02984	1	BCL2;MLPH
GO:0001655	urogenital system development	312	5	1.75	0.0313	1	BCL2;BMP4;HOXB13;RET;SMAD9
GO:0007399	nervous system development	2027	18	11.4	0.03203	1	AK7;BCL2;BMP4;CDKL5;CTHRC1;DFNB31;DLG4;GAS1;NPHP4;OXTR;RET;SEMA6C;SIAH2;SMAD9;SMARCD3;SOS2;SRR;TGFB2
GO:0001838	embryonic epithelial tube formation	123	3	0.69	0.0321	1	BMP4;CTHRC1;RET
GO:0033059	cellular pigmentation	50	2	0.28	0.03217	1	BCL2;MLPH
GO:0060395	SMAD protein signal transduction	50	2	0.28	0.03217	1	BMP4;TGFB2
GO:0030335	positive regulation of cell migration	315	5	1.77	0.03243	1	BCL2;BMP4;CXCL3;RET;TGFB2
GO:0072175	epithelial tube formation	124	3	0.7	0.03276	1	BMP4;CTHRC1;RET
GO:0030850	prostate gland development	51	2	0.29	0.03337	1	BMP4;HOXB13
GO:0048747	muscle fiber development	51	2	0.29	0.03337	1	BCL2;BMP4
GO:0070228	regulation of lymphocyte apoptotic process	51	2	0.29	0.03337	1	BMP4;TGFB2
GO:0060322	head development	665	8	3.74	0.03345	1	AK7;BCL2;BMP4;GAS1;OXTR;SMAD9;SRR;TGFB2
GO:0050810	regulation of steroid biosynthetic process	52	2	0.29	0.03458	1	NR1D1;PDE8B
GO:0051937	catecholamine transport	52	2	0.29	0.03458	1	OXTR;SLC22A3
GO:0072523	purine-containing compound catabolic process	52	2	0.29	0.03458	1	PDE8A;PDE8B
GO:2000147	positive regulation of cell motility	322	5	1.81	0.03514	1	BCL2;BMP4;CXCL3;RET;TGFB2
GO:0032482	Rab protein signal transduction	550	7	3.09	0.03524	1	ARHGEF4;CDKL5;DENND3;RAB40C;RGL3;RGS20;SOS2
GO:0060429	epithelium development	1061	11	5.97	0.03546	1	BCL2;BMP4;CTHRC1;EDARADD;GAS1;GRHL1;HOXB13;MLPH;RET;SMAD9;TGFB2
GO:0002065	columnar/cuboidal epithelial cell differentiation	128	3	0.72	0.0355	1	BCL2;BMP4;MLPH
GO:0007632	visual behavior	53	2	0.3	0.0358	1	NPHP4;PDE8B
GO:0048546	digestive tract morphogenesis	53	2	0.3	0.0358	1	BCL2;BMP4
GO:0045926	negative regulation of growth	221	4	1.24	0.03603	1	BCL2;BMP4;GAS1;TGFB2
GO:0006874	cellular calcium ion homeostasis	325	5	1.83	0.03635	1	BCL2;DLG4;GPR3;HTR2C;OXTR
GO:0030326	embryonic limb morphogenesis	130	3	0.73	0.03691	1	BMP4;FBXW4;GAS1
GO:0035113	embryonic appendage morphogenesis	130	3	0.73	0.03691	1	BMP4;FBXW4;GAS1
GO:0030858	positive regulation of epithelial cell differentiation	54	2	0.3	0.03705	1	BCL2;BMP4
GO:0090183	regulation of kidney development	54	2	0.3	0.03705	1	BMP4;RET
GO:0061448	connective tissue development	225	4	1.27	0.03809	1	BMP4;FBXW4;SMAD9;TGFB2
GO:0045839	negative regulation of mitotic nuclear division	55	2	0.31	0.03831	1	BMP4;MTBP
GO:0046889	positive regulation of lipid biosynthetic process	55	2	0.31	0.03831	1	HTR2C;NR1D1
GO:0043112	receptor metabolic process	132	3	0.74	0.03834	1	DLG4;FAM109B;NR1D1
GO:0032844	regulation of homeostatic process	331	5	1.86	0.03884	1	BCL2;HTR2C;NR1D1;PIM3;TGFB2
GO:0051272	positive regulation of cellular component movement	331	5	1.86	0.03884	1	BCL2;BMP4;CXCL3;RET;TGFB2
GO:0060041	retina development in camera-type eye	133	3	0.75	0.03907	1	NPHP4;RET;SMARCD3
GO:0072006	nephron development	133	3	0.75	0.03907	1	BCL2;BMP4;RET
GO:2001238	positive regulation of extrinsic apoptotic signaling pathway	56	2	0.31	0.03958	1	RET;TGFB2
GO:0006935	chemotaxis	688	8	3.87	0.03965	1	BMP4;CXCL3;DLG4;GAS1;SEMA6C;SIAH2;SOS2;TGFB2
GO:0042330	taxis	688	8	3.87	0.03965	1	BMP4;CXCL3;DLG4;GAS1;SEMA6C;SIAH2;SOS2;TGFB2
GO:0045930	negative regulation of mitotic cell cycle	230	4	1.29	0.04076	1	BCL2;BMP4;GAS1;MTBP
GO:0050890	cognition	230	4	1.29	0.04076	1	DLG4;OXTR;PDE8B;TMPRSS11E
GO:0045682	regulation of epidermis development	57	2	0.32	0.04087	1	BMP4;TGFB2
GO:0050885	neuromuscular process controlling balance	57	2	0.32	0.04087	1	DLG4;PDE8B
GO:0055074	calcium ion homeostasis	337	5	1.89	0.04143	1	BCL2;DLG4;GPR3;HTR2C;OXTR
GO:0043547	positive regulation of GTPase activity	451	6	2.54	0.04162	1	ARHGEF4;CDKL5;DENND3;RGL3;RGS20;SOS2
GO:0032092	positive regulation of protein binding	58	2	0.33	0.04218	1	BMP4;CTHRC1
GO:0043967	histone H4 acetylation	58	2	0.33	0.04218	1	MSL2;PER1
GO:0060393	regulation of pathway-restricted SMAD protein phosphorylation	58	2	0.33	0.04218	1	BMP4;TGFB2
GO:0061035	regulation of cartilage development	58	2	0.33	0.04218	1	BMP4;TGFB2
GO:0040017	positive regulation of locomotion	339	5	1.91	0.04232	1	BCL2;BMP4;CXCL3;RET;TGFB2
GO:0035148	tube formation	138	3	0.78	0.04283	1	BMP4;CTHRC1;RET
GO:0032922	circadian regulation of gene expression	59	2	0.33	0.04351	1	NR1D1;PER1
GO:0043401	steroid hormone mediated signaling pathway	59	2	0.33	0.04351	1	BMP4;NR1D1
GO:0045669	positive regulation of osteoblast differentiation	59	2	0.33	0.04351	1	BMP4;CTHRC1
GO:0046888	negative regulation of hormone secretion	59	2	0.33	0.04351	1	PDE8B;PIM3
GO:0051098	regulation of binding	235	4	1.32	0.04353	1	BCL2;BMP4;CTHRC1;SMARCD3
GO:0072503	cellular divalent inorganic cation homeostasis	342	5	1.92	0.04367	1	BCL2;DLG4;GPR3;HTR2C;OXTR
GO:0030072	peptide hormone secretion	236	4	1.33	0.0441	1	HTR2C;NR1D1;PDE8B;PIM3
GO:0045666	positive regulation of neuron differentiation	236	4	1.33	0.0441	1	BCL2;BMP4;CDKL5;RET
GO:0030902	hindbrain development	140	3	0.79	0.04438	1	BCL2;GAS1;SMAD9
GO:0002260	lymphocyte homeostasis	60	2	0.34	0.04485	1	BCL2;TGFB2
GO:0048645	organ formation	60	2	0.34	0.04485	1	BMP4;SMARCD3
GO:0032845	negative regulation of homeostatic process	141	3	0.79	0.04517	1	BCL2;HTR2C;PIM3
GO:0048585	negative regulation of response to stimulus	1242	12	6.98	0.04517	1	BCL2;BMP4;CTHRC1;GAS1;NPHP4;NR1D1;PER1;PIM3;RGS20;RGS7BP;SIAH2;TGFB2
GO:0014031	mesenchymal cell development	142	3	0.8	0.04596	1	BCL2;RET;TGFB2
GO:0031175	neuron projection development	839	9	4.72	0.04607	1	BCL2;CDKL5;DLG4;GAS1;RET;SEMA6C;SIAH2;SOS2;TGFB2
GO:0001658	branching involved in ureteric bud morphogenesis	61	2	0.34	0.0462	1	BCL2;BMP4
GO:0060389	pathway-restricted SMAD protein phosphorylation	61	2	0.34	0.0462	1	BMP4;TGFB2
GO:0090087	regulation of peptide transport	240	4	1.35	0.0464	1	HTR2C;NR1D1;PDE8B;PIM3
GO:0055082	cellular chemical homeostasis	586	7	3.29	0.04691	1	BCL2;DLG4;GPR3;HTR2C;NR1D1;OXTR;PIM3
GO:0046883	regulation of hormone secretion	241	4	1.36	0.04699	1	HTR2C;NR1D1;PDE8B;PIM3
GO:0030593	neutrophil chemotaxis	62	2	0.35	0.04757	1	CXCL3;TGFB2
GO:0002009	morphogenesis of an epithelium	467	6	2.63	0.04788	1	BCL2;BMP4;CTHRC1;HOXB13;RET;TGFB2
GO:0002790	peptide secretion	243	4	1.37	0.04818	1	HTR2C;NR1D1;PDE8B;PIM3
GO:0048592	eye morphogenesis	145	3	0.82	0.04838	1	BCL2;BMP4;GAS1
GO:0048469	cell maturation	146	3	0.82	0.0492	1	BCL2;HOXB13;RET
GO:0044257	cellular protein catabolic process	594	7	3.34	0.0498	1	DENND3;DERL3;FBXO10;FBXW4;NR1D1;SIAH2;USP51

## Sheet: Group_2.vs.Group_3.high.scde.BP
GO.ID	Term	Annotated	Significant	Expected	classicFisher	BH adjusted	Gene in Term
GO:0003351	epithelial cilium movement	19	3	0.1	0.00012	0.596699	AK7;CCDC40;ULK4
GO:0006928	movement of cell or subcellular component	1712	20	8.89	0.00039	1	AK7;ARF4;BBS12;CACNB4;CCDC40;COL9A1;DYNC1I1;EFNA3;FOXC1;KITLG;KLC2;LPAR1;MPP1;MTSS1;MYLK;PIP5K1C;RET;SEMA6C;SIAH2;ULK4
GO:0007018	microtubule-based movement	197	6	1.02	0.00056	1	AK7;BBS12;CCDC40;DYNC1I1;KLC2;ULK4
GO:0032060	bleb assembly	9	2	0.05	0.00094	1	LPAR1;MYLK
GO:0003341	cilium movement	39	3	0.2	0.00108	1	AK7;CCDC40;ULK4
GO:0030031	cell projection assembly	310	7	1.61	0.00114	1	AK7;CEP164;EPS8L1;LPAR1;MTSS1;MYLK;TSGA10
GO:0048858	cell projection morphogenesis	831	12	4.32	0.00118	1	AK7;CACNB4;CEP164;COL9A1;DOCK7;EFNA3;PIP5K1C;RET;SEMA6C;SIAH2;ULK4;ZNF335
GO:0031175	neuron projection development	839	12	4.36	0.00128	1	CACNB4;CAMSAP1;COL9A1;DOCK7;EFNA3;LPAR1;PIP5K1C;RET;SEMA6C;SIAH2;ULK4;ZNF335
GO:0032990	cell part morphogenesis	850	12	4.42	0.00143	1	AK7;CACNB4;CEP164;COL9A1;DOCK7;EFNA3;PIP5K1C;RET;SEMA6C;SIAH2;ULK4;ZNF335
GO:0048537	mucosal-associated lymphoid tissue development	12	2	0.06	0.0017	1	CACNB4;RET
GO:0048541	Peyer's patch development	12	2	0.06	0.0017	1	CACNB4;RET
GO:0014032	neural crest cell development	52	3	0.27	0.00249	1	FOXC1;KITLG;RET
GO:0007405	neuroblast proliferation	54	3	0.28	0.00277	1	DOCK7;EML1;ZNF335
GO:0000902	cell morphogenesis	1181	14	6.14	0.00292	1	AK7;CACNB4;CAMSAP1;CEP164;COL9A1;DOCK7;EFNA3;PIP5K1C;RADIL;RET;SEMA6C;SIAH2;ULK4;ZNF335
GO:0044237	cellular metabolic process	9700	63	50.39	0.00304	1	AATF;AK7;ALDH4A1;ALG10;ARF4;ARSJ;BBS12;BCHE;CACNB4;CDC14A;CEP164;CSGALNACT2;DERL3;DGAT1;DKK3;DOCK7;DUSP28;ELAC1;FASTKD3;FOXA3;FOXC1;HIST1H3C;KITLG;KLHL22;L3MBTL2;LPAR1;MAOA;MBD5;MORC2;MPP1;MSL2;MYLK;NEIL1;PAPD7;PATL1;PIM3;PIP5K1C;PPP1R1B;PRDM10;PRPF40B;RDM1;RET;RNF175;RRAGB;SCOC;SIAH2;SLC46A1;SYNJ2;TADA2A;TBC1D25;TRIM22;TSHZ1;ULK4;USP51;ZBTB10;ZBTB49;ZNF335;ZNF484;ZNF530;ZNF610;ZNF789;ZNF821;ZNF8…
GO:0071840	cellular component organization or biogenesis	5665	42	29.43	0.00343	1	AATF;AK7;ARF4;BBS12;CACNB4;CAMSAP1;CCDC40;CEP164;COL9A1;DGAT1;DOCK7;EFNA3;EML1;EPS8L1;FOXA3;FOXC1;HIST1H3C;KAZALD1;KLHL22;L3MBTL2;LPAR1;MBD5;MSL2;MTBP;MTSS1;MYLK;PAPD7;PATL1;PIM3;PIP5K1C;RADIL;RET;SEMA6C;SIAH2;TADA2A;TBC1D25;TRIM22;TSGA10;ULK4;USP51;VPS54;ZNF335
GO:0008152	metabolic process	11485	71	59.66	0.0035	1	AATF;AK7;ALDH4A1;ALG10;ARF4;ARSJ;BBS12;BCHE;CACNB4;CDC14A;CEP164;COL9A1;CSGALNACT2;DERL3;DGAT1;DKK3;DOCK7;DUSP28;DYNC1I1;ELAC1;ENTPD6;EPS8L1;FASTKD3;FOXA3;FOXC1;HIST1H3C;KCNAB1;KITLG;KLC2;KLHL22;L3HYPDH;L3MBTL2;LPAR1;MAOA;MBD5;MORC2;MPP1;MSL2;MYLK;NEIL1;PAPD7;PATL1;PIM3;PIP5K1C;PLD5;PPP1R1B;PRDM10;PRPF40B;RDM1;RET;RNF175;RRAGB;SCOC;SIAH2;SLC46A1;SYNJ2;TADA2A;TBC1D25;TRIM22;TSHZ1;ULK4;USP51;ZBTB10…
GO:0014033	neural crest cell differentiation	60	3	0.31	0.00374	1	FOXC1;KITLG;RET
GO:0048666	neuron development	965	12	5.01	0.00406	1	CACNB4;CAMSAP1;COL9A1;DOCK7;EFNA3;LPAR1;PIP5K1C;RET;SEMA6C;SIAH2;ULK4;ZNF335
GO:0016043	cellular component organization	5550	41	28.83	0.00434	1	AK7;ARF4;BBS12;CACNB4;CAMSAP1;CCDC40;CEP164;COL9A1;DGAT1;DOCK7;EFNA3;EML1;EPS8L1;FOXA3;FOXC1;HIST1H3C;KAZALD1;KLHL22;L3MBTL2;LPAR1;MBD5;MSL2;MTBP;MTSS1;MYLK;PAPD7;PATL1;PIM3;PIP5K1C;RADIL;RET;SEMA6C;SIAH2;TADA2A;TBC1D25;TRIM22;TSGA10;ULK4;USP51;VPS54;ZNF335
GO:0044710	single-organism metabolic process	5042	38	26.19	0.00475	1	AK7;ALDH4A1;ALG10;ARF4;ARSJ;BCHE;CACNB4;CEP164;COL9A1;CSGALNACT2;DERL3;DGAT1;DKK3;DUSP28;FASTKD3;KCNAB1;KITLG;KLHL22;LPAR1;MAOA;MBD5;MORC2;MPP1;MSL2;MYLK;NEIL1;PAPD7;PIM3;PIP5K1C;RDM1;RET;SCOC;SLC46A1;SYNJ2;TADA2A;ULK4;USP51;ZNF335
GO:0032989	cellular component morphogenesis	1264	14	6.57	0.00536	1	AK7;CACNB4;CAMSAP1;CEP164;COL9A1;DOCK7;EFNA3;PIP5K1C;RADIL;RET;SEMA6C;SIAH2;ULK4;ZNF335
GO:0009653	anatomical structure morphogenesis	2462	22	12.79	0.0064	1	AK7;CACNB4;CAMSAP1;CCDC40;CEP164;COL9A1;DKK3;DOCK7;EDARADD;EFNA3;FOXA3;FOXC1;MTSS1;MYLK;PIP5K1C;RADIL;RET;SEMA6C;SIAH2;TSHZ1;ULK4;ZNF335
GO:0048812	neuron projection morphogenesis	652	9	3.39	0.00665	1	CACNB4;COL9A1;DOCK7;EFNA3;PIP5K1C;RET;SEMA6C;SIAH2;ZNF335
GO:0048699	generation of neurons	1309	14	6.8	0.00725	1	BCHE;CACNB4;CAMSAP1;COL9A1;DOCK7;EFNA3;EML1;LPAR1;PIP5K1C;RET;SEMA6C;SIAH2;ULK4;ZNF335
GO:0007017	microtubule-based process	546	8	2.84	0.0074	1	AK7;BBS12;CCDC40;DOCK7;DYNC1I1;EML1;KLC2;ULK4
GO:0030318	melanocyte differentiation	27	2	0.14	0.0086	1	KITLG;MLPH
GO:0007409	axonogenesis	570	8	2.96	0.00947	1	CACNB4;COL9A1;DOCK7;EFNA3;PIP5K1C;RET;SEMA6C;SIAH2
GO:0022008	neurogenesis	1385	14	7.2	0.01164	1	BCHE;CACNB4;CAMSAP1;COL9A1;DOCK7;EFNA3;EML1;LPAR1;PIP5K1C;RET;SEMA6C;SIAH2;ULK4;ZNF335
GO:0061564	axon development	593	8	3.08	0.01183	1	CACNB4;COL9A1;DOCK7;EFNA3;PIP5K1C;RET;SEMA6C;SIAH2
GO:0046579	positive regulation of Ras protein signal transduction	32	2	0.17	0.01196	1	KITLG;LPAR1
GO:0009987	cellular process	14567	82	75.68	0.01269	1	AATF;AK7;ALDH4A1;ALG10;ARF4;ARSJ;BBS12;BCHE;CACNB4;CAMSAP1;CCDC40;CDC14A;CEP164;CNKSR2;COL9A1;CSGALNACT2;DERL3;DGAT1;DKK3;DOCK7;DUSP28;DYNC1I1;EDARADD;EFNA3;ELAC1;EML1;EPS8L1;FASTKD3;FOXA3;FOXC1;HIST1H3C;KAZALD1;KCNAB1;KITLG;KLC2;KLHL22;L3MBTL2;LPAR1;MAOA;MBD5;MLPH;MORC2;MPP1;MSL2;MTBP;MTSS1;MYLK;NEIL1;PAPD7;PATL1;PIM3;PIP5K1C;PPP1R1B;PRDM10;PRPF40B;RADIL;RDM1;RET;RNF175;RRAGB;SCOC;SEMA6C;SIAH2;S…
GO:0043473	pigmentation	97	3	0.5	0.01405	1	DOCK7;KITLG;MLPH
GO:0001755	neural crest cell migration	35	2	0.18	0.0142	1	KITLG;RET
GO:0046939	nucleotide phosphorylation	35	2	0.18	0.0142	1	AK7;MPP1
GO:0010970	microtubule-based transport	98	3	0.51	0.01444	1	BBS12;DYNC1I1;KLC2
GO:0050931	pigment cell differentiation	36	2	0.19	0.01499	1	KITLG;MLPH
GO:0051057	positive regulation of small GTPase mediated signal transduction	36	2	0.19	0.01499	1	KITLG;LPAR1
GO:0007399	nervous system development	2027	18	10.53	0.01512	1	AK7;ARF4;BCHE;CACNB4;CAMSAP1;COL9A1;DOCK7;EFNA3;EML1;FOXC1;LPAR1;MBD5;PIP5K1C;RET;SEMA6C;SIAH2;ULK4;ZNF335
GO:0006996	organelle organization	3327	26	17.28	0.0163	1	AK7;ARF4;BBS12;CAMSAP1;CEP164;DOCK7;EML1;FOXA3;HIST1H3C;KLHL22;L3MBTL2;MBD5;MSL2;MTBP;MTSS1;MYLK;PAPD7;PATL1;PIM3;PIP5K1C;TADA2A;TBC1D25;ULK4;USP51;VPS54;ZNF335
GO:0001894	tissue homeostasis	191	4	0.99	0.0175	1	BBS12;COL9A1;FOXC1;VPS54
GO:0048667	cell morphogenesis involved in neuron differentiation	640	8	3.32	0.01798	1	CACNB4;COL9A1;DOCK7;EFNA3;PIP5K1C;RET;SEMA6C;SIAH2
GO:0030705	cytoskeleton-dependent intracellular transport	107	3	0.56	0.01823	1	BBS12;DYNC1I1;KLC2
GO:0010623	developmental programmed cell death	40	2	0.21	0.01831	1	FOXC1;KITLG
GO:0007610	behavior	649	8	3.37	0.01938	1	BBS12;BCHE;CACNB4;KCNAB1;LPAR1;MBD5;MPP1;PPP1R1B
GO:0007411	axon guidance	410	6	2.13	0.01985	1	CACNB4;COL9A1;EFNA3;PIP5K1C;SEMA6C;SIAH2
GO:0097485	neuron projection guidance	410	6	2.13	0.01985	1	CACNB4;COL9A1;EFNA3;PIP5K1C;SEMA6C;SIAH2
GO:0030182	neuron differentiation	1202	12	6.24	0.02112	1	CACNB4;CAMSAP1;COL9A1;DOCK7;EFNA3;LPAR1;PIP5K1C;RET;SEMA6C;SIAH2;ULK4;ZNF335
GO:0046483	heterocycle metabolic process	5540	38	28.78	0.02416	1	AATF;AK7;ALDH4A1;ARF4;BCHE;CACNB4;CEP164;DKK3;ELAC1;FOXA3;FOXC1;HIST1H3C;KITLG;L3MBTL2;MPP1;NEIL1;PAPD7;PATL1;PPP1R1B;PRDM10;PRPF40B;RDM1;RET;SIAH2;SLC46A1;TADA2A;TRIM22;TSHZ1;USP51;ZBTB10;ZBTB49;ZNF335;ZNF484;ZNF530;ZNF610;ZNF789;ZNF821;ZNF846
GO:0030433	ER-associated ubiquitin-dependent protein catabolic process	47	2	0.24	0.02479	1	DERL3;RNF175
GO:0048066	developmental pigmentation	48	2	0.25	0.02578	1	KITLG;MLPH
GO:0006935	chemotaxis	688	8	3.57	0.02636	1	CACNB4;COL9A1;EFNA3;LPAR1;MPP1;PIP5K1C;SEMA6C;SIAH2
GO:0042330	taxis	688	8	3.57	0.02636	1	CACNB4;COL9A1;EFNA3;LPAR1;MPP1;PIP5K1C;SEMA6C;SIAH2
GO:0033554	cellular response to stress	1540	14	8	0.02685	1	AATF;CEP164;DERL3;DUSP28;FOXA3;MTSS1;MYLK;NEIL1;PAPD7;RDM1;RNF175;RRAGB;SCOC;ULK4
GO:1902589	single-organism organelle organization	2316	19	12.03	0.02687	1	AK7;BBS12;CEP164;DOCK7;EML1;KLHL22;MBD5;MSL2;MTBP;MTSS1;MYLK;PAPD7;PIM3;PIP5K1C;TADA2A;ULK4;USP51;VPS54;ZNF335
GO:1901360	organic cyclic compound metabolic process	5770	39	29.97	0.02767	1	AATF;AK7;ALDH4A1;ARF4;BCHE;CACNB4;CEP164;DKK3;ELAC1;FOXA3;FOXC1;HIST1H3C;KITLG;L3MBTL2;MAOA;MPP1;NEIL1;PAPD7;PATL1;PPP1R1B;PRDM10;PRPF40B;RDM1;RET;SIAH2;SLC46A1;TADA2A;TRIM22;TSHZ1;USP51;ZBTB10;ZBTB49;ZNF335;ZNF484;ZNF530;ZNF610;ZNF789;ZNF821;ZNF846
GO:0048844	artery morphogenesis	50	2	0.26	0.02781	1	FOXC1;MYLK
GO:0061351	neural precursor cell proliferation	127	3	0.66	0.02845	1	DOCK7;EML1;ZNF335
GO:0006914	autophagy	330	5	1.71	0.02866	1	MBD5;MYLK;RRAGB;SCOC;TBC1D25
GO:0000904	cell morphogenesis involved in differentiation	836	9	4.34	0.02922	1	CACNB4;COL9A1;DOCK7;EFNA3;PIP5K1C;RADIL;RET;SEMA6C;SIAH2
GO:0042592	homeostatic process	1414	13	7.35	0.03018	1	BBS12;CACNB4;COL9A1;DGAT1;FOXA3;FOXC1;KITLG;LPAR1;MBD5;MTSS1;PIM3;SLC46A1;VPS54
GO:0040011	locomotion	1567	14	8.14	0.03059	1	ARF4;CACNB4;COL9A1;EFNA3;FOXC1;KITLG;LPAR1;MPP1;MYLK;PIP5K1C;RET;SEMA6C;SIAH2;ULK4
GO:0006325	chromatin organization	709	8	3.68	0.03077	1	FOXA3;HIST1H3C;L3MBTL2;MSL2;PIM3;TADA2A;USP51;ZNF335
GO:0051276	chromosome organization	987	10	5.13	0.0316	1	FOXA3;HIST1H3C;KLHL22;L3MBTL2;MSL2;PAPD7;PIM3;TADA2A;USP51;ZNF335
GO:0006807	nitrogen compound metabolic process	6193	41	32.17	0.03216	1	AATF;AK7;ALDH4A1;ARF4;ARSJ;BCHE;CACNB4;CEP164;CSGALNACT2;DKK3;ELAC1;FOXA3;FOXC1;HIST1H3C;KITLG;L3MBTL2;MAOA;MPP1;NEIL1;PAPD7;PATL1;PPP1R1B;PRDM10;PRPF40B;RDM1;RET;SIAH2;SLC46A1;TADA2A;TRIM22;TSHZ1;USP51;ZBTB10;ZBTB49;ZNF335;ZNF484;ZNF530;ZNF610;ZNF789;ZNF821;ZNF846
GO:0044260	cellular macromolecule metabolic process	7711	49	40.06	0.033	1	AATF;ALG10;ARF4;ARSJ;BBS12;BCHE;CDC14A;CEP164;CSGALNACT2;DERL3;DKK3;DOCK7;DUSP28;ELAC1;FASTKD3;FOXA3;FOXC1;HIST1H3C;KITLG;KLHL22;L3MBTL2;LPAR1;MSL2;MYLK;NEIL1;PAPD7;PATL1;PIM3;PPP1R1B;PRDM10;PRPF40B;RDM1;RET;RNF175;SIAH2;TADA2A;TRIM22;TSHZ1;ULK4;USP51;ZBTB10;ZBTB49;ZNF335;ZNF484;ZNF530;ZNF610;ZNF789;ZNF821;ZNF846
GO:0032835	glomerulus development	55	2	0.29	0.03316	1	MTSS1;RET
GO:0045839	negative regulation of mitotic nuclear division	55	2	0.29	0.03316	1	KLHL22;MTBP
GO:0016568	chromatin modification	592	7	3.08	0.03416	1	FOXA3;L3MBTL2;MSL2;PIM3;TADA2A;USP51;ZNF335
GO:0010506	regulation of autophagy	238	4	1.24	0.03542	1	MBD5;MYLK;RRAGB;SCOC
GO:0072089	stem cell proliferation	140	3	0.73	0.03642	1	DOCK7;EML1;ZNF335
GO:0060840	artery development	58	2	0.3	0.03654	1	FOXC1;MYLK
GO:0034641	cellular nitrogen compound metabolic process	5874	39	30.52	0.03664	1	AATF;AK7;ALDH4A1;ARF4;BCHE;CACNB4;CEP164;DKK3;ELAC1;FOXA3;FOXC1;HIST1H3C;KITLG;L3MBTL2;MAOA;MPP1;NEIL1;PAPD7;PATL1;PPP1R1B;PRDM10;PRPF40B;RDM1;RET;SIAH2;SLC46A1;TADA2A;TRIM22;TSHZ1;USP51;ZBTB10;ZBTB49;ZNF335;ZNF484;ZNF530;ZNF610;ZNF789;ZNF821;ZNF846
GO:0014031	mesenchymal cell development	142	3	0.74	0.03774	1	FOXC1;KITLG;RET
GO:0072073	kidney epithelium development	142	3	0.74	0.03774	1	FOXC1;MTSS1;RET
GO:0071704	organic substance metabolic process	9953	60	51.71	0.03945	1	AATF;AK7;ALDH4A1;ALG10;ARF4;ARSJ;BBS12;BCHE;CACNB4;CDC14A;CEP164;COL9A1;CSGALNACT2;DERL3;DGAT1;DKK3;DOCK7;DUSP28;ELAC1;FASTKD3;FOXA3;FOXC1;HIST1H3C;KITLG;KLHL22;L3MBTL2;LPAR1;MAOA;MORC2;MPP1;MSL2;MYLK;NEIL1;PAPD7;PATL1;PIM3;PIP5K1C;PPP1R1B;PRDM10;PRPF40B;RDM1;RET;RNF175;SIAH2;SLC46A1;SYNJ2;TADA2A;TRIM22;TSHZ1;ULK4;USP51;ZBTB10;ZBTB49;ZNF335;ZNF484;ZNF530;ZNF610;ZNF789;ZNF821;ZNF846
GO:0048871	multicellular organismal homeostasis	248	4	1.29	0.04022	1	BBS12;COL9A1;FOXC1;VPS54
GO:0030593	neutrophil chemotaxis	62	2	0.32	0.04125	1	MPP1;PIP5K1C
GO:0006725	cellular aromatic compound metabolic process	5555	37	28.86	0.04142	1	AATF;AK7;ARF4;CACNB4;CEP164;DKK3;ELAC1;FOXA3;FOXC1;HIST1H3C;KITLG;L3MBTL2;MAOA;MPP1;NEIL1;PAPD7;PATL1;PPP1R1B;PRDM10;PRPF40B;RDM1;RET;SIAH2;SLC46A1;TADA2A;TRIM22;TSHZ1;USP51;ZBTB10;ZBTB49;ZNF335;ZNF484;ZNF530;ZNF610;ZNF789;ZNF821;ZNF846
GO:0009101	glycoprotein biosynthetic process	367	5	1.91	0.04224	1	AATF;ALG10;ARF4;CSGALNACT2;DERL3
GO:0051301	cell division	622	7	3.23	0.04278	1	AATF;CDC14A;CEP164;DOCK7;KLHL22;MTBP;PAPD7
GO:0002244	hematopoietic progenitor cell differentiation	150	3	0.78	0.04326	1	DOCK7;EML1;FOXC1
GO:0044238	primary metabolic process	9598	58	49.86	0.04436	1	AATF;AK7;ALDH4A1;ALG10;ARF4;ARSJ;BBS12;BCHE;CACNB4;CDC14A;CEP164;CSGALNACT2;DERL3;DGAT1;DKK3;DOCK7;DUSP28;ELAC1;FASTKD3;FOXA3;FOXC1;HIST1H3C;KITLG;KLHL22;L3MBTL2;LPAR1;MORC2;MPP1;MSL2;MYLK;NEIL1;PAPD7;PATL1;PIM3;PIP5K1C;PPP1R1B;PRDM10;PRPF40B;RDM1;RET;RNF175;SIAH2;SLC46A1;SYNJ2;TADA2A;TRIM22;TSHZ1;ULK4;USP51;ZBTB10;ZBTB49;ZNF335;ZNF484;ZNF530;ZNF610;ZNF789;ZNF821;ZNF846
GO:0007420	brain development	628	7	3.26	0.04466	1	AK7;ARF4;DOCK7;EML1;FOXC1;ULK4;ZNF335
GO:0060415	muscle tissue morphogenesis	65	2	0.34	0.04493	1	FOXC1;MYLK
GO:1990266	neutrophil migration	65	2	0.34	0.04493	1	MPP1;PIP5K1C
GO:0044708	single-organism behavior	376	5	1.95	0.04604	1	BCHE;CACNB4;KCNAB1;MBD5;PPP1R1B
GO:0051784	negative regulation of nuclear division	66	2	0.34	0.04618	1	KLHL22;MTBP
GO:0048762	mesenchymal cell differentiation	155	3	0.81	0.0469	1	FOXC1;KITLG;RET
GO:0043412	macromolecule modification	3305	24	17.17	0.04723	1	ALG10;ARF4;ARSJ;CDC14A;DERL3;DOCK7;DUSP28;FASTKD3;HIST1H3C;KITLG;KLHL22;LPAR1;MSL2;MYLK;PIM3;PPP1R1B;RET;RNF175;SIAH2;TADA2A;TRIM22;ULK4;USP51;ZNF335
