# Supplementary material for: Telomere heterogeneity linked to metabolism and pluripotency state revealed by simultaneous analysis of telomere length and RNA-seq in the same human embryonic stem cell
Source: BMC Biol. 2017 Dec 8;15:114. doi: 10.1186/s12915-017-0453-8 (PMC5721592; doi:10.1186/s12915-017-0453-8)
Supplement: Supplementary file 17 — Enriched KEGG pathways for down-regulated genes in long vs. short telomere groups. (XLS 4 kb) [file 12915_2017_453_MOESM17_ESM.xls]

KEGGID	Pvalue	pBH	OddsRatio	ExpCount	Count	Size	Term	Symbols
190	6.96E-19	9.75E-18	5.716994777	15.99113989	56	132	Oxidative phosphorylation	ATP5E;ATP5G1;ATP5I;ATP5J;ATP6V0C;ATP6V0B;ATP5O;COX4I1;COX5B;COX6A1;COX6B1;COX6C;COX7A2;COX7B;CYC1;NDUFA1;NDUFA2;NDUFA3;NDUFA4;NDUFA6;NDUFA8;NDUFAB1;NDUFB1;NDUFB2;NDUFB3;NDUFB4;NDUFB6;NDUFB7;NDUFB8;NDUFB9;NDUFB10;NDUFC1;NDUFC2;NDUFS3;NDUFV1;NDUFS4;NDUFS5;NDUFS6;NDUFS8;NDUFV2;UQCRH;ATP6V0E1;ATP6V1F;ATP5J2;COX17;ATP5H;ATP5L;UQCR11;ATP6V0A2;UQCRQ;UQCR10;NDUFA13;NDUFA12;NDUFA11;NDUFS7;UQCRHL
5012	1.40E-15	9.83E-15	4.967951669	15.74884989	51	130	Parkinson's disease	ATP5E;ATP5G1;ATP5J;ATP5O;COX4I1;COX5B;COX6A1;COX6B1;COX6C;COX7A2;COX7B;CYC1;NDUFA1;NDUFA2;NDUFA3;NDUFA4;NDUFA6;NDUFA8;NDUFAB1;NDUFB1;NDUFB2;NDUFB3;NDUFB4;NDUFB6;NDUFB7;NDUFB8;NDUFB9;NDUFB10;NDUFC1;NDUFC2;NDUFS3;NDUFV1;NDUFS4;NDUFS5;NDUFS6;NDUFS8;NDUFV2;PARK2;UBE2G2;UBE2L3;UQCRH;ATP5H;UQCR11;PARK7;UQCRQ;UQCR10;NDUFA13;NDUFA12;NDUFA11;NDUFS7;UQCRHL
5016	6.37E-14	2.97E-13	3.772807313	22.16953484	60	183	Huntington's disease	ATP5E;ATP5G1;ATP5J;ATP5O;BAX;CASP8;AP2S1;COX4I1;COX5B;COX6A1;COX6B1;COX6C;COX7A2;COX7B;CREBBP;CYC1;GPX1;HDAC1;NDUFA1;NDUFA2;NDUFA3;NDUFA4;NDUFA6;NDUFA8;NDUFAB1;NDUFB1;NDUFB2;NDUFB3;NDUFB4;NDUFB6;NDUFB7;NDUFB8;NDUFB9;NDUFB10;NDUFC1;NDUFC2;NDUFS3;NDUFV1;NDUFS4;NDUFS5;NDUFS6;NDUFS8;NDUFV2;POLR2E;POLR2F;POLR2I;POLR2J;POLR2L;SOD1;UQCRH;ATP5H;UQCR11;UQCRQ;UQCR10;NDUFA13;NDUFA12;DNAL1;NDUFA11;NDUFS7;UQC…
5010	1.57E-13	5.49E-13	3.88738051	20.23121486	56	167	Alzheimer's disease	APOE;ATP5E;ATP5G1;ATP5J;ATP5O;BAD;BID;CALM1;CALM2;CASP8;COX4I1;COX5B;COX6A1;COX6B1;COX6C;COX7A2;COX7B;CYC1;HSD17B10;NDUFA1;NDUFA2;NDUFA3;NDUFA4;NDUFA6;NDUFA8;NDUFAB1;NDUFB1;NDUFB2;NDUFB3;NDUFB4;NDUFB6;NDUFB7;NDUFB8;NDUFB9;NDUFB10;NDUFC1;NDUFC2;NDUFS3;NDUFV1;NDUFS4;NDUFS5;NDUFS6;NDUFS8;NDUFV2;NOS1;UQCRH;ATP5H;UQCR11;UQCRQ;UQCR10;NDUFA13;NDUFA12;CHP2;NDUFA11;NDUFS7;UQCRHL
3040	3.16E-10	8.86E-10	3.746874176	15.38541489	42	127	Spliceosome	MAGOH;HNRNPM;NHP2L1;SRSF5;SNRNP70;SNRPA;SNRPB;SNRPB2;SNRPC;SNRPD2;SNRPE;SNRPF;SNRPG;U2AF1;BUD31;SART1;DHX38;DDX46;RBM8A;PQBP1;ALYREF;PPIE;SLU7;TXNL4A;DDX42;U2AF2;ACIN1;LSM5;PRPF6;SYF2;PRPF31;LSM3;CRNKL1;CDC40;CWC15;LSM7;WBP11;CTNNBL1;ISY1;CCDC12;ZMAT2;RBMXL1
3050	2.84E-05	6.63E-05	4.217882837	5.330379963	16	44	Proteasome	PSMA7;PSMB2;PSMB3;PSMB4;PSMB6;PSMB7;PSMB10;PSMC3;PSMC4;PSMC5;PSMD1;PSMD4;PSMD8;PSME2;SHFM1;POMP
1100	0.000144392	0.000288784	1.424207008	136.893849	174	1130	Metabolic pathways	ACADSB;ACADVL;ACAT2;AK1;ALDOC;ALPL;AMT;APRT;ARSB;ASL;ATP5E;ATP5G1;ATP5I;ATP5J;ATP6V0C;ATP6V0B;ATP5O;BCKDHB;BDH1;POLR3D;COX4I1;COX5B;COX6A1;COX6B1;COX6C;COX7B;CTPS1;CYC1;CYP1A2;DAD1;DGKB;DBT;DGUOK;DHODH;DNMT1;DNMT3A;DTYMK;FECH;FH;FUT1;FUT2;GALE;GALT;GCLM;GLUL;GNS;GUK1;HSD17B10;HLCS;IDH3B;IDS;IDO1;IVD;ALDH6A1;MPST;MTHFR;NDUFA1;NDUFA2;NDUFA3;NDUFA4;NDUFA6;NDUFA8;NDUFAB1;NDUFB1;NDUFB2;NDUFB3;NDUFB4;N…
4260	0.000221294	0.000387264	2.772826087	9.328164934	21	77	Cardiac muscle contraction	ATP1A1;ATP1A2;ATP1B2;COX4I1;COX5B;COX6A1;COX6B1;COX6C;COX7A2;COX7B;CYC1;RYR2;TPM1;TPM3;UQCRH;UQCR11;ATP1B4;UQCRQ;UQCR10;CACNG8;UQCRHL
3013	0.000448782	0.000698105	2.078896055	18.29289487	33	151	RNA transport	EIF4EBP1;EIF5;KPNB1;MAGOH;PNN;RANGAP1;SEC13;AAAS;EIF3A;EIF3G;EIF3J;EIF2B5;EIF2S2;EIF5B;NUP93;POM121;RBM8A;ALYREF;POP7;SRRM1;SAP18;ACIN1;GEMIN5;UPF2;POP5;PHAX;GEMIN8;UPF3B;UPF3A;THOC6;RPP21;THOC7;WIBG
5014	0.009005712	0.012607997	2.383022923	6.420684955	13	53	Amyotrophic lateral sclerosis (ALS)	BAD;BAX;BID;GPX1;NEFM;NEFL;NOS1;MAPK13;SOD1;TOMM40;CHP2;DERL1;TOMM40L
4141	0.013873638	0.017657358	1.639092837	19.98892486	30	165	Protein processing in endoplasmic reticulum	BAG1;BAX;DAD1;DNAJA1;ATXN3;PARK2;DNAJC3;RAD23A;RRBP1;SEC13;SEC62;UBE2G2;UFD1L;MOGS;RBX1;PDIA6;HYOU1;SEC61B;OS9;SEC63;SEC61G;HSPBP1;FBXO6;VIMP;NSFL1C;UBQLN4;MAN1C1;DNAJC1;DERL1;SVIP
4122	0.024606723	0.028707844	4.858085809	1.211449991	4	10	Sulfur relay system	MOCS2;MPST;TST;MOCS3
4142	0.032042545	0.034507356	1.631672311	14.6585449	22	121	Lysosome	AP1B1;ARSA;ARSB;ATP6V0C;ATP6V0B;SCARB2;CD63;CTNS;CTSB;CTSD;CTSV;GNS;IDS;NEU1;AP3D1;AP4S1;GGA2;AP4E1;ATP6V0A2;MCOLN1;GNPTAB;GNPTG
240	0.049219425	0.049219425	1.628026295	11.99335492	18	99	Pyrimidine metabolism	POLR3D;ENTPD1;CTPS1;DHODH;DTYMK;NME2;POLR2E;POLR2F;POLR2I;POLR2J;POLR2L;UPP1;NME6;NT5C;NT5C3A;POLR3K;POLE4;UPP2
