# Supplementary material for: Telomere heterogeneity linked to metabolism and pluripotency state revealed by simultaneous analysis of telomere length and RNA-seq in the same human embryonic stem cell
Source: BMC Biol. 2017 Dec 8;15:114. doi: 10.1186/s12915-017-0453-8 (PMC5721592; doi:10.1186/s12915-017-0453-8)
Supplement: Supplementary file 18 — Quantification of gene expression by RT-qPCR. Gene expression levels were calculated by 2-ΔΔCt method, GAPDH served as an internal control. (XLSX 10 kb) [file 12915_2017_453_MOESM18_ESM.xlsx]

## Sheet: Sheet1
	P11						P17
	WT			+/-			WT			+/-
TRF1	0.810906	0.824168	1.36493	0.781865	0.760547	0.732278	1.10728	0.995985	0.896732	0.819574	0.606252	0.592358
SOX2	0.977	1.00212	0.933085	0.852695	0.882076	0.652373	1.00361	1.05709	1.042	0.798686	0.632343	0.723
REX1	0.936904	0.924095	1.139	1.1212	1.14458	1.1322	1.06367	0.977298	0.959034	0.874334	0.71516	0.534508
KLF4	1.326	1.2944	1.17814	0.610721	0.638047	0.612781	1.00572	1.01202	0.98226	0.750869	0.839725	0.999705
c-MYC	0.72741	0.612079	1.66051	2.20995	2.65702	2.47514	1.05384	1.01778	0.928383	1.78137	2.00187	1.75905
TERT	1.02754	1.02404	0.948418	0.337491	0.434918	0.298484	0.821511	1.13857	1.03992	0.337584	0.297617	0.233412
TERC	0.746171	1.25902	0.994812	0.905545	0.950069	0.942588	0.836209	1.11452	1.04927	0.626946	0.582987	0.793842
