# Supplementary material for: Telomere heterogeneity linked to metabolism and pluripotency state revealed by simultaneous analysis of telomere length and RNA-seq in the same human embryonic stem cell
Source: BMC Biol. 2017 Dec 8;15:114. doi: 10.1186/s12915-017-0453-8 (PMC5721592; doi:10.1186/s12915-017-0453-8)
Supplement: Supplementary file 19 — Primer sequences. Primers for knock-out of hTERF1 and hTERC by CRISPR/Cas9, and primers for qPCR. (XLSX 10 kb) [file 12915_2017_453_MOESM19_ESM.xlsx]

## Sheet: Sheet1
Primers are used for knockout of hTERF1 and hTERC by CRISPR/Cas9.
sgRNA L-F:
CRISPR-hTERF1-Oligo-L-F	CACCGAATCGTTGCTCGGCGCCTGA
CRISPR-hTERF1-Oligo-L-R	AAACTCAGGCGCCGAGCAACGATTC
CRISPR-hTERF1-Oligo-R-F	CACCGATCCGCCCCCCGCGTAGTCC
CRISPR-hTERF1-Oligo-R-R	AAACGGACTACGCGGGGGGCGGATC
CRISPR-hTERC-Oligo-L-F	CACCGCCTTTATAAGCCGACTCGCC
CRISPR-hTERC-Oligo-L-R	AAACGGCGAGTCGGCTTATAAAGGC
CRISPR-hTERC-Oligo-R-F	CACCGGGGTGACGGATGCGCACGAT
CRISPR-hTERC-Oligo-R-R	AAACATCGTGCGCATCCGTCACCCC
Identified primers:
hTERF1-F	GTCGTCCGGTTTACCTACAAAG
hTERF1-R	GAGACAAAGGTACTGGGTTGAG
Primers for qPCR.
GAPDH-F	ACAACTTTGGTATCGTGGAAGG
GAPDH-R	GCCATCACGCCACAGTTTC
OCT4-F	GACAGGGGGAGGGGAGGAGCTAGG
OCT4-R	CTTCCCTCCAACCAGTTGCCCCAAAC
TRF1-F	TCTCTCTTTGCCGAGCTTTCC
TRF1-R	ACTGGCAAGCTGTTAGACTGGAT
TERT-F	AGCACCGTCTGCGTGAG
TERT-R	CAGCTCGACGACGTACACAC
TERC-F	GGTGGTGGCCATTTTTTGTC
TERC-R	CTAGAATGAACGGTGGAAGGC
NANOG-F	TTTGGAAGCTGCTGGGGAAG
NANOG-R	GATGGGAGGAGGGGAGAGGA
SOX2-F	CAAAAATGGCCATGCAGGTT
SOX2-R	AGTTGGGATCGAACAAAAGCATT
REX1-F	GCGTCATAAGGGGTGAGTTTT
REX1-R	AGAACATTCAAGGGAGCTTGC
KLF4-F	GCAGCCACCTGGCGAGTCTG
KLF4-R	CCGCCAGCGGTTATTCGGGG
TIN2-F	TTCTGGCTGCCATGGAAAAG
TIN2-R	GCTGCATCCAACTCAGCACAT
